# Supplementary material for: Partial to Total Generation of 3D Transition-Metal Complexes
Source: J Chem Theory Comput. 2024 Sep 9;20(18):8367–77. doi: 10.1021/acs.jctc.4c00775 (PMC11428130; doi:10.1021/acs.jctc.4c00775)
Supplement: Supplementary file 2 — ct4c00775_si_002.zip [file ct4c00775_si_002.zip]

Archive with 722 entries (678 files):
- sco_338/
- sco_338/KATZUB_comp_0/
- sco_338/ZOKTAW_comp_0/
- sco_338/MUCRUZ_comp_0/
- sco_338/ACAHUJ_comp_0/
- sco_338/NERDIA_comp_0/
- sco_338/TIHTAF_comp_0/
- sco_338/WIHQIQ_comp_0/
- sco_338/LAGJEK_comp_0/
- sco_338/.DS_Store
- __MACOSX/sco_338/._.DS_Store
- sco_338/NIGXUY_comp_0/
- sco_338/VESMOX_comp_0/
- sco_338/NIGXUY_comp_1/
- sco_338/BINZUW_comp_0/
- sco_338/LAGJEK_comp_1/
- sco_338/IZAFOG_comp_0/
- sco_338/YAGYIP_comp_0/
- sco_338/OKUHUY_comp_0/
- sco_338/PEJQIF_comp_0/
- sco_338/DOQRAC_comp_0/
- sco_338/GOGSAZ_comp_0/
- sco_338/UMAXIQ_comp_0/
- sco_338/OJIPIH_comp_4/
- sco_338/RANDER_comp_0/
- sco_338/ZEKDOK_comp_0/
- sco_338/VESNEO_comp_0/
- sco_338/SESNEM_comp_0/
- sco_338/WEXVON_comp_0/
- sco_338/HIKRAX_comp_0/
- sco_338/BOJLUI_comp_0/
- sco_338/IBUVUW_comp_0/
- sco_338/MELLOF_comp_0/
- sco_338/ATOZUG_comp_0/
- sco_338/DIHCUV_comp_0/
- sco_338/TIHTAF_comp_2/
- sco_338/OTUJUJ_comp_0/
- sco_338/YIMYEZ_comp_0/
- sco_338/EXARAY_comp_0/
- sco_338/QERDIB_comp_0/
- sco_338/EXOMOU_comp_0/
- sco_338/TEPVIW_comp_0/
- sco_338/ODICAG_comp_0/
- sco_338/OSABOB_comp_0/
- sco_338/BAXJUI_comp_2/
- sco_338/REVCUS_comp_1/
- sco_338/KATZUB_comp_0/7_34_3_h.xyz
- sco_338/KATZUB_comp_0/7_39_42_l.xyz
- sco_338/KATZUB_comp_0/7_32_21_l.xyz
- sco_338/KATZUB_comp_0/7_32_21_h.xyz
- sco_338/KATZUB_comp_0/7_39_42_h.xyz
- sco_338/KATZUB_comp_0/7_34_3_l.xyz
- sco_338/KATZUB_comp_0/7_45_2211_h.xyz
- sco_338/KATZUB_comp_0/7_40_33_l.xyz
- sco_338/KATZUB_comp_0/7_42_321_h.xyz
- sco_338/KATZUB_comp_0/7_42_321_l.xyz
- sco_338/KATZUB_comp_0/7_40_33_h.xyz
- sco_338/KATZUB_comp_0/7_45_2211_l.xyz
- sco_338/ZOKTAW_comp_0/5_29_33_l.xyz
- sco_338/ZOKTAW_comp_0/5_29_33_h.xyz
- sco_338/ZOKTAW_comp_0/5_28_42_l.xyz
- sco_338/ZOKTAW_comp_0/5_28_42_h.xyz
- sco_338/MUCRUZ_comp_0/8_43_42_h.xyz
- sco_338/MUCRUZ_comp_0/8_43_42_l.xyz
- sco_338/MUCRUZ_comp_0/8_35_3_l.xyz
- sco_338/MUCRUZ_comp_0/8_35_3_h.xyz
- sco_338/MUCRUZ_comp_0/8_38_3_l.xyz
- sco_338/MUCRUZ_comp_0/8_38_3_h.xyz
- sco_338/ACAHUJ_comp_0/3_33_31_l.xyz
- sco_338/ACAHUJ_comp_0/3_42_4_l.xyz
- sco_338/ACAHUJ_comp_0/3_42_4_h.xyz
- sco_338/ACAHUJ_comp_0/3_33_31_h.xyz
- sco_338/ACAHUJ_comp_0/3_50_33_l.xyz
- sco_338/ACAHUJ_comp_0/3_40_211_h.xyz
- sco_338/ACAHUJ_comp_0/3_37_4_l.xyz
- sco_338/ACAHUJ_comp_0/3_37_4_h.xyz
- sco_338/ACAHUJ_comp_0/3_40_211_l.xyz
- sco_338/ACAHUJ_comp_0/3_50_33_h.xyz
- sco_338/ACAHUJ_comp_0/3_39_22_l.xyz
- sco_338/ACAHUJ_comp_0/3_47_6_h.xyz
- sco_338/ACAHUJ_comp_0/3_51_411_h.xyz
- sco_338/ACAHUJ_comp_0/3_49_42_h.xyz
- sco_338/ACAHUJ_comp_0/3_44_22_l.xyz
- sco_338/ACAHUJ_comp_0/3_44_22_h.xyz
- sco_338/ACAHUJ_comp_0/3_49_42_l.xyz
- sco_338/ACAHUJ_comp_0/3_51_411_l.xyz
- sco_338/ACAHUJ_comp_0/3_47_6_l.xyz
- sco_338/ACAHUJ_comp_0/3_39_22_h.xyz
- sco_338/NERDIA_comp_0/10_17_42_h.xyz
- sco_338/NERDIA_comp_0/10_17_42_l.xyz
- sco_338/NERDIA_comp_0/10_18_33_h.xyz
- sco_338/NERDIA_comp_0/10_18_33_l.xyz
- sco_338/NERDIA_comp_0/10_19_411_l.xyz
- sco_338/NERDIA_comp_0/10_19_411_h.xyz
- sco_338/NERDIA_comp_0/10_20_321_h.xyz
- sco_338/NERDIA_comp_0/10_20_321_l.xyz
- sco_338/TIHTAF_comp_0/0_55_11_l.xyz
- sco_338/TIHTAF_comp_0/0_56_4_h.xyz
- sco_338/TIHTAF_comp_0/0_63_42_l.xyz
- sco_338/TIHTAF_comp_0/0_63_42_h.xyz
- sco_338/TIHTAF_comp_0/0_56_4_l.xyz
- sco_338/TIHTAF_comp_0/0_55_11_h.xyz
- sco_338/TIHTAF_comp_0/0_54_2_h.xyz
- sco_338/TIHTAF_comp_0/0_54_2_l.xyz
- sco_338/TIHTAF_comp_0/1_2_321_h.xyz
- sco_338/TIHTAF_comp_0/1_2_321_l.xyz
- sco_338/WIHQIQ_comp_0/1_39_22_l.xyz
- sco_338/WIHQIQ_comp_0/1_32_4_h.xyz
- sco_338/WIHQIQ_comp_0/1_44_22_l.xyz
- sco_338/WIHQIQ_comp_0/1_44_22_h.xyz
- sco_338/WIHQIQ_comp_0/1_32_4_l.xyz
- sco_338/WIHQIQ_comp_0/1_39_22_h.xyz
- sco_338/WIHQIQ_comp_0/1_31_11_l.xyz
- sco_338/WIHQIQ_comp_0/1_30_2_h.xyz
- sco_338/WIHQIQ_comp_0/1_30_2_l.xyz
- sco_338/WIHQIQ_comp_0/1_31_11_h.xyz
- sco_338/WIHQIQ_comp_0/1_45_211_h.xyz
- sco_338/WIHQIQ_comp_0/1_45_211_l.xyz
- sco_338/WIHQIQ_comp_0/1_37_4_l.xyz
- sco_338/WIHQIQ_comp_0/1_38_31_l.xyz
- sco_338/WIHQIQ_comp_0/1_38_31_h.xyz
- sco_338/WIHQIQ_comp_0/1_37_4_h.xyz
- sco_338/LAGJEK_comp_0/38_10_2111_l.xyz
- sco_338/LAGJEK_comp_0/38_10_2111_h.xyz
- sco_338/LAGJEK_comp_0/36_53_31_h.xyz
- sco_338/LAGJEK_comp_0/36_53_31_l.xyz
- sco_338/LAGJEK_comp_0/38_0_32_h.xyz
- sco_338/LAGJEK_comp_0/35_60_21_h.xyz
- sco_338/LAGJEK_comp_0/35_60_21_l.xyz
- sco_338/LAGJEK_comp_0/38_0_32_l.xyz
- sco_338/NIGXUY_comp_0/29_30_111_l.xyz
- sco_338/NIGXUY_comp_0/30_20_22_h.xyz
- sco_338/NIGXUY_comp_0/30_63_41_h.xyz
- sco_338/NIGXUY_comp_0/30_41_211_h.xyz
- sco_338/NIGXUY_comp_0/31_18_11111_l.xyz
- sco_338/NIGXUY_comp_0/28_45_21_l.xyz
- sco_338/NIGXUY_comp_0/28_23_2_h.xyz
- sco_338/NIGXUY_comp_0/29_38_31_h.xyz
- sco_338/NIGXUY_comp_0/30_40_22_l.xyz
- sco_338/NIGXUY_comp_0/30_55_5_l.xyz
- sco_338/NIGXUY_comp_0/29_36_111_h.xyz
- sco_338/NIGXUY_comp_0/29_26_21_h.xyz
- sco_338/NIGXUY_comp_0/30_9_31_h.xyz
- sco_338/NIGXUY_comp_0/31_21_32_l.xyz
- sco_338/NIGXUY_comp_0/28_12_11_h.xyz
- sco_338/NIGXUY_comp_0/29_57_4_l.xyz
- sco_338/NIGXUY_comp_0/29_57_4_h.xyz
- sco_338/NIGXUY_comp_0/28_12_11_l.xyz
- sco_338/NIGXUY_comp_0/31_21_32_h.xyz
- sco_338/NIGXUY_comp_0/30_9_31_l.xyz
- sco_338/NIGXUY_comp_0/29_26_21_l.xyz
- sco_338/NIGXUY_comp_0/29_36_111_l.xyz
- sco_338/NIGXUY_comp_0/30_55_5_h.xyz
- sco_338/NIGXUY_comp_0/30_40_22_h.xyz
- sco_338/NIGXUY_comp_0/29_38_31_l.xyz
- sco_338/NIGXUY_comp_0/28_23_2_l.xyz
- sco_338/NIGXUY_comp_0/28_45_21_h.xyz
- sco_338/NIGXUY_comp_0/30_41_211_l.xyz
- sco_338/NIGXUY_comp_0/31_18_11111_h.xyz
- sco_338/NIGXUY_comp_0/30_63_41_l.xyz
- sco_338/NIGXUY_comp_0/30_20_22_l.xyz
- sco_338/NIGXUY_comp_0/29_30_111_h.xyz
- sco_338/NIGXUY_comp_0/29_37_4_h.xyz
- sco_338/NIGXUY_comp_0/28_46_111_h.xyz
- sco_338/NIGXUY_comp_0/31_28_42_h.xyz
- sco_338/NIGXUY_comp_0/29_43_31_l.xyz
- sco_338/NIGXUY_comp_0/30_29_31_l.xyz
- sco_338/NIGXUY_comp_0/31_8_311_l.xyz
- sco_338/NIGXUY_comp_0/29_4_3_l.xyz
- sco_338/NIGXUY_comp_0/31_27_51_h.xyz
- sco_338/NIGXUY_comp_0/28_41_3_h.xyz
- sco_338/NIGXUY_comp_0/28_20_11_l.xyz
- sco_338/NIGXUY_comp_0/28_20_11_h.xyz
- sco_338/NIGXUY_comp_0/28_41_3_l.xyz
- sco_338/NIGXUY_comp_0/31_8_311_h.xyz
- sco_338/NIGXUY_comp_0/31_27_51_l.xyz
- sco_338/NIGXUY_comp_0/29_4_3_h.xyz
- sco_338/NIGXUY_comp_0/30_29_31_h.xyz
- sco_338/NIGXUY_comp_0/29_43_31_h.xyz
- sco_338/NIGXUY_comp_0/31_28_42_l.xyz
- sco_338/NIGXUY_comp_0/28_46_111_l.xyz
- sco_338/NIGXUY_comp_0/29_37_4_l.xyz
- sco_338/NIGXUY_comp_0/29_54_22_h.xyz
- sco_338/NIGXUY_comp_0/30_19_31_l.xyz
- sco_338/NIGXUY_comp_0/29_11_21_l.xyz
- sco_338/NIGXUY_comp_0/29_28_3_h.xyz
- sco_338/NIGXUY_comp_0/30_23_4_l.xyz
- sco_338/NIGXUY_comp_0/31_30_411_l.xyz
- sco_338/NIGXUY_comp_0/28_24_11_l.xyz
- sco_338/NIGXUY_comp_0/29_49_22_l.xyz
- sco_338/NIGXUY_comp_0/30_49_41_h.xyz
- sco_338/NIGXUY_comp_0/28_44_3_l.xyz
- sco_338/NIGXUY_comp_0/28_51_21_l.xyz
- sco_338/NIGXUY_comp_0/28_51_21_h.xyz
- sco_338/NIGXUY_comp_0/28_44_3_h.xyz
- sco_338/NIGXUY_comp_0/30_49_41_l.xyz
- sco_338/NIGXUY_comp_0/29_49_22_h.xyz
- sco_338/NIGXUY_comp_0/28_24_11_h.xyz
- sco_338/NIGXUY_comp_0/31_30_411_h.xyz
- sco_338/NIGXUY_comp_0/30_23_4_h.xyz
- sco_338/NIGXUY_comp_0/29_28_3_l.xyz
- sco_338/NIGXUY_comp_0/29_11_21_h.xyz
- sco_338/NIGXUY_comp_0/30_19_31_h.xyz
- sco_338/NIGXUY_comp_0/29_54_22_l.xyz
- sco_338/NIGXUY_comp_0/28_27_2_h.xyz
- sco_338/NIGXUY_comp_0/30_38_4_h.xyz
- sco_338/NIGXUY_comp_0/31_12_5_h.xyz
- sco_338/NIGXUY_comp_0/30_28_4_h.xyz
- sco_338/NIGXUY_comp_0/28_56_3_h.xyz
- sco_338/NIGXUY_comp_0/29_23_21_h.xyz
- sco_338/NIGXUY_comp_0/28_34_11_l.xyz
- sco_338/NIGXUY_comp_0/30_10_22_h.xyz
- sco_338/NIGXUY_comp_0/29_9_111_h.xyz
- sco_338/NIGXUY_comp_0/29_45_211_l.xyz
- sco_338/NIGXUY_comp_0/30_48_5_l.xyz
- sco_338/NIGXUY_comp_0/31_13_41_h.xyz
- sco_338/NIGXUY_comp_0/29_42_4_h.xyz
- sco_338/NIGXUY_comp_0/30_8_4_l.xyz
- sco_338/NIGXUY_comp_0/29_39_22_h.xyz
- sco_338/NIGXUY_comp_0/31_23_221_h.xyz
- sco_338/NIGXUY_comp_0/28_11_2_h.xyz
- sco_338/NIGXUY_comp_0/29_39_22_l.xyz
- sco_338/NIGXUY_comp_0/28_11_2_l.xyz
- sco_338/NIGXUY_comp_0/31_23_221_l.xyz
- sco_338/NIGXUY_comp_0/30_8_4_h.xyz
- sco_338/NIGXUY_comp_0/29_42_4_l.xyz
- sco_338/NIGXUY_comp_0/31_13_41_l.xyz
- sco_338/NIGXUY_comp_0/30_48_5_h.xyz
- sco_338/NIGXUY_comp_0/29_45_211_h.xyz
- sco_338/NIGXUY_comp_0/29_9_111_l.xyz
- sco_338/NIGXUY_comp_0/30_10_22_l.xyz
- sco_338/NIGXUY_comp_0/28_34_11_h.xyz
- sco_338/NIGXUY_comp_0/29_23_21_l.xyz
- sco_338/NIGXUY_comp_0/28_56_3_l.xyz
- sco_338/NIGXUY_comp_0/30_28_4_l.xyz
- sco_338/NIGXUY_comp_0/31_12_5_l.xyz
- sco_338/NIGXUY_comp_0/30_38_4_l.xyz
- sco_338/NIGXUY_comp_0/28_27_2_l.xyz
- sco_338/VESMOX_comp_0/0_20_4_h.xyz
- sco_338/VESMOX_comp_0/0_22_22_h.xyz
- sco_338/VESMOX_comp_0/0_19_11_l.xyz
- sco_338/VESMOX_comp_0/0_19_11_h.xyz
- sco_338/VESMOX_comp_0/0_22_22_l.xyz
- sco_338/VESMOX_comp_0/0_20_4_l.xyz
- sco_338/NIGXUY_comp_1/26_63_211_h.xyz
- sco_338/NIGXUY_comp_1/27_18_32_l.xyz
- sco_338/NIGXUY_comp_1/25_13_21_l.xyz
- sco_338/NIGXUY_comp_1/26_47_22_l.xyz
- sco_338/NIGXUY_comp_1/26_12_22_h.xyz
- sco_338/NIGXUY_comp_1/26_12_22_l.xyz
- sco_338/NIGXUY_comp_1/26_47_22_h.xyz
- sco_338/NIGXUY_comp_1/25_13_21_h.xyz
- sco_338/NIGXUY_comp_1/27_18_32_h.xyz
- sco_338/NIGXUY_comp_1/26_63_211_l.xyz
- sco_338/NIGXUY_comp_1/26_48_211_l.xyz
- sco_338/NIGXUY_comp_1/25_40_21_l.xyz
- sco_338/NIGXUY_comp_1/26_43_211_h.xyz
- sco_338/NIGXUY_comp_1/27_41_221_h.xyz
- sco_338/NIGXUY_comp_1/28_0_222_l.xyz
- sco_338/NIGXUY_comp_1/25_11_111_l.xyz
- sco_338/NIGXUY_comp_1/27_26_311_l.xyz
- sco_338/NIGXUY_comp_1/27_17_41_l.xyz
- sco_338/NIGXUY_comp_1/27_26_311_h.xyz
- sco_338/NIGXUY_comp_1/25_11_111_h.xyz
- sco_338/NIGXUY_comp_1/27_17_41_h.xyz
- sco_338/NIGXUY_comp_1/28_0_222_h.xyz
- sco_338/NIGXUY_comp_1/27_41_221_l.xyz
- sco_338/NIGXUY_comp_1/25_40_21_h.xyz
- sco_338/NIGXUY_comp_1/26_43_211_l.xyz
- sco_338/NIGXUY_comp_1/26_48_211_h.xyz
- sco_338/NIGXUY_comp_1/25_25_21_h.xyz
- sco_338/NIGXUY_comp_1/24_44_11_l.xyz
- sco_338/NIGXUY_comp_1/26_56_31_l.xyz
- sco_338/NIGXUY_comp_1/25_2_11_l.xyz
- sco_338/NIGXUY_comp_1/26_21_31_l.xyz
- sco_338/NIGXUY_comp_1/25_18_3_h.xyz
- sco_338/NIGXUY_comp_1/25_52_21_h.xyz
- sco_338/NIGXUY_comp_1/27_61_33_l.xyz
- sco_338/NIGXUY_comp_1/27_6_4_l.xyz
- sco_338/NIGXUY_comp_1/27_6_4_h.xyz
- sco_338/NIGXUY_comp_1/27_61_33_h.xyz
- sco_338/NIGXUY_comp_1/25_52_21_l.xyz
- sco_338/NIGXUY_comp_1/26_21_31_h.xyz
- sco_338/NIGXUY_comp_1/25_18_3_l.xyz
- sco_338/NIGXUY_comp_1/25_2_11_h.xyz
- sco_338/NIGXUY_comp_1/26_56_31_h.xyz
- sco_338/NIGXUY_comp_1/24_44_11_h.xyz
- sco_338/NIGXUY_comp_1/25_25_21_l.xyz
- sco_338/NIGXUY_comp_1/27_56_2111_h.xyz
- sco_338/NIGXUY_comp_1/26_31_31_l.xyz
- sco_338/NIGXUY_comp_1/26_26_31_h.xyz
- sco_338/NIGXUY_comp_1/24_53_2_h.xyz
- sco_338/NIGXUY_comp_1/25_49_21_h.xyz
- sco_338/NIGXUY_comp_1/25_49_21_l.xyz
- sco_338/NIGXUY_comp_1/24_53_2_l.xyz
- sco_338/NIGXUY_comp_1/26_26_31_l.xyz
- sco_338/NIGXUY_comp_1/26_31_31_h.xyz
- sco_338/NIGXUY_comp_1/27_56_2111_l.xyz
- sco_338/BINZUW_comp_0/4_20_321_h.xyz
- sco_338/BINZUW_comp_0/4_20_321_l.xyz
[truncated: 422 more entries]
