# Supplementary material for: Partial to Total Generation of 3D Transition-Metal Complexes
Source: J Chem Theory Comput. 2024 Sep 9;20(18):8367–77. doi: 10.1021/acs.jctc.4c00775 (PMC11428130; doi:10.1021/acs.jctc.4c00775)
Supplement: Supplementary file 2 — ct4c00775_si_002.zip [file ct4c00775_si_002.zip › sco_338/KATZUB_comp_0/7_34_3_h.xyz]

46
2 5 -2157.549016363022
  Fe  3.07802315132979      2.05613279464493      3.12138287193891
  N   2.27792295630938      2.63972850263822     -1.14389006211669
  N   2.56536146075616      2.37449262052288      1.01189383420647
  N   3.07013551424502      4.15277336335942      2.93108822029533
  N   3.61721239861464      2.76265444598650      5.18484399908688
  C   1.48207016136612     -0.49395661017372      0.49064344283402
  C   1.40307669335443     -1.86350977851472      0.29760510809818
  C   2.13300768052241     -2.46653414290324     -0.71966655495064
  C   2.93438392701754     -1.69511660264301     -1.54958424255430
  C   3.01747808093043     -0.32441310437193     -1.36280747863415
  C   2.29734389938962      0.28813585728839     -0.33402176429851
  C   2.37783308898551      1.72603621653669     -0.13389029754094
  C   2.39014858195382      3.90007831253764     -0.63623792149688
  C   2.57478998984654      3.73653574151195      0.71496651704734
  C   2.83049694033466      4.66292610918171      1.77263116070753
  C   3.41800999824052      4.94843843890841      4.09211482730961
  C   3.09151111716165      4.13945118309951      5.33192962359256
  C   3.22738670130477      1.89237517222857      6.30978973603556
  N   0.86992955579346      2.00065827946456      3.60977311031062
  N   3.17459633368227     -0.15798897072561      3.32379622524233
  N   5.25312254984411      1.96211008813858      2.44380924161205
  H   0.86384483975216     -0.01696743633730      1.23922443043197
  H   0.74858954205735     -2.45966412188795      0.91808249314059
  H   2.06318695006725     -3.53355499485783     -0.87498375252875
  H   3.49700052891630     -2.16170616563327     -2.34527052983572
  H   3.66192739326340      0.26403276485089     -2.00302938469008
  H   2.07962781887939      2.41229076453888     -2.10662485665378
  H   2.33326547641389      4.77991213800207     -1.25127396885924
  H   2.83747601576446      5.73292772040525      1.57728538484861
  H   4.49007264839838      5.16350395487920      4.06363110356979
  H   2.90404004899559      5.91011319273285      4.11537081716319
  H   3.49010866239836      4.62454569477116      6.22392801271106
  H   2.01374923665606      4.06805899764752      5.46442838999901
  H   4.63116690810487      2.82803521560954      5.18942289835610
  H   3.51648737408206      2.31150358611479      7.27319235668607
  H   3.70011788766691      0.92044966772115      6.20143854694279
  H   2.14953614833685      1.75842353423278      6.30787960224239
  H   0.55919734130893      2.87591491728096      4.01570632808402
  H   0.38346587762784      1.94231576195852      2.72204819825773
  H   0.47157859349511      1.27257254150973      4.19290942905865
  H   2.94315345742760     -0.59133114280749      2.43225467375620
  H   4.08074866056816     -0.53356047466500      3.58117194862851
  H   2.52116538516375     -0.55632625854123      3.98909075275549
  H   5.29585192713617      1.42124513365993      1.58652929927078
  H   5.58340255533066      2.88643279844352      2.18929638732801
  H   5.96968394120828      1.57000929365775      3.04587584261496
