# Supplementary material for: Partial to Total Generation of 3D Transition-Metal Complexes
Source: J Chem Theory Comput. 2024 Sep 9;20(18):8367–77. doi: 10.1021/acs.jctc.4c00775 (PMC11428130; doi:10.1021/acs.jctc.4c00775)
Supplement: Supplementary file 2 — ct4c00775_si_002.zip [file ct4c00775_si_002.zip › sco_338/KATZUB_comp_0/7_39_42_l.xyz]

39
2 1 -1894.436648103152
  Fe  2.90455054420397      2.18617594647093      3.02111480377160
  N   1.20708230966161      2.08946060439586      4.15801313697688
  O   1.58931932627888      3.05267360835408      1.69197175627952
  N   3.33829946616696      4.01473684022475      3.76744572703881
  N   4.08921534025242      1.52745228627256      4.49893366046560
  C   4.51444904883339      3.90794988166544      4.66703151921486
  C   4.36169142369962      2.63819152881335      5.46031677929838
  C   0.16412442895492      2.97696750864429      3.56896644319495
  C   0.20157514384894      2.84492461027526      2.07621575155743
  N   4.46786391151008      2.22916885501722      1.68506206834417
  N   2.57702941398456      0.33427753771695      2.25743870658845
  C   3.75588085820845     -0.08211163891828      1.45247940955037
  C   4.78465884351126      3.49209471473642      0.97720433069120
  C   4.24526292041825      1.12824817995678      0.70986805256175
  H   1.31804955281461      2.34801602151945      5.13486610923983
  H   0.82956722803226      1.14631025496134      4.19638338417970
  H   1.66260359381317      2.95072441017042      0.73469405404254
  H   2.56950981902509      4.41493232857310      4.29848763110895
  H   3.51838739557513      4.70104064858953      3.04172869578597
  H   4.98745639386145      1.18068658519419      4.16665846162897
  H   3.70714028652515      0.74305587574337      5.02008162713574
  H   5.41299508633597      3.86886420240448      4.05361614761041
  H   4.61322763060283      4.77131473579555      5.32354250385841
  H   3.51505861226342      2.71047220156732      6.14115251020901
  H   5.24246073643110      2.43898759166571      6.06847827373837
  H   -0.83179703751820      2.74262566066394      3.94323546913218
  H   0.38411981272163      4.00222368790129      3.85628713209649
  H   -0.42680077240758      3.59374210247398      1.59879539378697
  H   -0.13114459635129      1.85628179936630      1.75291267985744
  H   5.31984414901855      1.97983273175846      2.18395653585909
  H   1.77033085222679      0.34536690756038      1.63762763796303
  H   2.36919171114633     -0.40391229566461      2.92510427689410
  H   4.52042571791521     -0.45294362157660      2.13382162667387
  H   3.51852334841856     -0.89440599674751      0.76681347351158
  H   5.18547672152551      4.22067194494843      1.67435504998678
  H   5.52825779913711      3.33613986699698      0.19710146914969
  H   3.88819326033670      3.90000634879131      0.52141217967158
  H   5.15114725367886      0.90734966662076      0.14472798975940
  H   3.49910546533823      1.46255287709671     -0.01112245841412
