# Supplementary material for: Partial to Total Generation of 3D Transition-Metal Complexes
Source: J Chem Theory Comput. 2024 Sep 9;20(18):8367–77. doi: 10.1021/acs.jctc.4c00775 (PMC11428130; doi:10.1021/acs.jctc.4c00775)
Supplement: Supplementary file 2 — ct4c00775_si_002.zip [file ct4c00775_si_002.zip › sco_338/KATZUB_comp_0/7_32_21_l.xyz]

54
1 1 -2577.534956540682
  Fe  2.92155548088898      2.08160965925380      2.97006456503503
  N   -1.07766285809417      1.82359493675909      4.30490889241474
  N   0.93172187341246      1.92406762565479      3.44255555123913
  N   2.86835660071439      0.24915921402730      3.36007131795772
  N   4.99007332306335      1.69770743979998      2.77760006774231
  C   -0.35450805075395      4.70924784254864      2.37858578278039
  C   -0.61605121944187      6.06424038354693      2.27688823323341
  C   -0.89710982818399      6.80716105484967      3.41585553602470
  C   -0.92312159766674      6.18947162552753      4.65765464164967
  C   -0.67002008264459      4.83197579970628      4.76311652983263
  C   -0.37503738314456      4.08381247379008      3.62241053514190
  C   -0.13685248920706      2.65041781246941      3.75317230373831
  C   -0.60954869709010      0.54287319591483      4.34556368014580
  C   0.65387235672864      0.60539657795420      3.81676108748215
  C   1.74559473224616     -0.30065890539934      3.72754475019591
  C   4.13035345059300     -0.48145960024197      3.38990181017046
  C   5.09688979028244      0.25103240757740      2.49003885053670
  C   5.89176223996026      2.48492438974917      1.92857419178388
  O   2.68416356095569      4.09385065229075      2.45404714698362
  O   2.66408308457735      1.62069720907551      0.81232475106931
  C   1.97362448901782      2.49262797046810     -0.12840692873231
  C   2.77925837661172      4.94652239419367      0.19116875698417
  C   2.86133510413958      3.63423371687142     -0.58100778151409
  C   3.38632057531676      4.97597884400318      1.57209123239168
  O   3.37816306600897      2.40394232693245      4.84322001692967
  N   3.10180217953186      3.48692509511645      5.55578348993922
  O   2.61234099999368      4.49361477085107      4.98753899886909
  O   3.34798636506089      3.43758686100084      6.74222052253156
  H   -0.15301937640636      4.12501850457644      1.49411531469157
  H   -0.61213284130292      6.54246048089210      1.30694810479794
  H   -1.09880303644056      7.86623579558910      3.33458636432661
  H   -1.13247946284402      6.76574299216529      5.54755937721988
  H   -0.65577857890892      4.36035356309260      5.73654473386196
  H   -1.99532803648755      2.12840144296825      4.58517568062777
  H   -1.17909644225003     -0.27218000183129      4.75164703736628
  H   1.66938616558647     -1.34717033103421      3.99776818283866
  H   4.49545026100482     -0.47336153086580      4.41915946954084
  H   4.01038598449729     -1.52178176898706      3.08711693938136
  H   6.11717922585859     -0.10869223504137      2.63668651602605
  H   4.83676648824937      0.10755934972725      1.44383634419847
  H   5.25835800148266      1.84927808154516      3.74681335468062
  H   6.90690686851166      2.08453174924179      1.94780940008159
  H   5.91943636538248      3.50792530909028      2.28568311193591
  H   5.53207118340474      2.47107331598535      0.90514199392103
  H   2.65515204343570      4.44308204557032      3.38826096170943
  H   2.15114666562802      0.80518966679391      0.86740669744045
  H   1.70875305480809      1.87024804427923     -0.98285821370652
  H   1.05459234985566      2.85489017951174      0.32992901654602
  H   1.73916862788210      5.26774322183492      0.25632406250926
  H   3.29285738103068      5.71197870564265     -0.39381856052477
  H   3.89087962881517      3.27526005726451     -0.63192916544565
  H   2.58188523199407      3.84987906552899     -1.61300764707300
  H   4.44316627367791      4.71431397627383      1.52968071436956
  H   3.31614053065950      5.98373654589495      1.98171167612000
