# Supplementary material for: Partial to Total Generation of 3D Transition-Metal Complexes
Source: J Chem Theory Comput. 2024 Sep 9;20(18):8367–77. doi: 10.1021/acs.jctc.4c00775 (PMC11428130; doi:10.1021/acs.jctc.4c00775)
Supplement: Supplementary file 2 — ct4c00775_si_002.zip [file ct4c00775_si_002.zip › sco_338/KATZUB_comp_0/7_32_21_h.xyz]

54
1 5 -2577.5437884208
  Fe  2.90752452206147      2.22247015705461      2.89678127093867
  N   -1.13650140569990      1.73153904964568      4.47660304097050
  N   0.80035815638706      1.90571263935399      3.47051570301236
  N   2.80970192134634      0.17602980346126      3.31312543884558
  N   5.04937986186616      1.57991865759196      2.82870696486084
  C   -0.16743269643147      4.70426807762562      2.60453330417296
  C   -0.39525292323398      6.06453289765099      2.50787068436659
  C   -0.95745012078586      6.75544359340378      3.57294013898301
  C   -1.29178401245166      6.07973488914922      4.73803079038559
  C   -1.06921332463551      4.71768699738686      4.83958226522635
  C   -0.50244173948684      4.01841827092082      3.77069189533910
  C   -0.25930418487757      2.59235418361986      3.87873053109379
  C   -0.62388979945511      0.46631762452073      4.45218991249967
  C   0.59718423123249      0.58069394500879      3.83538223077747
  C   1.68937500115381     -0.33035050824387      3.70722820991172
  C   4.04423365567516     -0.58203867507716      3.31640247523370
  C   5.06150025096649      0.15541781824005      2.46898526576768
  C   5.99809658208201      2.37893501421558      2.04846431761051
  O   2.99420895121141      4.19012882533230      2.38214648511453
  O   2.60737726525385      1.75514561678644      0.77685179147240
  C   2.00603521805187      2.51504889435942     -0.30870370248151
  C   2.76783428139861      4.97559974362858      0.07057335312845
  C   2.87235354872277      3.67978785044280     -0.72838915130326
  C   3.52536701100659      5.05748226435272      1.37356217363633
  O   3.36701953630105      2.71067066078289      4.88024313090048
  N   3.17982876582025      3.84761960940592      5.49884463683311
  O   2.94094361718593      4.88507666204213      4.81055561853473
  O   3.23493874141506      3.87326679781042      6.70916302657229
  H   0.26127642926399      4.15904306917829      1.77919737387126
  H   -0.14303885630257      6.59035128970064      1.59721527818847
  H   -1.13194707833173      7.81953656962010      3.49656914107156
  H   -1.71421466816000      6.61723578302048      5.57492541563561
  H   -1.28779774753397      4.20902897355030      5.76951029113983
  H   -2.04468666695918      1.99250213389118      4.82456196231197
  H   -1.13636047534324     -0.37470049610571      4.88148517851686
  H   1.57677842997339     -1.37216318700428      3.99905548065056
  H   4.40331851159939     -0.64666304897448      4.34707599659528
  H   3.91228916407184     -1.60447521749701      2.95623107229350
  H   6.05252304450076     -0.28777408840864      2.59584245507432
  H   4.80267665108243      0.08388369012624      1.41357172195349
  H   5.28038233131310      1.67431947738123      3.81364939790554
  H   7.01409777711310      1.98316560666150      2.10321699307312
  H   6.00137532238379      3.39650484156262      2.42615754765869
  H   5.68928349943457      2.39028671703864      1.00681285888307
  H   3.00064021787056      4.61380843860286      3.30629752745366
  H   2.19718622506952      0.88265312054348      0.78621578370568
  H   1.88812091218732      1.83099265244513     -1.14839802748196
  H   1.01292779301902      2.84900670531548     -0.00230391031137
  H   1.71913443588317      5.22125880394825      0.24229924361798
  H   3.16140744997080      5.78057348380062     -0.55299460515901
  H   3.91023478071956      3.34534790617592     -0.78960260547084
  H   2.57946961803422      3.90649750069415     -1.75465236472520
  H   4.57827916521162      4.81837512501574      1.20885241477223
  H   3.47904282184951      6.07676278924477      1.75613657637001
