# Supplementary material for: Partial to Total Generation of 3D Transition-Metal Complexes
Source: J Chem Theory Comput. 2024 Sep 9;20(18):8367–77. doi: 10.1021/acs.jctc.4c00775 (PMC11428130; doi:10.1021/acs.jctc.4c00775)
Supplement: Supplementary file 2 — ct4c00775_si_002.zip [file ct4c00775_si_002.zip › sco_338/KATZUB_comp_0/7_39_42_h.xyz]

39
2 5 -1894.436224104275
  Fe  2.89433190157374      2.17108486699824      3.04819285572909
  N   0.92840508110499      2.01543413331496      4.14785064757996
  O   1.40396533524311      3.06412931888908      1.66760407618939
  N   3.44620768159459      4.12166690089636      3.89190178599342
  N   4.22533307809534      1.53300349461401      4.75151357865100
  C   4.62071548401678      3.95021382666846      4.78175005197613
  C   4.42765100045118      2.71421518907680      5.62846444946659
  C   -0.02313398175090      2.99918674270102      3.57423349246460
  C   0.01576262996774      2.94065664663063      2.07194718224243
  N   4.57375486155875      2.18137315741399      1.52554111697934
  N   2.66823442655395      0.14867280576053      2.17736427372280
  C   3.86987584639495     -0.16016084120336      1.36106609383050
  C   4.84233867482357      3.44039023138945      0.80321314133259
  C   4.28462261329082      1.07028984229639      0.59326086474254
  H   0.98428329567005      2.16262040839421      5.14981132347487
  H   0.53009377779925      1.08590538740312      4.05396928797447
  H   1.44346198207868      3.25688841857826      0.72347024936187
  H   2.68045479070113      4.51594655548564      4.42884574754336
  H   3.64509491129015      4.81598430239100      3.18018967101728
  H   5.13540756863543      1.19877566424712      4.45045430687619
  H   3.84841527991211      0.77450807461504      5.30931526347139
  H   5.50443199284952      3.84422889165164      4.15426209010481
  H   4.78205805897395      4.82090617889055      5.41567489849688
  H   3.54163358784174      2.82459658573446      6.25249078420467
  H   5.27429510474400      2.58497885079826      6.30132002576600
  H   -1.04600180569799      2.83477730054392      3.91376248729550
  H   0.27298000973312      3.99047625556302      3.91118008771227
  H   -0.56961219553455      3.75476527457411      1.64990604845679
  H   -0.38762821352441      1.99717960927563      1.69820420849020
  H   5.43460828371206      1.93445191506817      2.00508899623612
  H   1.85460186440230      0.13866543404768      1.56981017101435
  H   2.51280114114687     -0.60397010349282      2.83952675103341
  H   4.66383284625593     -0.47222829483651      2.03820495050754
  H   3.69143364128650     -0.98872036269963      0.67723305087999
  H   5.21298522790216      4.19075392639898      1.49552366937019
  H   5.58467441062048      3.31400935022969      0.01534814658459
  H   3.92627184784194      3.80970481353699      0.35075159634837
  H   5.14333883758450      0.84511240731662     -0.04159202143417
  H   3.48035212085636      1.38967384083820     -0.06987540168739
