# Supplementary material for: Partial to Total Generation of 3D Transition-Metal Complexes
Source: J Chem Theory Comput. 2024 Sep 9;20(18):8367–77. doi: 10.1021/acs.jctc.4c00775 (PMC11428130; doi:10.1021/acs.jctc.4c00775)
Supplement: Supplementary file 2 — ct4c00775_si_002.zip [file ct4c00775_si_002.zip › sco_338/KATZUB_comp_0/7_34_3_l.xyz]

46
2 1 -2157.559692214879
  Fe  3.07888466809339      2.23645065875445      3.01371233945388
  N   2.12883874522603      2.62092206153729     -1.03815637094468
  N   2.56179080995791      2.44224882986271      1.09966526020183
  N   3.09239975562810      4.09881386113951      2.93592935005194
  N   3.63727109850998      2.53130365046490      4.96420587696239
  C   1.23975166451471     -0.45062803835990      0.39689236995180
  C   1.21192255728514     -1.82978211003403      0.25508195304027
  C   2.22105276664630     -2.47701007804210     -0.44686176704879
  C   3.25436180716504     -1.74465710358798     -1.01493663261874
  C   3.28872332083250     -0.36487132730458     -0.87650534636732
  C   2.28544559223966      0.29139795030492     -0.16049881442386
  C   2.32426312119240      1.74559872944578     -0.00805042808259
  C   2.22844464407795      3.90472512334667     -0.58542457839891
  C   2.50376498042277      3.79816448214259      0.75456829567533
  C   2.79385776925620      4.69807268034311      1.81821350857733
  C   3.49577526929352      4.81428451808561      4.14013111714446
  C   3.18830495689101      3.90893022914924      5.30953742508715
  C   3.26744018194653      1.56619714264501      6.02049335684551
  N   1.10080165580760      2.22300025836393      3.46339534281781
  N   3.07409555365973      0.16925351397180      3.09257870539817
  N   5.01302987932131      2.14831711317202      2.38702087862867
  H   0.42484770770264      0.05802711020909      0.89641892228245
  H   0.39054760313288     -2.39715894555052      0.66928610400987
  H   2.19226365642279     -3.55078234641770     -0.56481897980350
  H   4.03100482945435     -2.24711154757751     -1.57351221994195
  H   4.09262823149228      0.20387765911305     -1.32565646487707
  H   1.89644179894257      2.34802655656503     -1.98082663651321
  H   2.10419909368929      4.75733029677375     -1.22769897278969
  H   2.78772667759843      5.77565568002620      1.70621087037920
  H   4.56885466065169      5.01604741219370      4.08909073979534
  H   2.99415287883310      5.77616377623350      4.23894469563372
  H   3.66432717786213      4.26335692014451      6.22392547958900
  H   2.11742271140068      3.87280157338319      5.49443203370767
  H   4.65353362737014      2.56285520694452      4.96543088726685
  H   3.60320263831306      1.89674651398243      7.00252274405123
  H   3.71849537218977      0.60147657678140      5.81192963968040
  H   2.18873592729335      1.44796466312737      6.06017538801856
  H   0.68915228261153      3.12353281173160      3.23906960792915
  H   0.60678923985613      1.55415014593591      2.88231875998114
  H   0.82074291407479      2.02332290301006      4.41813133887909
  H   2.78111073617253     -0.24193058307727      2.20887141106630
  H   3.97430689544932     -0.25052088762885      3.30098952714728
  H   2.44479376568949     -0.21836433517441      3.78772573301339
  H   5.09174216961165      1.49278974044859      1.61586124830460
  H   5.29908338264902      3.04331254167647      2.00181919219570
  H   5.74595922357127      1.88788341174706      3.04212110904652
