# Supplementary material for: Partial to Total Generation of 3D Transition-Metal Complexes
Source: J Chem Theory Comput. 2024 Sep 9;20(18):8367–77. doi: 10.1021/acs.jctc.4c00775 (PMC11428130; doi:10.1021/acs.jctc.4c00775)
Supplement: Supplementary file 2 — ct4c00775_si_002.zip [file ct4c00775_si_002.zip › sco_338/KATZUB_comp_0/7_45_2211_h.xyz]

45
1 5 -2426.168997275026
  Fe  3.11029775157504      2.05142007141961      2.80210518375975
  O   2.66156604556383      3.18722451507912      4.62793012075923
  N   2.83224811643117      0.56726279252655      4.34963780897035
  C   2.71629119899426     -0.74708341628014      4.11637977454838
  C   2.55192427068696     -1.66645499633228      5.13329154265130
  C   3.03845087817376      2.47535052472017      5.82136133066895
  C   2.62065893794392      0.15087780153920      6.68477439720332
  C   2.80018553933475      1.01133991638662      5.61336770262998
  C   2.49706028887730     -1.20674363984139      6.44110941737985
  O   5.13996115498241      2.10770504998682      3.32247301864515
  O   4.47045676991634      0.71706687067271      1.80977906407202
  N   5.45626569233968      1.13254582221224      2.52377517439530
  O   6.56658413564133      0.67311319359692      2.46291988940930
  O   1.23556800589766      1.37067143733970      1.92294528297764
  C   1.25795458403397      1.01688562235234      0.53224365191300
  C   0.09942244428819      0.84751082581292      2.61490587532759
  N   2.84056035040235      3.75241033615684      1.61638322657008
  C   5.65942906874831      4.74741932162513     -0.51357905881000
  C   1.49941415455633      5.74182202148704      1.20599333868653
  C   2.44002251469715      6.33508072712070      0.42047104241723
  C   4.99476941739971      3.76059909086889      0.37782580272172
  C   3.64178567524196      5.62450002320399      0.17268033951105
  C   1.74148896881950      4.46497695053268      1.77774956036427
  C   4.73262124451454      5.90456049240094     -0.58855831313663
  C   3.81705182155242      4.29259233830564      0.78333150869264
  H   3.08847779676308      4.05275118294229      4.63898501916443
  H   2.77696685435446     -1.05048311818738      3.08145747877720
  H   2.47060678501269     -2.71843080925565      4.90383585889380
  H   4.09996786375075      2.63716738038367      6.02012814146533
  H   2.46459524109673      2.84432045942042      6.67076322679032
  H   2.58374531358377      0.53817531586434      7.69331230833841
  H   2.36175673883422     -1.89715263208615      7.26139071835193
  H   1.33697682007148     -0.06387351136047      0.41822144783316
  H   0.35387287249895      1.37571371479557      0.04195321172282
  H   2.12677232824483      1.49408646209500      0.09320613221163
  H   0.15561519270244      1.19619123264937      3.64002731091621
  H   -0.81680919003510      1.21386086690514      2.15250877538111
  H   0.10261442620096     -0.24258143062610      2.59964700889232
  H   5.86358448558961      4.32914704684133     -1.50607690672456
  H   0.55743130333336      6.22475629110809      1.41921861838825
  H   2.27548659917432      7.31143092580822     -0.01521823474693
  H   5.40158612936475      2.79421059135372      0.61158367228109
  H   0.97600843413693      4.02573911115725      2.40470356784005
  H   4.91079284309314      6.79844400187492     -1.16446659638824
  H   6.64558213161176      5.03883322542166     -0.13300744171561
