# Supplementary material for: Partial to Total Generation of 3D Transition-Metal Complexes
Source: J Chem Theory Comput. 2024 Sep 9;20(18):8367–77. doi: 10.1021/acs.jctc.4c00775 (PMC11428130; doi:10.1021/acs.jctc.4c00775)
Supplement: Supplementary file 2 — ct4c00775_si_002.zip [file ct4c00775_si_002.zip › sco_338/KATZUB_comp_0/7_40_33_l.xyz]

41
2 1 -1912.686970569425
  Fe  2.97399686290976      2.15549295762286      3.05308174262062
  N   2.72349991782179      3.21240783786053      1.33296732226674
  N   4.43365912021436      1.67850069112667      1.68178127044598
  N   1.71012750785054      0.83584503292392      2.11668878605940
  C   1.53147550862220      1.19735405010426      0.68070832089419
  C   1.56930078421126      2.69877165021832      0.55864826638781
  C   4.03746307483836      2.80502656043294      0.80826554346223
  N   3.39805837479420      0.97579061667165      4.63818011193863
  N   4.32255160190234      3.45314610805968      3.91459575269564
  N   1.43362409730034      2.74873541374660      4.20843868613122
  C   4.73655718181013      1.38213274566247      5.13885568264673
  C   4.77523489588749      2.88540853074358      5.21518657988268
  C   4.00600303366617      4.89342224562312      4.05398614673610
  C   2.35634841068718      1.08660971593670      5.71045746944661
  C   1.07807355578250      1.63857883457132      5.13363631304675
  H   2.66043486288335      4.22269819295338      1.37458517462245
  H   4.34091779890414      0.79176573440625      1.19911624068261
  H   5.41914467815268      1.73738593312057      1.92128046888839
  H   0.78917774983752      0.83643413242431      2.54432079158687
  H   1.99749284353587     -0.13778684150242      2.16522430838336
  H   2.33514088516695      0.74078341763944      0.10703053725048
  H   0.60322622727881      0.80081835087460      0.27384198178943
  H   0.67000894145863      3.14627036909231      0.97897491043520
  H   1.62075428505960      2.99841451000726     -0.48905595233376
  H   4.00860103615028      2.53459322121527     -0.24714812302249
  H   4.74266885920076      3.62266326892299      0.91909718962459
  H   3.45981491963673     -0.00074419237317      4.37188331299105
  H   5.14180244708895      3.42322130098464      3.31422233898157
  H   0.59902959171245      3.03381880993367      3.70298008149240
  H   1.67015074073912      3.56254432237648      4.76696851346296
  H   4.95687942317942      0.94191052518562      6.11249884400062
  H   5.48382149624991      1.00706511675320      4.44195449297449
  H   5.77234803240275      3.23840457107990      5.47755937415037
  H   4.10639585454351      3.25520375294752      5.98874815346677
  H   3.14953021604638      5.02906981677057      4.70684117448822
  H   4.84025207974080      5.44794168194777      4.48152500110964
  H   3.77156549835648      5.31967853299588      3.08385155632304
  H   2.18755039098891      0.12455153040392      6.18910409234262
  H   2.72629763029947      1.75401779174779      6.48351932514737
  H   0.40664488134830      1.96773464002811      5.92616545849960
  H   0.54399970173902      0.87697451875972      4.57082775800182
