# Supplementary material for: Partial to Total Generation of 3D Transition-Metal Complexes
Source: J Chem Theory Comput. 2024 Sep 9;20(18):8367–77. doi: 10.1021/acs.jctc.4c00775 (PMC11428130; doi:10.1021/acs.jctc.4c00775)
Supplement: Supplementary file 2 — ct4c00775_si_002.zip [file ct4c00775_si_002.zip › sco_338/KATZUB_comp_0/7_42_321_h.xyz]

58
2 5 -2239.801054251606
  Fe  3.11373026202497      2.07188167649564      2.88673397566690
  N   4.86783484714406      0.91630471534687      2.21645721377704
  N   2.61807655370535      2.42086650577302      0.71398921535734
  N   1.74372654539268      0.29970936381185      3.29899147093525
  C   0.69920376547803     -0.36060142187610      2.45225777848019
  C   4.65689421147322      1.32651770461019     -0.24391457857090
  C   5.57410154356385      1.28786964681567      0.96063770549409
  C   1.35717774947750     -1.06812567825224      1.28757444706165
  C   -0.34812819951970      0.64803136666154      2.03260682532351
  C   3.69708638943526      2.49603195597601     -0.30541688461399
  N   1.43988275836369      3.45815812103735      3.45266143030687
  N   4.20685879165401      4.05683502370869      2.81021172192408
  C   5.45734177771703      4.20632064714934      3.59417807235961
  C   3.51537815811015      6.54311860710145      3.17661504515373
  C   3.23029408809131      5.07289659942818      3.11078874860922
  C   2.10629601627503      7.16646343807360      3.24406476106411
  C   1.15967923107561      6.03205115446947      3.68287077250860
  C   1.95671029865459      4.80110251319025      3.38790205309727
  N   3.64866840334565      1.81871388306894      5.03131998431407
  C   4.21381625935075      0.78430826636730      5.64230335570107
  C   3.85391383561278      2.28760359043443      7.21714215747321
  C   3.42164535853734      2.76292157980021      6.01544898806176
  N   4.35115423298761      1.03586526519315      6.95968260663456
  H   4.54939806668900     -0.04247327456156      2.10966042827168
  H   5.55658779718123      0.88188472029548      2.96133492335326
  H   2.05442262195974      3.26070968980357      0.62313811126914
  H   1.99822950582109      1.66627940497674      0.44164559382099
  H   1.29759396814007      0.60473402817265      4.15909354297911
  H   2.37771850806086     -0.43033227746200      3.60933615494242
  H   0.20394036715464     -1.11857568604628      3.06481568412652
  H   5.28656840196182      1.37510778990562     -1.13180380014749
  H   4.11179039061979      0.38346672308961     -0.33353577145504
  H   6.39015969296188      0.58945543573343      0.77334123638660
  H   6.03032209615591      2.26497437858678      1.11539698793925
  H   2.07651097903625     -1.81469521120145      1.62452068258478
  H   0.61395517452190     -1.59010245008109      0.69131106351841
  H   1.87742023693472     -0.37465408803493      0.62781797206664
  H   -0.81085210986779      1.12933308793978      2.89411237581765
  H   0.06586283813715      1.42138231928833      1.38592717608323
  H   -1.14414183708143      0.15708642215537      1.47962558417496
  H   4.24196216420578      3.42798357094825     -0.15071862122697
  H   3.26634001420855      2.55985709180809     -1.30523955950622
  H   1.08404722711269      3.28564074985337      4.39028735926372
  H   0.61565167169701      3.38576911082098      2.86169157582885
  H   4.47056388400355      4.18291718945513      1.83682827877166
  H   5.23311109962764      4.12963595429260      4.65071362319165
  H   6.14032013820079      3.40496691652159      3.32844162004875
  H   5.95027998545817      5.15760841084182      3.40527988167627
  H   4.09075676844886      6.90073446443044      2.32186202012284
  H   4.10664396223860      6.77924196637654      4.06433171307133
  H   2.06482747721380      8.02161296608823      3.91012053970563
  H   1.81765533306158      7.51460796710702      2.25554402971069
  H   0.91865716472917      6.08106289885319      4.74918489421903
  H   0.20589946554063      6.05385894285955      3.15453313096167
  H   4.52904593207228     -0.13813770954832      5.18753421468812
  H   3.85479952751184      2.71509756731784      8.20275583050222
  H   2.99296464416719      3.72341736624905      5.79532312418248
  H   4.75210396422873      0.41194903878232      7.64293153298919
