# Supplementary material for: Partial to Total Generation of 3D Transition-Metal Complexes
Source: J Chem Theory Comput. 2024 Sep 9;20(18):8367–77. doi: 10.1021/acs.jctc.4c00775 (PMC11428130; doi:10.1021/acs.jctc.4c00775)
Supplement: Supplementary file 2 — ct4c00775_si_002.zip [file ct4c00775_si_002.zip › sco_338/KATZUB_comp_0/7_42_321_l.xyz]

58
2 1 -2239.807297487654
  Fe  3.14948288369430      2.13600497572551      2.93022750968784
  N   4.75167491035079      1.02525363413673      2.39123842846615
  N   2.61789463863494      2.42737558544917      0.98280423408170
  N   1.97833754529351      0.40814547038257      3.17568762845555
  C   0.86074120217202     -0.22500706072969      2.38371822416793
  C   4.59137414184910      1.32545979477018     -0.07487849230113
  C   5.49409349288127      1.32060775511913      1.13646139388361
  C   1.37214638637828     -0.85712357539360      1.10535281023822
  C   -0.27989933066815      0.74465482270210      2.16040135176028
  C   3.61747871714085      2.47959533754818     -0.11826971305766
  N   1.57181497991158      3.31422984653242      3.45994125529996
  N   4.20001844437475      3.91504474025609      2.82168862525253
  C   5.46090973945989      4.09942536383555      3.58940825855780
  C   3.51879769902149      6.44837797268725      3.08992674156311
  C   3.25098247213054      4.97657268177529      3.07456444278857
  C   2.09232483968589      7.04442761153714      3.14526424438270
  C   1.15962273791268      5.90670191755589      3.61997658198460
  C   1.98744646071120      4.69125740831658      3.36079249557218
  N   3.60055624295949      1.90163793841050      4.85108082963979
  C   4.11254373405296      0.82902758524857      5.45922242403763
  C   3.78553618726989      2.31977998288395      7.05430859502406
  C   3.39443103294535      2.83770284975025      5.85643817924352
  N   4.23481869758396      1.05693805918651      6.78590751835311
  H   4.48232354669885      0.04554401803102      2.32884921069665
  H   5.42478391435585      1.05538022655975      3.15273117568685
  H   2.05921547585660      3.27445087675260      0.90869011355510
  H   1.97651796222640      1.67721582670583      0.75976592796863
  H   1.59214005039099      0.59319177558920      4.09663734831670
  H   2.62648799837013     -0.35499537880692      3.35573140793280
  H   0.47547064702309     -1.03547241197955      3.00819942815616
  H   5.21724812326190      1.38010358263933     -0.96463692670517
  H   4.05896593546167      0.37502634292703     -0.15110279979583
  H   6.29091340093925      0.58813047039212      1.00302911150656
  H   5.97980902683678      2.28820714699784      1.25087802667100
  H   2.23658291660791     -1.49620637401093      1.28423649079204
  H   0.59820698623552     -1.48636093696442      0.67395279960876
  H   1.63990527153369     -0.13115266090489      0.33878873302970
  H   -0.63196745938187      1.17727112050745      3.09662357440679
  H   -0.02248435239731      1.55101117050973      1.47357056733825
  H   -1.12529272649114      0.22211953703556      1.72067271876901
  H   4.15616291798896      3.42531784165915     -0.04859908937557
  H   3.10199254433319      2.49864726658102     -1.07890530717284
  H   1.26858578336146      3.12658973551649      4.41506745835317
  H   0.72965208862535      3.17361509787501      2.90548404272555
  H   4.47144701951954      3.99977710984366      1.84603309892017
  H   5.25203851568334      4.07811475811640      4.65038084645037
  H   6.14595219689483      3.29216869933798      3.35379231649772
  H   5.94084891515425      5.04302766233954      3.34038421343625
  H   4.08029477813769      6.79206472109804      2.22073720302145
  H   4.10847699376269      6.72491229669107      3.96684089369631
  H   2.03689530433635      7.91721011816549      3.78684759743090
  H   1.79546744861271      7.35913759752548      2.14815751391849
  H   0.91688698631419      5.98561900321513      4.68367771034686
  H   0.20711205532212      5.89899024882734      3.08942271251873
  H   4.39337468775551     -0.10228830406429      5.00278414263272
  H   3.78696468159075      2.73481102665289      8.04517305002513
  H   3.02180049433770      3.82412806142169      5.65334949043175
  H   4.59655201505851      0.40485202953310      7.46374163117862
