# Supplementary material for: Partial to Total Generation of 3D Transition-Metal Complexes
Source: J Chem Theory Comput. 2024 Sep 9;20(18):8367–77. doi: 10.1021/acs.jctc.4c00775 (PMC11428130; doi:10.1021/acs.jctc.4c00775)
Supplement: Supplementary file 2 — ct4c00775_si_002.zip [file ct4c00775_si_002.zip › sco_338/KATZUB_comp_0/7_40_33_h.xyz]

41
2 5 -1912.679011035922
  Fe  2.94479039035575      2.17182246903576      3.09024926897490
  N   2.69795677928566      3.25669904315161      1.12549865321234
  N   4.50900630397263      1.75483825748569      1.42560632321148
  N   1.56090429701283      0.77822590086755      1.94243322210407
  C   1.50467431815658      1.18188234468378      0.51548881563807
  C   1.55239727999435      2.68770196629859      0.38515091522869
  C   4.01910323785164      2.87855793964935      0.60138086218729
  N   3.41033342841521      0.95406534652347      4.89338518049124
  N   4.50260994558010      3.46966317156667      4.01942323026033
  N   1.23486828684084      2.66566407038588      4.39246211718610
  C   4.73430455661013      1.42073237616005      5.36842559227740
  C   4.79418057939975      2.93131728895846      5.36806822363039
  C   4.24863707708032      4.92488066822648      4.04570942625002
  C   2.34254350961803      1.10918107959199      5.91534945702275
  C   1.02583948781475      1.49443620999246      5.28011920784871
  H   2.60394564467182      4.26434709138656      1.12952312279964
  H   4.35707408186659      0.86899592355060      0.95894800449318
  H   5.51331128687210      1.81184392657900      1.54807001025471
  H   0.62223290828673      0.82724884900295      2.32353051188167
  H   1.80541314381765     -0.20435592309730      2.00075142857514
  H   2.34595742623759      0.72475491927758     -0.00130243373123
  H   0.61029309507801      0.80467299829319      0.02147274833150
  H   0.64762684622036      3.13364582808855      0.79671438909878
  H   1.58557921109025      2.95508360567787     -0.67279212629432
  H   3.98159615053654      2.63009044701447     -0.45929434421689
  H   4.69548165151789      3.71935436408006      0.71781094724263
  H   3.49368138663494     -0.03032972494342      4.67102351618037
  H   5.34157393324089      3.32875832459514      3.46643323654807
  H   0.36071510670107      2.90726168100574      3.93761507140069
  H   1.45184455590702      3.47566629864780      4.96534985170681
  H   4.95950894505469      1.04468157840484      6.36770135370654
  H   5.48998740836548      1.01148661536660      4.69860845543313
  H   5.76778531459776      3.26557112542499      5.72847489809881
  H   4.05775970719926      3.34807140866512      6.05185037545134
  H   3.32271617526861      5.12756764091898      4.57633607185068
  H   5.05098936010099      5.47225600355858      4.53922788156732
  H   4.14970556883255      5.29907575699442      3.03106748140024
  H   2.22417845747538      0.20064680469353      6.50362585258464
  H   2.64241176664660      1.88719053269415      6.61356912290347
  H   0.28520029780241      1.69361084925222      6.05406980364679
  H   0.64090609198757      0.67579094229013      4.67425927356348
