# Supplementary material for: Partial to Total Generation of 3D Transition-Metal Complexes
Source: J Chem Theory Comput. 2024 Sep 9;20(18):8367–77. doi: 10.1021/acs.jctc.4c00775 (PMC11428130; doi:10.1021/acs.jctc.4c00775)
Supplement: Supplementary file 2 — ct4c00775_si_002.zip [file ct4c00775_si_002.zip › sco_338/KATZUB_comp_0/7_45_2211_l.xyz]

45
1 1 -2426.162356751193
  Fe  3.03534969309782      2.04138509413837      2.86230418589741
  O   2.25042923805186      3.09545799951911      4.41741789750946
  N   2.92534526032732      0.62047164824041      4.17440562399458
  C   2.98348060715810     -0.69752473111741      3.91553855871117
  C   2.82784667330470     -1.64698898915072      4.90613255908362
  C   2.75504804107147      2.50092371261523      5.64128153651990
  C   2.53898740771372      0.12566821600735      6.47873064417218
  C   2.72232005334926      1.02513184361349      5.44703862334339
  C   2.59528509754809     -1.23387588445818      6.20880502474945
  O   4.89817582571115      2.23471030516160      3.30218245723271
  O   4.18002308503102      0.96263540815048      1.76054652185077
  N   5.24046152533809      1.33615329510925      2.42831363255943
  O   6.35246372491378      0.92518830022835      2.24650648199301
  O   1.18934881579760      1.58220465311932      2.11736640103313
  C   1.21051155623356      1.00437953668722      0.80227158060029
  C   0.15061531461870      1.03070270627244      2.93597844737772
  N   2.94708068650548      3.65922440103852      1.72221660956430
  C   5.70511389369458      4.58396536992844     -0.54742343395138
  C   1.65542448281130      5.69871664191277      1.32820151927846
  C   2.60479899370303      6.27916880697056      0.54969569467252
  C   5.04528612189216      3.60276475497417      0.35226324475503
  C   3.76854964622075      5.52306566214964      0.26578573607525
  C   1.86799235359540      4.41102473606192      1.88499730037513
  C   4.82919998494013      5.77791770930041     -0.54303018381622
  C   3.91503154017186      4.16658329901715      0.84377519810437
  H   2.54988447880008      4.01425393553522      4.37208509342335
  H   3.17133921574272     -0.97003081971459      2.88889211742316
  H   2.88705814183741     -2.69487365468746      4.65229141157640
  H   3.78184644767669      2.83282435393127      5.80380387740108
  H   2.14024797399943      2.81589026751455      6.48213537937067
  H   2.36071828788696      0.48517978820004      7.48214774562154
  H   2.46206048584912     -1.95501430478062      7.00186596272434
  H   1.47053391290193     -0.05279193313390      0.85163144249126
  H   0.23136647123786      1.12182110406999      0.34107069443632
  H   1.95639973860293      1.54017878672421      0.22932085525802
  H   0.15686478153204      1.57065240914156      3.87471992875446
  H   -0.80815797113477      1.17278092132288      2.44047251681885
  H   0.31379415848537     -0.03128649135427      3.11718819921367
  H   5.83754175721372      4.18461248011572     -1.55943557676136
  H   0.72808058816378      6.20090640507881      1.56109108438867
  H   2.47634327302133      7.27131409733119      0.13884556006682
  H   5.43220439083856      2.61540152480407      0.50431636671000
  H   1.09005238072461      3.99416031256761      2.50625634504372
  H   5.00342232985577      6.67343816559657     -1.11745933214666
  H   6.72189953395956      4.81648815624548     -0.20907153349928
