# Supplementary material for: Partial to Total Generation of 3D Transition-Metal Complexes
Source: J Chem Theory Comput. 2024 Sep 9;20(18):8367–77. doi: 10.1021/acs.jctc.4c00775 (PMC11428130; doi:10.1021/acs.jctc.4c00775)
Supplement: Supplementary file 2 — ct4c00775_si_002.zip [file ct4c00775_si_002.zip › sco_338/ZOKTAW_comp_0/5_29_33_l.xyz]

43
2 1 -1913.907255744094
  Fe  8.95856605297572      2.96003034285935      5.35655511071042
  N   10.67645754477055      4.09679175225520      5.12904459135420
  N   8.28000891109971      3.56113142665892      3.53569115675342
  N   8.20074160168043      4.64750889959563      6.15912399194133
  C   8.37780165556491      6.00376447664580      4.07879413557599
  C   10.37710309868898      5.47232818315485      5.63478976859531
  C   8.90275072030426      5.78950194925160      5.50892883344031
  C   11.39818731622485      4.14609587342717      3.83441998311489
  C   7.57231297379696      4.86698611740204      3.48112031033935
  N   7.24866019348738      1.93695071735568      5.75806264907357
  N   9.79005622684828      1.31019904374865      4.43400833483366
  N   9.51877418224039      2.30415026874665      7.20168345434483
  C   8.56453603299833      1.25792448062828      7.66634259028523
  C   7.18502645683482      1.65735242603875      7.21933522770939
  C   11.01177593835520      0.64901676571897      4.96273342036756
  H   11.34501443098049      3.70014322822883      5.77919959741833
  H   7.65338262520096      2.86940623753994      3.13180577730062
  H   9.04764943162356      3.61071334041561      2.87202645305828
  H   8.35122190511777      4.72848547427266      7.16300400420483
  H   7.19822130030679      4.77746609291272      6.05457515631189
  H   7.73115667644664      6.87927478648577      4.06601411607334
  H   9.20621274403817      6.26182897127724      3.42143530439664
  H   10.65926265430119      5.51742610863284      6.68674296627968
  H   10.97816941014594      6.22155969481090      5.12227451290931
  H   8.72449124538876      6.70391481020599      6.07744742703112
  H   12.34421402647586      4.67660033060681      3.92955694785281
  H   11.61327578133898      3.14256662553036      3.48079884096441
  H   10.81067527399353      4.66584177233311      3.08649057718707
  H   7.31470546810328      5.11799700440293      2.45246484643091
  H   6.62352312454751      4.74405718539866      4.00178756382341
  H   7.18488125414509      1.04328105014347      5.27374028310179
  H   6.39440160455719      2.41749180605280      5.48816987909819
  H   10.00258527213919      1.56892192534508      3.47458853667821
  H   9.09893541083326      0.57140831485048      4.32132104022488
  H   9.52289179127895      3.04480315053430      7.90036785813847
  H   10.45726733439343      1.91944472419362      7.25120382365529
  H   8.84722411314776      0.31168108919760      7.20889853992196
  H   8.60416243907216      1.11789374407783      8.74544801724503
  H   6.86589340604061      2.56706411754687      7.72465299705029
  H   6.45646962061108      0.88365408749885      7.45769864841934
  H   10.79173633324991      0.15926005425156      5.90542277913904
  H   11.39211985029671     -0.10716374003061      4.27946437480833
  H   11.79387756635199      1.38447228979611      5.12314757283612
