# Supplementary material for: Partial to Total Generation of 3D Transition-Metal Complexes
Source: J Chem Theory Comput. 2024 Sep 9;20(18):8367–77. doi: 10.1021/acs.jctc.4c00775 (PMC11428130; doi:10.1021/acs.jctc.4c00775)
Supplement: Supplementary file 2 — ct4c00775_si_002.zip [file ct4c00775_si_002.zip › sco_338/ZOKTAW_comp_0/5_29_33_h.xyz]

43
2 5 -1913.899518200556
  Fe  8.95773140700990      2.90868999553673      5.32894587134401
  N   10.77554353292334      4.21792934631022      5.11075368360824
  N   8.14506385681855      3.63021225158270      3.37430645938303
  N   8.15890834273365      4.83394538544801      6.16479698906419
  C   8.40416609161860      6.04741020897579      3.98711666533921
  C   10.39257753469862      5.57630261547656      5.58698992674758
  C   8.91180326737321      5.88750598942762      5.43646622284000
  C   11.50560073007763      4.24934397892538      3.82523609077765
  C   7.50266563430017      4.96757159535907      3.42068788225446
  N   7.08004055266747      1.83152607688198      5.91545030116900
  N   9.95998703022364      1.18126679208559      4.29666236883394
  N   9.49134273755500      2.13261128780072      7.39842310288849
  C   8.49651987615291      1.09771610563402      7.76879191179742
  C   7.11324674805277      1.55602473151906      7.37378373206865
  C   11.12480093377548      0.50743041278075      4.92134342612943
  H   11.43258422282262      3.85221730766666      5.78966067262973
  H   7.48199904721793      2.98109594294659      2.96171881213534
  H   8.90049452446386      3.67479790984124      2.69766578902062
  H   8.32907930734180      4.95147251223601      7.15829519628237
  H   7.16426585660323      4.99868242104439      6.05748590964165
  H   7.84067523033965      6.97640286033915      3.91999077001007
  H   9.25418803525948      6.19353549080592      3.32250928070563
  H   10.65426582965715      5.64891314706003      6.64264127724997
  H   10.97706364811821      6.34142821275206      5.07675435298520
  H   8.76823477889441      6.84728858688983      5.93668301320337
  H   12.39671671305728      4.87336502031578      3.88125872318325
  H   11.81560432872350      3.24550823426087      3.54959394964439
  H   10.87404721105342      4.64623386927275      3.03820991111987
  H   7.18515227381477      5.27748830046846      2.42495376723093
  H   6.58816108634794      4.86894336254816      4.00402605398904
  H   7.00930208362607      0.94625506782795      5.42322515056182
  H   6.21836080438423      2.31631329438153      5.68873984273346
  H   10.24060968449819      1.48301205124449      3.36903302375813
  H   9.25696488408673      0.47200181047676      4.11258189150465
  H   9.47762097013973      2.85807688460229      8.10810286609055
  H   10.42004438169228      1.73165377847492      7.46597551254834
  H   8.75021855116563      0.18183132596342      7.23586521237017
  H   8.52164163780479      0.86247617165869      8.83237581890868
  H   6.85778703299510      2.47773710740120      7.89487035988402
  H   6.37414489913423      0.81061633412166      7.66475054979186
  H   10.81325560301992      0.02487505254194      5.84203667351547
  H   11.56338024992935     -0.24971118448895      4.27540769090232
  H   11.89051984782500      1.24122935360186      5.15621529415278
