# Supplementary material for: Partial to Total Generation of 3D Transition-Metal Complexes
Source: J Chem Theory Comput. 2024 Sep 9;20(18):8367–77. doi: 10.1021/acs.jctc.4c00775 (PMC11428130; doi:10.1021/acs.jctc.4c00775)
Supplement: Supplementary file 2 — ct4c00775_si_002.zip [file ct4c00775_si_002.zip › sco_338/ZOKTAW_comp_0/5_28_42_l.xyz]

38
2 1 -2308.470079570206
  Fe  8.76749837861313      2.96763947069894      5.15435746243127
  N   9.11564118203137      4.79753770494827      4.46530525044478
  N   10.32663567438218      2.21608528158841      4.07128574162715
  N   9.98969082253002      3.52439402876602      6.67328987692812
  N   7.51382738569180      2.83430073246648      3.55033533948707
  C   9.56566756681465      5.66518150779767      5.57546851349724
  C   7.61264667132654      4.08968872979403      2.74247474628170
  C   7.95383436909658      5.23894388730094      3.66312842891852
  C   10.57381882177705      4.86429691094667      6.36729477943292
  S   8.21387621039016      0.89002546029927      5.90100269129047
  N   7.13576439831031      3.59704841368691      6.35467914144649
  N   7.58224014052453      0.79655107159262      8.59670256940099
  C   7.01217103506905      1.74300593066429      9.55755112615370
  C   7.59244980070559      1.42859951625592      7.49184038360547
  C   7.08952165855320      2.78807053222657      7.54656696500577
  C   6.73610260056866      3.01589061167698      8.82134529153649
  H   9.89853195608930      4.74724664953503      3.81543284110343
  H   11.02960569450938      1.77148017325895      4.65533042492569
  H   10.04421094658537      1.48412917270829      3.42516940242086
  H   10.85764295586505      2.86765737429801      3.49561185118386
  H   10.74587109684576      2.88712631159851      6.90668591076951
  H   9.45256600332151      3.58730036341182      7.53482544568441
  H   6.54519329039566      2.70721779755130      3.83151830022027
  H   7.67815521246619      2.04142023928879      2.93644642355138
  H   10.00095169292857      6.59742659564497      5.21524699282419
  H   8.70444952789144      5.93563444198180      6.18283340859947
  H   8.40614996078719      3.95459929325339      2.00874012443326
  H   6.69884467391898      4.28616991179209      2.18516256327573
  H   7.13081973228470      5.46929924296608      4.33619387119527
  H   8.16668804586058      6.14470701213239      3.09454869403630
  H   11.47322585839874      4.70887363605842      5.77332505881157
  H   10.87729508343360      5.39196629616433      7.26979859119779
  H   9.22815813487664      0.13888412115682      6.40725354028889
  H   6.25987497692740      3.47517374261402      5.85022248350522
  H   7.13351863657512      4.57707173611438      6.62158743006493
  H   6.10241670623166      1.30906505547671      9.98284091248957
  H   7.69477577026709      1.86900617211182     10.40122820220596
  H   6.32282032714999      3.91023687017553      9.26249621973486
