# Supplementary material for: Partial to Total Generation of 3D Transition-Metal Complexes
Source: J Chem Theory Comput. 2024 Sep 9;20(18):8367–77. doi: 10.1021/acs.jctc.4c00775 (PMC11428130; doi:10.1021/acs.jctc.4c00775)
Supplement: Supplementary file 2 — ct4c00775_si_002.zip [file ct4c00775_si_002.zip › sco_338/ZOKTAW_comp_0/5_28_42_h.xyz]

38
2 5 -2308.468860898586
  Fe  8.76802381925613      2.85656468380458      5.06411786150977
  N   9.21519245661341      4.91104065858528      4.39509418203171
  N   10.44656196027646      1.91731893405109      3.93574380383166
  N   9.90230820907312      3.60848165456245      6.78474889576421
  N   7.46594150118106      3.00708407363264      3.28711239136455
  C   9.51228941975833      5.71499290699816      5.59254720710762
  C   7.76580111537548      4.27469083347075      2.56353619280033
  C   8.08990626708157      5.36506539391290      3.56142942560316
  C   10.47755848470085      4.94111475245877      6.46385260326591
  S   7.97978551003905      0.65154139035712      6.01660184850267
  N   6.76526199161141      3.42824997727688      6.43349126387700
  N   7.78891915289541      0.83537880308110      8.73814997255934
  C   7.31051967350256      1.81817564004451      9.70985184399970
  C   7.56835855042628      1.36549388155194      7.60021323620733
  C   6.96696986320824      2.69483237560678      7.63818025027935
  C   6.81636669566168      2.99706231061648      8.93913083177698
  H   10.04813412924123      4.91184066807625      3.81333864792289
  H   11.20260079147502      1.65392672419978      4.56066981575380
  H   10.18263180746197      1.04965681509742      3.47893893246634
  H   10.89123666644527      2.47154942833478      3.21038338495362
  H   10.63561773924346      2.99206108017215      7.11886957102809
  H   9.26289936509353      3.69340669286106      7.57018065966443
  H   6.49029113396977      3.01376648865649      3.56460118925241
  H   7.53756488128126      2.22706337790238      2.64172914786528
  H   9.92514400118635      6.69377072380189      5.34470365255513
  H   8.57690935240026      5.88943772388550      6.12252590768680
  H   8.62216099818961      4.09363121875412      1.91574820857564
  H   6.94032325380319      4.57462125601947      1.92055629022570
  H   7.23800817747864      5.54654021916892      4.21555112558603
  H   8.30304666059581      6.30183976553429      3.04465528283899
  H   11.41462650242502      4.78142033652276      5.93283371472363
  H   10.71506527874416      5.50499070325545      7.36443107754324
  H   8.88060557536112     -0.23706182172673      6.49309876182992
  H   5.95148981648193      3.06281207211341      5.94677968128660
  H   6.54440332814627      4.39543557206573      6.64167257868801
  H   6.52147959943075      1.36238771975322     10.31491805570202
  H   8.11281203398265      2.05722402897934     10.41172298174722
  H   6.39633723689642      3.89154293656432      9.37341652163351
