# Supplementary material for: Partial to Total Generation of 3D Transition-Metal Complexes
Source: J Chem Theory Comput. 2024 Sep 9;20(18):8367–77. doi: 10.1021/acs.jctc.4c00775 (PMC11428130; doi:10.1021/acs.jctc.4c00775)
Supplement: Supplementary file 2 — ct4c00775_si_002.zip [file ct4c00775_si_002.zip › sco_338/MUCRUZ_comp_0/8_43_42_h.xyz]

27
1 5 -1907.172311568439
  Fe  0.15128884305320      1.22053425912955     12.27225897572195
  N   0.52883482335714     -0.18642181260793     13.99775163671574
  O   -2.05808362288170      0.99969421608445     11.80228484300046
  N   -0.32725106365620      1.97123246306448     14.37384177741253
  N   0.46056949774680     -0.17551852233625     10.60769323833548
  C   -0.10816055919875      0.66729867983245     15.01363010774586
  O   1.92435872997303      1.96992891069405     12.32581796331450
  N   -0.11456446954256      3.07847327684989     11.02010635923380
  O   -1.44021676465761      3.62832545349560     11.18429331025778
  C   0.94132828049263      3.99158302225243     11.47604969982142
  C   2.17765863547790      3.20578373193101     11.96682081503754
  O   3.24590366092803      3.76801937417179     12.03424379245780
  H   1.53913870135325     -0.15334187709295     14.07859275040243
  H   0.25970282129585     -1.15640889090339     14.10395912793840
  H   -2.74731243645811      0.68485982480778     12.39739691549448
  H   -2.30946119406382      1.90912899780381     11.56373287638888
  H   -1.19122127363730      2.40139818723121     14.67620811828852
  H   0.41871236855931      2.61665272653107     14.60222703540182
  H   0.42091402226181     -1.15379436029104     10.86901967760898
  H   -0.16821628402675     -0.07693204870324      9.81889620885662
  H   1.40009356780697     -0.02131320163262     10.25784667859030
  H   -1.07014961166945      0.23592872661434     15.27331969417751
  H   0.48615432789712      0.74426993662385     15.92340456865922
  H   -0.00913819543566      2.90524295299453     10.02362364862002
  H   -1.50293574617979      4.42894572452046     10.63699175650203
  H   1.23765335862455      4.71940577880580     10.72229925256124
  H   0.54714958258054      4.53311447012883     12.33403917145403
