# Supplementary material for: Partial to Total Generation of 3D Transition-Metal Complexes
Source: J Chem Theory Comput. 2024 Sep 9;20(18):8367–77. doi: 10.1021/acs.jctc.4c00775 (PMC11428130; doi:10.1021/acs.jctc.4c00775)
Supplement: Supplementary file 2 — ct4c00775_si_002.zip [file ct4c00775_si_002.zip › sco_338/MUCRUZ_comp_0/8_43_42_l.xyz]

27
1 1 -1907.166590206119
  Fe  0.02691808010141      1.29276876471974     12.29679252559296
  N   0.38106079973239     -0.08150668067006     13.75771304846458
  O   -1.97610630167438      0.84935055354177     11.90673984341370
  N   -0.30207674344232      2.10750127937838     14.10435929287613
  N   0.55586539556814      0.15666903329037     10.71814193214689
  C   -0.09634081704433      0.83067631051569     14.81163226120504
  O   1.85379897078605      1.76917998707775     12.49672898830955
  N   -0.15109525553137      2.86541082318354     11.23543807774823
  O   -1.48745936507767      3.52480837739842     11.48952187568961
  C   0.96728766056660      3.77361168633199     11.54719149297810
  C   2.17718810802887      2.95990303281358     12.05833628932742
  O   3.28139633723059      3.45589456661068     12.06585051874590
  H   1.38753501710770     -0.19926194329662     13.80463111803230
  H   -0.04496604907862     -0.99772896477717     13.82713732879547
  H   -2.56461124435457      0.43244955519712     12.54699809504294
  H   -2.35212444318981      1.72954970847860     11.73198241083198
  H   -1.19349886977136      2.53683371520415     14.32044242465603
  H   0.42558546672651      2.77388864732127     14.33825715946869
  H   0.43804409541647     -0.83349094186733     10.90330462741914
  H   0.07980348995222      0.31600702925600      9.83461572721421
  H   1.54889713726660      0.29887797162563     10.55379448701446
  H   -1.03938203205012      0.47069422262970     15.21167018288839
  H   0.61165026214641      0.92544263927879     15.63176762271153
  H   -0.17758458032908      2.69614900253304     10.23016793662792
  H   -1.55245101615654      4.27713478536407     10.87581180363901
  H   1.24776763933935      4.39801789791618     10.70148296026517
  H   0.64764825773128      4.42725894094467     12.35583996889394
