# Supplementary material for: Partial to Total Generation of 3D Transition-Metal Complexes
Source: J Chem Theory Comput. 2024 Sep 9;20(18):8367–77. doi: 10.1021/acs.jctc.4c00775 (PMC11428130; doi:10.1021/acs.jctc.4c00775)
Supplement: Supplementary file 2 — ct4c00775_si_002.zip [file ct4c00775_si_002.zip › sco_338/MUCRUZ_comp_0/8_35_3_l.xyz]

37
2 1 -4783.097295993971
  Fe  -0.06419853917882      1.21527526482927     12.44402717982578
  N   -1.91088034241461      1.18833830946519     12.75911898085108
  C   -2.41667700297631      0.39025909199025     13.71514596583053
  C   -3.76720520528640      0.32900094807170     13.98163055358394
  C   -4.61003533516444      1.13335079424295     13.21166803187461
  C   -4.09731351800561      1.96227434155290     12.21064764064927
  C   -2.73317204052572      1.95209444374381     12.02027141403466
  N   -1.40650560547439     -0.32740000837847     14.34902925825593
  N   -0.12157850998523     -0.11930867496184     13.88878864449458
  C   0.64966104358755     -0.91295545830134     14.63199986396267
  C   -0.11690134193721     -1.62694736816277     15.56233504232338
  C   -1.41421672414500     -1.23645886056234     15.36169409035110
  N   -2.01350394393230      2.69554717751315     11.08644250742122
  N   -0.64164026063946      2.53037325190224     11.09339211272151
  C   -0.18939367477917      3.32372723756576     10.11966051503978
  C   -1.24505573491749      3.99557454039879      9.49083766120350
  C   -2.38768129868542      3.57912614298711     10.12227610784510
  Br  -6.45144954263605      1.09880910541610     13.52251003110919
  O   -0.30506692146384     -0.35274339379774     11.00122150274719
  O   0.58145390974236      2.75934982411425     13.85807637537714
  N   2.08691236509245      1.63694113335128     12.47514760788124
  C   1.99273890287328      2.51538451810345     13.64922588545916
  H   -4.16864805720581     -0.31180597104997     14.74993288219166
  H   -4.75252397572110      2.57974552866164     11.61774194161414
  H   1.71398899726809     -0.94651695158202     14.47534142705311
  H   0.23661340833149     -2.33710596152528     16.28751331403765
  H   -2.32336889276433     -1.53138305069277     15.85366430831061
  H   0.86363125680742      3.38061776351891      9.90368108204119
  H   -1.17793703359516      4.69515233067202      8.67757604736221
  H   -3.41780949793645      3.84006157749428      9.95958756323689
  H   0.03799860966003     -0.14361290307400     10.12255663076140
  H   0.11605412166180     -1.18343779810881     11.25884360103476
  H   0.35200156418506      3.63778707896729     13.52456120767735
  H   2.44666046559347      2.12515034908595     11.66432869522501
  H   2.70892569417165      0.85617151071666     12.64382602573050
  H   2.35080216134966      1.99950375738273     14.53197553475443
  H   2.52480949904637      3.45418937844967     13.52784676612582
