# Supplementary material for: Partial to Total Generation of 3D Transition-Metal Complexes
Source: J Chem Theory Comput. 2024 Sep 9;20(18):8367–77. doi: 10.1021/acs.jctc.4c00775 (PMC11428130; doi:10.1021/acs.jctc.4c00775)
Supplement: Supplementary file 2 — ct4c00775_si_002.zip [file ct4c00775_si_002.zip › sco_338/MUCRUZ_comp_0/8_35_3_h.xyz]

37
2 5 -4783.111687291269
  Fe  0.13935686240376      1.14246986678476     12.38050052767366
  N   -1.91743645713942      1.17104334069183     12.76366575241348
  C   -2.42744184248872      0.40087071258698     13.72599709725838
  C   -3.76913078203410      0.41280062463465     14.05193442648008
  C   -4.59060972789472      1.27118393796459     13.32026033331674
  C   -4.07301277835228      2.06390560220277     12.29455128034939
  C   -2.71670726592187      1.97041072444448     12.05587399994830
  N   -1.46882535145810     -0.41111748063454     14.34201072704434
  N   -0.19444780992794     -0.40895265414319     13.84055793133095
  C   0.47727377614021     -1.28150233262694     14.58947950061887
  C   -0.34730024334122     -1.84956427523433     15.56921023240231
  C   -1.57932367812821     -1.28121544787675     15.38552948421977
  N   -2.03606920669038      2.68080044418205     11.05891796246714
  N   -0.70327383941259      2.42591281663694     10.87104987948708
  C   -0.33777412219873      3.20645312931103      9.85496102578945
  C   -1.41782340646668      3.96297715105106      9.38293794813037
  C   -2.48495952600285      3.60465910996390     10.16301433959464
  Br  -6.41656626999007      1.34351964030370     13.70278561716493
  O   0.51063221496174     -0.34997648451448     10.88783453774638
  O   0.66683756919762      2.73646951170337     13.88911504655147
  N   2.26531434076049      1.74796221106105     12.62977037299758
  C   2.06621100493237      2.84165063512335     13.57422304211959
  H   -4.18393303125514     -0.21284346293874     14.82495824505038
  H   -4.72088088273576      2.70585381163282     11.72074751967453
  H   1.51948398324017     -1.47261402591810     14.39606683562908
  H   -0.07882945516363     -2.58063028119775     16.31015484588526
  H   -2.50461207385263     -1.43092613727082     15.91148997820407
  H   0.67877560256135      3.19188809515475      9.49906409002699
  H   -1.41927587805815      4.67257054946320      8.57542363807724
  H   -3.50834380866923      3.93245338214148     10.14252342343619
  H   0.23572095086710     -0.24519457426264      9.96840615452241
  H   0.44530508837961     -1.29335936016914     11.08208191021919
  H   0.31185959655568      3.57388772975806     14.21537829171724
  H   2.70389969236252      2.06074458853618     11.77313724539000
  H   2.85968111267639      1.02277251396218     13.01106797892724
  H   2.66101306839445      2.71706262799596     14.47538201922477
  H   2.28470157374935      3.80170275949631     13.11406075890988
