# Supplementary material for: Partial to Total Generation of 3D Transition-Metal Complexes
Source: J Chem Theory Comput. 2024 Sep 9;20(18):8367–77. doi: 10.1021/acs.jctc.4c00775 (PMC11428130; doi:10.1021/acs.jctc.4c00775)
Supplement: Supplementary file 2 — ct4c00775_si_002.zip [file ct4c00775_si_002.zip › sco_338/MUCRUZ_comp_0/8_38_3_l.xyz]

39
2 1 -4842.306724111649
  Fe  0.00284284864555      1.23567251321532     12.62713415831202
  N   1.78999054183348      1.26448553217904     12.17160565891389
  C   2.23363081592527      0.50776917749306     11.15477248302079
  C   3.55858199445087      0.49125824525464     10.77808989764722
  C   4.44053644618359      1.29488391103240     11.50560090357836
  C   3.99023890468542      2.07822006015557     12.57117845591647
  C   2.64595076431492      2.02636844720857     12.86995306760940
  N   1.18390996021642     -0.20266947857554     10.57814175734061
  N   -0.06303522657455      0.00773989544259     11.12908973967322
  C   -0.89759622021758     -0.76593723079172     10.43244713426325
  C   -0.20266108498694     -1.47085398225141      9.44002043248894
  C   1.11104302425888     -1.09677621239938      9.55400786360290
  N   1.98333857875044      2.70454006828113     13.88792713157278
  N   0.63089251840773      2.46031526433556     14.00559411452212
  C   0.23114332460786      3.19309685517185     15.04569358212539
  C   1.30480855621080      3.90425774594363     15.59766048400295
  C   2.40168250541456      3.57690460232041     14.84559008203565
  Br  6.25143579907623      1.32053804412706     11.04726863875033
  O   -2.04637105816209      1.49837378302410     12.73937133179045
  O   -0.65742288538142      2.76145113327201     11.50837846209081
  O   0.30110727579339     -0.31861506663783     13.86497716106245
  C   -3.04649549434641      2.90213398433421     10.99116371439693
  C   -1.99442115636846      2.78031745662761     12.03913071584113
  H   3.91238862924394     -0.11333850445058      9.95855579324381
  H   4.67668223718227      2.69221360568182     13.13159598723219
  H   -1.94620998671398     -0.78461681396723     10.67480825064935
  H   -0.61242168110530     -2.16725696452170      8.73104856393372
  H   1.98036460288177     -1.39430411107096      8.99579807549550
  H   -0.79827174198267      3.18419799491656     15.36085803944452
  H   1.27802842916767      4.57139356825247     16.43998086394360
  H   3.42689236203240      3.89181155121450     14.91931729802770
  H   -2.50179235060879      1.60809976977911     13.58539432924889
  H   -0.69987900603213      2.51398833031260     10.57131029056262
  H   0.23696051083840     -0.13102234643395     14.81077849928378
  H   -0.24622868394204     -1.09810788653577     13.70160896296631
  H   -4.03247848968772      2.90211254463103     11.44991469248491
  H   -2.93341085558683      3.84146636031242     10.45335195590366
  H   -3.00092259790552      2.07096136275196     10.28857547603596
  H   -2.01629311052325      3.58218779035869     12.77231795098138
