# Supplementary material for: Partial to Total Generation of 3D Transition-Metal Complexes
Source: J Chem Theory Comput. 2024 Sep 9;20(18):8367–77. doi: 10.1021/acs.jctc.4c00775 (PMC11428130; doi:10.1021/acs.jctc.4c00775)
Supplement: Supplementary file 2 — ct4c00775_si_002.zip [file ct4c00775_si_002.zip › sco_338/MUCRUZ_comp_0/8_38_3_h.xyz]

39
2 5 -4842.31996617639
  Fe  -0.17790506125664      1.12333136632820     12.74427970272470
  N   1.84508611702531      1.21107157589028     12.18700599948981
  C   2.28439703827177      0.50128846250961     11.14550011888605
  C   3.58789364029519      0.56934241394248     10.69740123156023
  C   4.45128213948322      1.42023367875055     11.38909102143763
  C   4.00748361268678      2.15963550235687     12.48585928351624
  C   2.68235703599690      2.01567730391453     12.84485299234144
  N   1.28883698446295     -0.29800623666237     10.57317604164141
  N   0.03837713568772     -0.26660630909151     11.12659665287900
  C   -0.68988928709360     -1.11728831611568     10.40546491302564
  C   0.07929834819105     -1.70132286450925      9.38956770096924
  C   1.33271089463167     -1.16630979119280      9.52213760699506
  N   2.07667311232667      2.67176925722744     13.92043909690575
  N   0.77339413903146      2.37544507098133     14.20892307716313
  C   0.47135401706666      3.11490079817207     15.27411330532649
  C   1.56816627327450      3.88744131381628     15.67967440036498
  C   2.57547527176009      3.58294251319816     14.80439780206984
  Br  6.23030739881590      1.56522210751406     10.84284839350134
  O   -2.20321164352087      1.72273915247738     12.69611064958841
  O   -0.83607354069502      2.93099844770347     11.42979324992183
  O   -0.51832560092208     -0.42242700887436     14.16411579758591
  C   -3.22663299776410      3.11741021093489     10.95061794323563
  C   -2.14081771146964      2.99454438827854     11.96938697530923
  H   3.94217415836542     -0.00296030642116      9.85598909945750
  H   4.68506712391677      2.80450741063435     13.02061327542218
  H   -1.72905048316441     -1.27349750801687     10.64179767284257
  H   -0.23983940164405     -2.42267413878228      8.65926974193930
  H   2.23247981601886     -1.33972588791280      8.96054527950634
  H   -0.51250966094860      3.06330166070067     15.70926681493138
  H   1.61699050713994      4.57283926965616     16.50626971201696
  H   3.58798530627013      3.93893339103558     14.74942608018084
  H   -2.87477510552080      1.72864468944835     13.39280964773118
  H   -0.89262703115844      2.73857594763844     10.48338626984560
  H   -0.19892331799419     -0.38204643318304     15.07412460449349
  H   -0.56716336701235     -1.35921580430991     13.93592120071892
  H   -4.20251125366989      3.12846230802482     11.43038284401973
  H   -3.12051250607118      4.05362366635502     10.40628738880318
  H   -3.20211909524015      2.28340799480976     10.25018278247422
  H   -2.14836400557683      3.79905170276648     12.70238562917270
