# Supplementary material for: Partial to Total Generation of 3D Transition-Metal Complexes
Source: J Chem Theory Comput. 2024 Sep 9;20(18):8367–77. doi: 10.1021/acs.jctc.4c00775 (PMC11428130; doi:10.1021/acs.jctc.4c00775)
Supplement: Supplementary file 2 — ct4c00775_si_002.zip [file ct4c00775_si_002.zip › sco_338/ACAHUJ_comp_0/3_33_31_l.xyz]

59
1 1 -2523.122801080576
  Fe  5.85391321018455      1.58118270983750      3.18564553778702
  N   6.31739607231879      1.55182721162720      1.29689856033960
  N   7.18502067971364      0.19640057708329      3.26241189160902
  O   4.92653149359564      5.31557549037803     -2.54760157221270
  C   5.93032661270129      2.49735902015932      0.32219199234192
  C   5.18353977521398      4.38749702502642     -1.60417810994105
  C   4.58814290050363      2.78184120728569      0.08958925444633
  C   6.89865062584500      3.18528245467552     -0.42068879179064
  C   4.21176840840906      3.70380363001208     -0.86945991145329
  N   8.63965438170720     -1.07267781373502      2.18208835158897
  C   6.53434077684449      4.12109581695433     -1.36222154676297
  C   7.72186622913923     -0.07343906382852      2.05458724329350
  C   7.26183069353440      0.68718634139822      0.96766688228167
  C   8.68960122696422     -1.44121029186938      3.50154313739060
  C   7.78647173766873     -0.65183083034029      4.16063506020012
  C   3.56878111516237      5.63977375893181     -2.83419203706352
  N   7.14921966592204      3.08127558922372      3.49059569853479
  N   4.34205971321584      0.27229013289647      3.06598944453547
  N   5.46456910526850      1.52614055252407      5.16625135296796
  C   3.53979357944752      0.34792765825258      4.30638254571447
  C   4.49491065459436      0.45748729901888      5.46864114796494
  O   4.45251414266686      2.92119086573037      2.92609077794211
  C   3.10153499262859      6.21830701821930      3.76595351479206
  C   1.73506631931150      4.08867739748925      3.44742320620602
  O   4.85642390360231      4.24283480392537      4.69969721063285
  C   1.42433849511850      3.83410061611624      4.91269372800160
  C   4.22083137285092      3.95610953826229      3.66227716045787
  C   3.06278145149545      4.81807744805535      3.18045880278927
  H   3.82923951761386      2.27666208794322      0.66213856834439
  H   7.94844826350265      3.00521432439127     -0.23022844848376
  H   3.16168725066460      3.88389101939480     -1.03710307885552
  H   9.19166724743346     -1.46903845485061      1.44128423095871
  H   7.27994284026124      4.66705669581753     -1.92163296505284
  H   7.63118528605073      0.58443890797812     -0.04364111302326
  H   9.34592350331261     -2.21419411762399      3.85538812663975
  H   7.55126910305661     -0.65503507433674      5.20931782955338
  H   3.60382568349067      6.39659533425243     -3.60903455017077
  H   3.06469483028645      6.04501816283856     -1.95609005213863
  H   3.02365518654822      4.77040135409150     -3.20341729608212
  H   8.05029453149468      2.83829012477989      3.88392455810856
  H   7.32291098584958      3.58521721646547      2.62888964943655
  H   6.66791622615017      3.72896311416951      4.11876226754882
  H   4.68300681628824     -0.67139841337632      2.91852218371214
  H   3.76461637505171      0.50608954028207      2.26716804792996
  H   5.08523323915608      2.46122868492499      5.34906686756462
  H   6.27958445136456      1.43299068345130      5.76046273100902
  H   2.92454427880127      1.23941514385457      4.23758227024331
  H   2.87880019167539     -0.51151134030578      4.42184527495143
  H   5.04241899851861     -0.47728072135366      5.58521554407289
  H   3.95450363860546      0.63960484217061      6.39821704819285
  H   3.07990338605406      6.20166347441767      4.85122090294354
  H   4.00936327778629      6.74092442101516      3.47169107459833
  H   2.25009145581018      6.79851075522473      3.41219713009172
  H   1.74786219469902      3.14309753931764      2.90145957860672
  H   0.93179033014002      4.68060041355677      3.00515769805011
  H   1.28233525185870      4.76026929561880      5.46454536238363
  H   0.51121763249419      3.25018570702334      5.01903732565218
  H   2.22842319326942      3.29037797254559      5.41036006274563
  H   3.16890549708664      4.88071514301015      2.09504263787020
