# Supplementary material for: Partial to Total Generation of 3D Transition-Metal Complexes
Source: J Chem Theory Comput. 2024 Sep 9;20(18):8367–77. doi: 10.1021/acs.jctc.4c00775 (PMC11428130; doi:10.1021/acs.jctc.4c00775)
Supplement: Supplementary file 2 — ct4c00775_si_002.zip [file ct4c00775_si_002.zip › sco_338/ACAHUJ_comp_0/3_42_4_l.xyz]

51
2 1 -2310.254824912312
  Fe  5.81024102870574      1.57637642170967      3.51135494935876
  N   7.03894061760561      3.04085675290745      3.91071211051755
  N   5.54224276628919      1.64161573452481      5.44039181803299
  O   1.98369111027038     -1.52612942189194      8.28994929644104
  N   7.80670654948219      4.45484101115743      5.42371061430576
  C   4.72083765444531     -0.53735061029204      6.18729945406636
  C   6.99095356121346      3.38961494150572      5.21195182636975
  C   4.63410163239299      0.86000800957067      6.19270665462186
  C   6.16779355522845      2.62172341379593      6.05883681600726
  C   7.90017064535593      3.91732574729054      3.29994796136389
  C   3.83102365872734     -1.30181951952690      6.90591552657621
  C   2.80028376528148     -0.69434614814760      7.64063744961433
  C   3.61870927073962      1.46055043250566      6.93576989830336
  C   8.38363451489355      4.79732238572968      4.23364487686508
  C   2.70583345699353      0.70192322582204      7.64699100075975
  C   0.94070907285922     -0.98726774349768      9.11435692564449
  N   6.28014199829490      1.58253812776947      1.51948436350254
  N   4.34327369357629      0.20272354814622      3.22081746620297
  N   7.27630954113325      0.19682903080479      3.61194001818079
  N   4.31476806287245      2.89674918351623      3.22645500526848
  C   7.58422936138513      0.89096056651491      1.32594200076821
  C   7.62199549382683     -0.29191460400338      2.25593861533407
  C   3.01366238108769      0.87219465371369      3.24652852949251
  C   3.14930772874408      2.22588988526053      2.60279481986980
  H   7.96829075027574      4.91615586967472      6.30485577055692
  H   5.55288258611921     -1.02833769663117      5.69969273600227
  H   6.08464571130365      2.78068825559533      7.12571314572129
  H   8.13673448454860      3.88390589360878      2.25198944727547
  H   3.92113748490426     -2.37760036402105      6.93919605085342
  H   3.52508212993612      2.53881237319661      6.94200949600354
  H   9.07665997916959      5.61341040666221      4.14383562086456
  H   1.92730085101843      1.20161767165715      8.20104641825467
  H   0.23170441693114     -0.41319580007925      8.51910380300357
  H   1.35543427418726     -0.36904861919123      9.90908189280776
  H   0.44012400351063     -1.84478841522366      9.54555854416489
  H   6.34413022588970      2.51635560034154      1.12772105320402
  H   5.58606479308182      1.11527780544764      0.94158503456759
  H   4.33988679692775     -0.49807715692130      3.95802969920105
  H   4.42770393052860     -0.32045047976888      2.35325178818196
  H   7.08124847257061     -0.59092308817257      4.21966946268132
  H   8.08808966869215      0.64953760702392      4.02076395080730
  H   4.58062887094181      3.71318672923464      2.68523805960025
  H   4.04327306505577      3.26148052961206      4.13477314541778
  H   7.73566005226805      0.58748006396206      0.29127246007258
  H   8.37693389804324      1.58883439076260      1.58291137163009
  H   6.88246202055792     -1.03634821955696      1.96488612416599
  H   8.59626286929101     -0.77845410142467      2.23040848039687
  H   2.24949005356240      0.27418542996687      2.75297720078207
  H   2.72624268434413      0.97773053083097      4.28968160072238
  H   3.34255772628185      2.13411256942202      1.53506977471881
  H   2.23429407865626      2.80638518910637      2.71438787087577
