# Supplementary material for: Partial to Total Generation of 3D Transition-Metal Complexes
Source: J Chem Theory Comput. 2024 Sep 9;20(18):8367–77. doi: 10.1021/acs.jctc.4c00775 (PMC11428130; doi:10.1021/acs.jctc.4c00775)
Supplement: Supplementary file 2 — ct4c00775_si_002.zip [file ct4c00775_si_002.zip › sco_338/ACAHUJ_comp_0/3_42_4_h.xyz]

51
2 5 -2310.239164549468
  Fe  5.82027615905315      1.50453556698165      3.43891373089760
  N   7.10913641102433      3.15300488706150      3.94791499294366
  N   5.55709753275376      1.64288989987838      5.57181149824570
  O   1.93531601585111     -1.49494635772682      8.34460342131755
  N   7.75505686834701      4.51973470317853      5.55288724710714
  C   4.66444636778700     -0.50667506348983      6.23505334511405
  C   6.97495618807565      3.44737208008127      5.25386499625086
  C   4.63644524072379      0.89277122357816      6.31712465437742
  C   6.14063354891120      2.68220007708656      6.10547955107376
  C   7.99061892653507      4.06177773999769      3.42767638254866
  C   3.76283337639896     -1.27297262998867      6.93326734384491
  C   2.77275464916466     -0.66373241550092      7.72262291040776
  C   3.65781462304891      1.49353311774151      7.11168012138599
  C   8.40127606823031      4.91711067869164      4.41614519951654
  C   2.73054559198262      0.73394461907898      7.80010479019565
  C   0.92716953604740     -0.96066399071845      9.21436534925268
  N   6.51811375570066      1.55911691901934      1.30319376174495
  N   4.11580379915981      0.10882830139847      3.17202259772167
  N   7.42787140835345     -0.03295139129154      3.44978596129763
  N   4.12546291550016      2.92427452297156      3.10252275321705
  C   7.82933144667160      0.87086605315222      1.21800616788479
  C   7.80039482624962     -0.38214205535139      2.06224688074909
  C   2.84296716107505      0.86406727256116      3.27881515163073
  C   2.96988287447125      2.18440590275114      2.55615132622080
  H   7.85898332914438      4.94490360769171      6.46107558552068
  H   5.46374605380233     -0.99069097085017      5.68911940782208
  H   6.02384268893985      2.93889155967495      7.15352957597060
  H   8.28421448305278      4.06437276448581      2.39333734560613
  H   3.80842737622913     -2.35193134735489      6.90931298255814
  H   3.59388767537406      2.57266323809056      7.16273938971536
  H   9.08064901186725      5.74957478626917      4.40116672634676
  H   1.97649719499809      1.23215740824464      8.38841560679812
  H   0.22984032286295     -0.33288050975199      8.66115287940301
  H   1.37784323624216     -0.39775329054330     10.03013557658326
  H   0.40289786943421     -1.82008562635104      9.61235234995991
  H   6.59986205500270      2.49226500313807      0.91578397387199
  H   5.85867565672796      1.08424408631425      0.69508023183692
  H   4.11907391772761     -0.61067694569566      3.88781002279850
  H   4.14100135826134     -0.38367650494419      2.28533516464541
  H   7.22937074048817     -0.87730672264984      3.97332276233126
  H   8.22298832063663      0.38628514759332      3.92060974863341
  H   4.35408489828221      3.70798842028541      2.50255896643779
  H   3.87463960588566      3.33505075282146      3.99548388159884
  H   8.09758328940697      0.62443008342216      0.19131243729504
  H   8.58936790887722      1.55352357910917      1.59404390964832
  H   7.05168680241800     -1.07542828180414      1.67924312694736
  H   8.76307727846562     -0.88984868573656      2.00478855939736
  H   2.00123381623182      0.29602719930189      2.88542427752066
  H   2.65629564474358      1.03155223488912      4.33767956622279
  H   3.15009562143466      2.01846115287291      1.49429366026017
  H   2.03841555234836      2.74468620033563      2.63742014932541
