# Supplementary material for: Partial to Total Generation of 3D Transition-Metal Complexes
Source: J Chem Theory Comput. 2024 Sep 9;20(18):8367–77. doi: 10.1021/acs.jctc.4c00775 (PMC11428130; doi:10.1021/acs.jctc.4c00775)
Supplement: Supplementary file 2 — ct4c00775_si_002.zip [file ct4c00775_si_002.zip › sco_338/ACAHUJ_comp_0/3_33_31_h.xyz]

59
1 5 -2523.107827755309
  Fe  5.65541281655881      1.47842321131486      3.28800748528046
  N   6.42172744072503      1.62558321483645      1.31636402200349
  N   7.26457744257159     -0.04489552386680      3.27507783814991
  O   4.88574131557056      5.64389860329226     -2.18069512403994
  C   6.03272533189445      2.62157578421514      0.41033394756918
  C   5.18812122610061      4.63858640122852     -1.33594803311738
  C   4.67761386433450      2.83861848005117      0.17414104520038
  C   6.96539347687511      3.44077525977108     -0.24024092859691
  C   4.25185411724555      3.82269952475224     -0.69707520995542
  N   8.92824175339065     -0.87680850713012      2.09094780604104
  C   6.55122540649723      4.43610827508948     -1.09290934215156
  C   7.90327834581022      0.02189181011176      2.09787148416227
  C   7.49653007895330      0.91403207059062      1.07700553678489
  C   8.93661320678292     -1.53136799188545      3.29691023005157
  C   7.90011137611457     -1.00307892010296      4.01670489095389
  C   3.51355302702620      5.92929318345311     -2.43952700033449
  N   7.09014632097834      2.99691096792185      3.92787968331042
  N   4.15511922485173     -0.16918224497971      3.03110970342894
  N   5.09849627389523      0.97985344256418      5.42241539896562
  C   3.35726233515364     -0.27352704359374      4.26221404876510
  C   4.27617608243687     -0.24073602448039      5.46491312391671
  O   4.14182473767371      2.71178328976030      3.20567277860873
  C   2.73082047275386      5.97895766927949      2.25902706570015
  C   1.78243913370286      4.35574510334563      3.98881384233213
  O   5.04720165751549      4.76785815891235      3.22161824073037
  C   2.25615685860237      5.04478408942684      5.25685550581311
  C   4.08226776369349      4.01548457998532      3.07627080798245
  C   2.69480623914427      4.54838260398019      2.76436901835780
  H   3.95091353388912      2.21959231286170      0.67650973445137
  H   8.02067067940998      3.32936958560501     -0.03069393503517
  H   3.19484451197208      3.95214837459298     -0.86677995317780
  H   9.56398177427685     -1.04347272281747      1.32911820179195
  H   7.26438803926714      5.09093737647538     -1.57197879940329
  H   8.04131353822216      0.97835601084848      0.14086426887132
  H   9.65964571684894     -2.29005911937847      3.53253047573367
  H   7.59271757285945     -1.25483233897441      5.01614295204198
  H   3.51149696355626      6.76945641007690     -3.12397246548446
  H   2.98892338683846      6.20686976694050     -1.52480398035898
  H   3.01421832231355      5.08065837479990     -2.90832262139219
  H   7.35799012969867      3.06925664207861      4.90110379839688
  H   7.94415868246891      3.03505894458240      3.38595817639227
  H   6.52970036961886      3.83374239848613      3.69829418543648
  H   4.60136332426000     -1.05198157212362      2.81433323557733
  H   3.56126808674022      0.05926817932647      2.24485582737949
  H   4.53063524091179      1.78662303677538      5.65686497430458
  H   5.83835403512225      0.93560427537841      6.11137960968250
  H   2.68890671480074      0.58478114292051      4.28638310712042
  H   2.74113527468123     -1.17417235940785      4.29402684836209
  H   4.94949815824838     -1.09727337385746      5.43742018461888
  H   3.68815739844635     -0.32208327317504      6.38107827182481
  H   3.15764784308570      6.65513845940518      2.99345950997043
  H   3.34326990535503      6.05643240917605      1.36308496970944
  H   1.72476175083348      6.32096610022745      2.01881420510406
  H   1.67598070081685      3.28538307238032      4.17294668079558
  H   0.78823229025605      4.71969541665042      3.72410687267171
  H   2.31804832052836      6.12395540394553      5.13633360889905
  H   1.57080369935350      4.84918661477981      6.08018111472131
  H   3.24561783240468      4.69919746037457      5.55887055657743
  H   2.29305887606630      3.90359752320147      1.97848251849975
