# Supplementary material for: Partial to Total Generation of 3D Transition-Metal Complexes
Source: J Chem Theory Comput. 2024 Sep 9;20(18):8367–77. doi: 10.1021/acs.jctc.4c00775 (PMC11428130; doi:10.1021/acs.jctc.4c00775)
Supplement: Supplementary file 2 — ct4c00775_si_002.zip [file ct4c00775_si_002.zip › sco_338/ACAHUJ_comp_0/3_50_33_l.xyz]

41
2 1 -1912.718135677298
  Fe  5.84597207012361      1.57901210622049      3.52365296905217
  N   7.31122034415530      2.22746170298871      2.28248117940718
  N   5.83306481987381      3.40134985372038      4.43725717955678
  N   4.60448992041560      2.35637956421780      2.11230828704464
  C   5.41913567174680      2.87116834141007      0.97639996466496
  C   6.78678159012066      4.40820495434230      3.89870709793702
  C   6.74071872620485      3.37210555032114      1.51531210132856
  C   6.62439429678094      4.62352427849831      2.40657241133962
  N   4.29100778072979      0.90071294994413      4.64851458926343
  N   7.20692408172266      0.84458547039690      4.85981158333763
  N   5.78296559529078     -0.26859784889908      2.72693462031248
  C   5.26210659289306     -1.19207959565356      3.78120283066429
  C   6.35407335894117     -1.49691434232433      4.79685726977858
  C   6.82096437405869     -0.34802320597943      5.66547168401168
  C   4.01387533246713     -0.53446336269559      4.33446592617822
  H   7.59814623639960      1.52040150092408      1.61006950568090
  H   8.18047970732196      2.52629831851944      2.71680965990838
  H   6.01501299555112      3.32154423992853      5.43519184748403
  H   4.90704487898277      3.82408059777039      4.40833110257201
  H   4.05555033920071      3.12896970418787      2.48028212496705
  H   3.90204833743022      1.72528236484980      1.73482596350766
  H   5.59242408191579      2.04759452818143      0.28512226230676
  H   4.89981088709707      3.65051530384008      0.42092389490487
  H   6.66196577518425      5.36340474996860      4.40806554731345
  H   7.79223504193870      4.06795799479099      4.14102917107209
  H   7.38130659237915      3.60554620559541      0.66413106144914
  H   7.37957761296316      5.34776744636837      2.10849585882366
  H   5.67150962947935      5.11931502684727      2.21372182766211
  H   3.42643455894432      1.41773181744268      4.52126132283686
  H   4.47840974738744      0.98386594718020      5.64171377629161
  H   7.52914633918806      1.55193923394169      5.51624567446246
  H   8.05161427422002      0.59117187117926      4.35292456540165
  H   6.66835172159283     -0.64446297433233      2.39425338323386
  H   5.16831881078801     -0.33668201791430      1.91832582043282
  H   4.97003693131877     -2.14065701557104      3.32609787165709
  H   6.00090988487177     -2.29149989140593      5.45246234421555
  H   7.20872218948453     -1.92666445549611      4.26771610992136
  H   7.66191974518567     -0.67791186434283      6.27534365944266
  H   6.04680096173637     -0.04595755071754      6.36720074510823
  H   3.22789278754907     -0.56706968048608      3.58227559698928
  H   3.64057737636680     -1.07252781775914      5.20357460847710
