# Supplementary material for: Partial to Total Generation of 3D Transition-Metal Complexes
Source: J Chem Theory Comput. 2024 Sep 9;20(18):8367–77. doi: 10.1021/acs.jctc.4c00775 (PMC11428130; doi:10.1021/acs.jctc.4c00775)
Supplement: Supplementary file 2 — ct4c00775_si_002.zip [file ct4c00775_si_002.zip › sco_338/ACAHUJ_comp_0/3_40_211_h.xyz]

51
-1 5 -2891.155455912495
  Fe  5.83675446683950      1.55408177889799      3.33262996477791
  N   4.02097399680680      2.95166542392832      3.19257157112073
  N   4.19346264871693      0.27303872174723      2.94048310716924
  C   4.05366546738529      4.32521590621644      3.39399128111957
  C   2.94367141334261      2.26444028228297      3.43464069920049
  O   4.38857085857892      8.45163199095587      3.87061045252404
  N   2.06714894776234     -0.08770363159069      3.39408000440239
  C   4.24539952767487      7.09099700746237      3.77943273459546
  C   3.04123526257531      0.86203200549962      3.27897034503691
  C   2.63783782661468     -1.31260262017571      3.12415892813788
  C   3.67299232526726      6.28899162418907      4.76117142224721
  C   3.57437206828923      4.91728811841188      4.56273514922741
  C   3.95268738041885     -1.06499164303754      2.84041037294832
  C   4.65602322318128      5.14084887645572      2.42564493398197
  C   4.73538793897703      6.50356668941510      2.61151774694947
  C   3.94118770366792      9.07734988141831      5.05497131447850
  N   7.14416387594771      3.18671403458648      4.51924174689974
  O   5.12617323004494      1.61459787235263      5.27205037345344
  C   7.86549436785181      2.42525813248376      5.46332111878364
  O   5.24010087285956      0.94501031764971      7.40559492885466
  C   9.34837028532955      2.42405810755701      5.32649712949734
  C   5.78034844985262      1.38224553399693      6.38326828913838
  C   7.23238456909727      1.64671041262682      6.35696900684575
  C   7.79574093240648      4.32266374650539      3.87961612722219
  O   7.28693439375017      0.17780618045226      3.62886824969008
  N   7.59430305908575     -0.68743492432878      2.68865701272887
  O   6.85140023920516     -0.77846072861296      1.69983360986942
  O   8.60356633493739     -1.36979113807911      2.85709146630748
  O   6.32433241300880      2.47966841513072      1.57681101898750
  N   7.51690083991509      2.75173313864381      1.10214999696498
  O   7.57164114748416      3.57075546283152      0.17555100522843
  O   8.50695643990508      2.19829365210326      1.59052089804584
  H   1.99932490491472      2.72750194005697      3.72128940228301
  H   1.12371114409544      0.07104905332366      3.69780718644184
  H   2.07121149493152     -2.22495981514723      3.16045357166068
  H   3.31570305828104      6.70767179663194      5.69005574930260
  H   3.17797464401109      4.28700448306182      5.34706018382666
  H   4.73713144352130     -1.74601676946897      2.56617668163213
  H   5.06596969583434      4.67382574564174      1.54160973766120
  H   5.19444263559750      7.13547726044391      1.86368823006364
  H   4.14860547935635     10.13677952997536      4.93478964116402
  H   4.47282376119943      8.70717334314854      5.93554679568413
  H   2.86710738025910      8.93933553458868      5.20781173247514
  H   6.24597351444011      3.45006647884718      4.90248743698339
  H   9.78859222553071      1.77028420885720      6.07251226971454
  H   9.61687330323233      2.04059465340081      4.34146395206768
  H   9.79104913638511      3.41599427114511      5.42794958917537
  H   7.82520272107097      1.09033659160923      7.06799692968687
  H   8.11195768565768      5.08351530157868      4.60079135267400
  H   8.65395465889573      3.99350699516641      3.30749141972367
  H   7.09036860608210      4.77433076911685      3.19235613133658
