# Supplementary material for: Partial to Total Generation of 3D Transition-Metal Complexes
Source: J Chem Theory Comput. 2024 Sep 9;20(18):8367–77. doi: 10.1021/acs.jctc.4c00775 (PMC11428130; doi:10.1021/acs.jctc.4c00775)
Supplement: Supplementary file 2 — ct4c00775_si_002.zip [file ct4c00775_si_002.zip › sco_338/ACAHUJ_comp_0/3_37_4_l.xyz]

47
2 1 -2232.798817381309
  Fe  5.92032867410806      1.70049309662953      3.51773057308966
  N   4.41876179296122      2.93930480263386      3.50965795461146
  N   4.49353205099788      0.40486949685496      3.19155045307271
  C   4.47485610445129      4.32782000354424      3.77884199451514
  C   3.23064530314842      2.37972319529879      3.41898076436998
  O   4.70371050141682      8.40081396637434      4.44446832541471
  N   2.32501305545313      0.04300848361510      2.99673765786549
  C   4.58376429483557      7.08162910658071      4.29223381478869
  C   3.27747944506475      0.98266397363659      3.23016297006148
  C   2.94523159552795     -1.15940190185880      2.80469429281248
  C   3.84530322159327      6.23445240067802      5.12700077841962
  C   3.79181229822510      4.87790139710760      4.86267505576118
  C   4.29085763433697     -0.92596965262291      2.92703828163054
  C   5.22154486385750      5.17763169265848      2.95243591060177
  C   5.26745964043074      6.53029421338684      3.19606171487521
  C   4.00141041247004      9.05492826351800      5.51113285337547
  N   7.37596657024540      0.27352332030423      3.71885148069938
  N   7.31323269490464      3.15025632181122      3.87655187634944
  N   5.68777278502605      1.41963101169820      5.49302447534172
  N   6.20459261575818      1.83496276815201      1.50700516667331
  C   7.64108151224387      0.03863035630506      5.16488815166175
  C   6.33043552746292      0.14489502632802      5.89859801101344
  H   2.31506796123550      2.95526035792757      3.44697864912276
  H   1.33015481096176      0.19918898842354      2.95824237364438
  H   2.39978163067058     -2.06240140610549      2.60113085587227
  H   3.31523564478960      6.62353562152692      5.98163378219914
  H   3.22462385397852      4.23339541034500      5.52154312228061
  H   5.08649068540388     -1.64354753120125      2.83520027961776
  H   5.71289677698541      4.78310389459030      2.07286983835001
  H   5.80986051206972      7.19574491534806      2.54064111163663
  H   4.24027658821608     10.10616758572866      5.41292193619736
  H   4.34211510990259      8.69296400765134      6.48026711520326
  H   2.92643286623663      8.91390455386034      5.41052087919573
  H   8.25518934958474      0.48406126275091      3.25647635817246
  H   7.07360633379352     -0.60147335448824      3.30429808128207
  H   6.85024437467628      4.04504437612494      4.03153025491983
  H   7.90406355223142      3.00260990478342      4.68977540433749
  H   7.96655361588392      3.32767660535273      3.11892152100695
  H   4.70031042082463      1.38808247597258      5.72704775055541
  H   6.06244038702497      2.18408147731681      6.04783065596007
  H   5.43122248629055      2.34981273346521      1.09923883697444
  H   7.04529142450945      2.28859240819951      1.16137506003122
  H   6.18070966263077      0.92530093098425      1.05705865550709
  H   8.11560979323725     -0.92524171570399      5.34168406657313
  H   8.33590982338845      0.80229843093210      5.51066999364152
  H   6.47627068166369      0.08504784753310      6.97616106126417
  H   5.66579405929142     -0.66565512394753      5.61032879943793
