# Supplementary material for: Partial to Total Generation of 3D Transition-Metal Complexes
Source: J Chem Theory Comput. 2024 Sep 9;20(18):8367–77. doi: 10.1021/acs.jctc.4c00775 (PMC11428130; doi:10.1021/acs.jctc.4c00775)
Supplement: Supplementary file 2 — ct4c00775_si_002.zip [file ct4c00775_si_002.zip › sco_338/ACAHUJ_comp_0/3_37_4_h.xyz]

47
2 5 -2232.786788131951
  Fe  6.05160993168217      1.71995003331441      3.44541471977373
  N   4.34530683582892      3.04299956684226      3.49022556690423
  N   4.41280966943565      0.34414568256956      3.13272541035336
  C   4.37831232102995      4.41235055487934      3.78796095053992
  C   3.20531865152958      2.40367564591231      3.49529381338371
  O   4.62002444826629      8.48091758908316      4.48133356646111
  N   2.21820367794574      0.13527086126015      3.10135417564095
  C   4.49210104777225      7.16466133865692      4.31568461500628
  C   3.24960639879695      1.00581729186086      3.26984649255906
  C   2.73282039746481     -1.10358156012301      2.84230175956791
  C   3.65804636419395      6.33169221907575      5.07343090862750
  C   3.60158906872884      4.97882108686257      4.80242214714905
  C   4.09565414715143     -0.96034015913642      2.86503744596678
  C   5.22835459878175      5.24942877840284      3.04996568634878
  C   5.27678145544198      6.59963790474073      3.29598566609945
  C   3.82224513115921      9.15119561853274      5.46868381254489
  N   7.52109461503161      0.04360176572746      3.74258401930290
  N   7.56458399100437      3.30310866063086      3.86379830834787
  N   5.82787631212434      1.31096587097517      5.63562195430048
  N   6.37563192064532      1.82486611537018      1.23201296121802
  C   7.73787290529405     -0.14966738057646      5.19624671524706
  C   6.42503099169438     -0.00965438832328      5.93118787304424
  H   2.25642562455810      2.91325862363928      3.62766690931961
  H   1.23648498944149      0.36253731823300      3.13471245785916
  H   2.10936648010275     -1.96132825283169      2.66801296785724
  H   3.06226115039772      6.73177362688303      5.87829858562259
  H   2.97340271127669      4.34726916483689      5.41641350492964
  H   4.83831562395220     -1.72126380657579      2.70250791701521
  H   5.79652269645535      4.83977468152225      2.22542751503901
  H   5.89647158659730      7.25502518922652      2.70178682866245
  H   4.08508985526608     10.19832714846856      5.38990249764544
  H   4.05878605970202      8.79018379996450      6.46855082169905
  H   2.76141458310618      9.02358963472145      5.26003429682173
  H   8.41418555107700      0.18225429541904      3.28317115356562
  H   7.15760039242614     -0.81662980675872      3.34714558806789
  H   7.10415445529266      4.12289288423636      4.25003068830718
  H   8.28392559668256      3.04120300269896      4.52861399569229
  H   8.06209959283284      3.64407218882921      3.04848123542384
  H   4.85107653266271      1.31133410307758      5.90522557493541
  H   6.26443146966372      2.01792434289511      6.21767321117560
  H   5.87242873432947      2.60944694917742      0.83213401670867
  H   7.31027435211304      1.86413572778505      0.83925080118952
  H   5.94174489468847      1.00359406047142      0.82434716915734
  H   8.19088560888462     -1.11524771758638      5.41921754315925
  H   8.43927804500510      0.61239181022088      5.53437171145252
  H   6.57862840162716     -0.16508920102813      6.99880267421290
  H   5.72481513085614     -0.77167686405910      5.59377076608183
