# Supplementary material for: Partial to Total Generation of 3D Transition-Metal Complexes
Source: J Chem Theory Comput. 2024 Sep 9;20(18):8367–77. doi: 10.1021/acs.jctc.4c00775 (PMC11428130; doi:10.1021/acs.jctc.4c00775)
Supplement: Supplementary file 2 — ct4c00775_si_002.zip [file ct4c00775_si_002.zip › sco_338/ACAHUJ_comp_0/3_40_211_l.xyz]

51
-1 1 -2891.143290733967
  Fe  5.64663203414505      1.69682678828048      3.67507037546076
  N   4.16294188029022      2.89860247508492      3.29305630845348
  N   4.33165222764193      0.38564156955308      3.16051910339777
  C   4.12066512816767      4.27984907753959      3.54562257261176
  C   3.14112125661945      2.34130738675180      2.67840714369211
  O   4.23879197845655      8.37891222794843      4.25089756266383
  N   2.37955117224722     -0.03743706513567      2.21948112578562
  C   4.19072183682417      7.01964953649901      4.09004200320835
  C   3.24420604434084      0.94311969191238      2.60893774485900
  C   2.94452707365750     -1.24803910254602      2.56070691850896
  C   4.18010334776124      6.09976310299837      5.13417357450821
  C   4.14258722819445      4.73840050527027      4.85989184219058
  C   4.14942733043917     -0.96536503873498      3.14414410057675
  C   4.11943379447910      5.20991069355654      2.50366138597293
  C   4.15346510412193      6.56370361694309      2.77252430157754
  C   4.34216365494072      8.87699180811486      5.57064033312019
  N   6.87479375177010      3.21616756690551      4.35226501820420
  O   5.05184002013915      1.65566841782815      5.55541690551578
  C   7.75451044874208      2.71043976642110      5.37889129910435
  O   5.25625483903977      1.89988696260314      7.76165505960970
  C   9.21405354099315      2.71151182848964      5.10549642577944
  C   5.75113275922733      1.89658773857767      6.62484903680637
  C   7.20444797418226      2.15722125118472      6.45937278809807
  C   7.46384780914661      4.15299081213066      3.38711704778546
  O   7.04660797766887      0.42970956927851      4.12412713519083
  N   7.51435067154831     -0.58127234975584      3.42307691738180
  O   6.95418215482354     -0.93872724677957      2.38331348926563
  O   8.51712881618165     -1.13240512032306      3.89262268710055
  O   6.04023753413579      1.93023020940415      1.74921886006831
  N   7.17469487000738      1.89098773101328      1.09717450270717
  O   7.09999951523036      2.06127730415413     -0.12787457946739
  O   8.24150634790650      1.72298306890463      1.70216414804888
  H   2.27557357089908      2.90723391307159      2.35448968295808
  H   1.49291182252426      0.09838620250599      1.77190596510744
  H   2.46244093401709     -2.18305819976678      2.34321751156442
  H   4.19553833669372      6.41875209975226      6.16510028638896
  H   4.10985667463143      4.01570892145244      5.66371083908864
  H   4.89696603646604     -1.64048457102242      3.51041967477519
  H   4.13908916300190      4.85253731495328      1.48311348904821
  H   4.17393377090891      7.28830140377779      1.97006000887211
  H   4.40164101872231      9.95770143927221      5.48111867699036
  H   5.24027682391421      8.50861069219575      6.07201342094847
  H   3.46855479454244      8.61670846900257      6.17387077506375
  H   6.13389924928458      3.71733598617599      4.82801580232541
  H   9.74505564858892      2.27755196001731      5.94727858283631
  H   9.40963863992786      2.09352191901059      4.22874030757929
  H   9.62079884017515      3.70463921901537      4.91021661140506
  H   7.84290619049337      1.80238081496554      7.25527394013502
  H   7.85658654603762      5.04167942597642      3.88663959661094
  H   8.24687292853884      3.66227783129111      2.82706036716011
  H   6.68803888763906      4.45427037423421      2.69449132334747
