# Supplementary material for: Partial to Total Generation of 3D Transition-Metal Complexes
Source: J Chem Theory Comput. 2024 Sep 9;20(18):8367–77. doi: 10.1021/acs.jctc.4c00775 (PMC11428130; doi:10.1021/acs.jctc.4c00775)
Supplement: Supplementary file 2 — ct4c00775_si_002.zip [file ct4c00775_si_002.zip › sco_338/ACAHUJ_comp_0/3_50_33_h.xyz]

41
2 5 -1912.706126047193
  Fe  5.83915588054918      1.58847021851372      3.52621006560270
  N   7.37775752558320      2.34520202475819      2.09105407503182
  N   5.79214580476399      3.58214461999604      4.48210878877533
  N   4.54341155261921      2.48596140251569      1.89132078208779
  C   5.42633091548093      3.06258283784266      0.84865379757809
  C   6.82028106858596      4.47959043416726      3.89026389252636
  C   6.74956164322586      3.52312607700907      1.43512840295430
  C   6.63541690444091      4.72092926069370      2.40348470279933
  N   4.16799757995042      0.77178218724958      4.74764201044234
  N   7.32353222087593      0.72119709372988      4.97757889371124
  N   5.76666966755232     -0.48724494168823      2.75181620035898
  C   5.25421800330915     -1.31742292434196      3.87984215719395
  C   6.35395492974347     -1.58347083972536      4.90373351814049
  C   6.84630672874185     -0.44109108767098      5.77024241837809
  C   3.98473304177985     -0.66733589748673      4.41058513156093
  H   7.61042170298549      1.66979729259734      1.36947012571271
  H   8.27239154966838      2.61178026952167      2.48702757075477
  H   5.96147127221743      3.53306410474508      5.48255224859929
  H   4.89092689035848      4.04670742394046      4.41075802005974
  H   3.97951727414856      3.22792310833611      2.29048715944736
  H   3.86896143940761      1.87510593665834      1.44496133839382
  H   5.61521157928301      2.28801698156354      0.10627948722111
  H   4.95206436634467      3.88868822506375      0.32002977859862
  H   6.81127649766586      5.44684208418048      4.39229071258539
  H   7.79298201018906      4.03958646887985      4.10340989677777
  H   7.36131879538537      3.84182043261881      0.58977987928059
  H   7.38415119336994      5.46051593274454      2.12563930523455
  H   5.68106640125383      5.22507228270106      2.23944139055916
  H   3.28036754744226      1.24375766228195      4.61927017778536
  H   4.35984693656474      0.86229356392375      5.73838490730868
  H   7.69936680832234      1.40813706514259      5.62419994762122
  H   8.13533733036316      0.42063253091689      4.44530224398792
  H   6.64766685355646     -0.88270397077068      2.43931694240210
  H   5.14269669941774     -0.59405296129750      1.95786925641977
  H   4.95443791562589     -2.29629625203405      3.49805912772719
  H   5.99848292073047     -2.36580680335759      5.57365130557028
  H   7.20375934290076     -2.03302330961615      4.38274165717290
  H   7.63832252918933     -0.81731421623190      6.41865232368024
  H   6.06086985497970     -0.09076408573191      6.43707037787072
  H   3.21627523865220     -0.72707220202839      3.64224967186342
  H   3.61327758277730     -1.23274803031159      5.26378531022339
