# Supplementary material for: Partial to Total Generation of 3D Transition-Metal Complexes
Source: J Chem Theory Comput. 2024 Sep 9;20(18):8367–77. doi: 10.1021/acs.jctc.4c00775 (PMC11428130; doi:10.1021/acs.jctc.4c00775)
Supplement: Supplementary file 2 — ct4c00775_si_002.zip [file ct4c00775_si_002.zip › sco_338/ACAHUJ_comp_0/3_39_22_l.xyz]

65
2 1 -2522.963350568168
  Fe  5.75531813244268      1.64339754987872      3.21738622649403
  N   4.30088803515535      2.95587680362548      3.14038197509864
  N   4.25603870494054      0.39194548796986      3.04504643295407
  C   4.34845336691987      4.29555946779005      3.60024253142096
  C   3.10758965007480      2.44469090321133      2.90821428361023
  O   4.61352711995892      8.17823963950691      5.01792928339000
  N   2.10295792239207      0.13534874594206      2.60526421786632
  C   4.47498264469860      6.91147636482889      4.61809103187733
  C   3.09562671992787      1.04046822091926      2.81419249806997
  C   2.63760893667586     -1.11685856457866      2.71427377847605
  C   3.66062535639305      5.95404329668800      5.23060612158299
  C   3.59869876035977      4.67002931544788      4.71669781040399
  C   3.97142149771072     -0.94889182759646      2.98631490660832
  C   5.15453400824548      5.26282821570976      2.98922729298714
  C   5.21177824330215      6.54651671882159      3.48043001145110
  C   3.84280703974849      8.65019652224875      6.13050316774579
  N   5.55191006644416      1.73826969146372      5.26845384146320
  N   7.21235718031819      0.11366426975878      3.37425246725702
  C   7.11047087254048     -0.66989802573457      4.63488698488260
  C   9.47776583418125     -0.46272376599752      5.48344507333631
  C   7.45300702916796     -0.76179675796501      2.20851306760715
  C   6.79053598233958      3.32614725552798      6.70447235834395
  N   7.90099400080206      1.37775861008743      5.74181501107531
  C   6.65223539028190      1.87898767734045      6.28446338977824
  C   8.02464855977500     -0.08695027678082      5.71194428003881
  N   7.25530312465379      2.95718998962029      3.21665874634407
  N   5.94634196697879      1.72769557593952      1.22182838838700
  C   7.94890923279093      2.93802551820349      1.90882351338241
  C   6.91378824756494      2.78377432100702      0.81806481773156
  H   2.21696939770202      3.05751283569465      2.85691288313016
  H   1.13718138039349      0.34379170074307      2.40863023959590
  H   2.04683095522249     -2.00655053756916      2.59683764537317
  H   3.06827810842639      6.20141819374295      6.09714396850857
  H   2.95806255394703      3.94236760666382      5.19930115372454
  H   4.70615625224550     -1.71403241777819      3.15040380963334
  H   5.67029624647015      5.03539607807553      2.06874961208336
  H   5.80108082873488      7.30433991932650      2.98526823690161
  H   4.10689325318707      9.69382728468950      6.24516672474634
  H   4.09900353893963      8.10835060591577      7.04037241113325
  H   2.77614363377442      8.56444151296953      5.92826347368290
  H   4.97828816878164      0.94136794979143      5.51902216516016
  H   4.94211581063005      2.53806804380216      5.39864348198509
  H   8.05974879746451      0.65728874703584      3.49516823434954
  H   6.07594899648072     -0.70403033979476      4.95809520875503
  H   7.40575855306848     -1.70376625651428      4.46224236640733
  H   10.11597929842569     -0.05003867005803      6.26246831006567
  H   9.60176730056194     -1.54208515550490      5.50408740129944
  H   9.85577915881126     -0.09763533650617      4.52765928210790
  H   8.17875699467950     -1.53974054806193      2.43965162071370
  H   6.53375692677554     -1.23860766365795      1.88545512664240
  H   7.85962420847217     -0.18409510611970      1.38345385324368
  H   7.56795617942583      3.43414209240535      7.45716523758487
  H   7.03837332680273      3.97387211752264      5.86632710598053
  H   5.86599427737291      3.68823041727052      7.14792663953967
  H   8.66209278278959      1.74804170792498      6.29655301647362
  H   6.34807205452861      1.28965625733295      7.15848192627943
  H   7.70308759086620     -0.52118042003252      6.66697558817817
  H   7.88267838005973      2.69091016238337      3.97748436634295
  H   6.92773733211042      3.89601474390910      3.42237607058864
  H   5.03903999399126      1.93572190211098      0.81852359627733
  H   6.21340747082621      0.83695524964188      0.82093182214619
  H   8.54740593889508      3.83432583659089      1.74976258060283
  H   8.64039339995590      2.09751211686664      1.89876843230745
  H   7.38191483626707      2.55687546094248     -0.13817854397652
  H   6.35851144612722      3.70726796537220      0.68832344276423
