# Supplementary material for: Partial to Total Generation of 3D Transition-Metal Complexes
Source: J Chem Theory Comput. 2024 Sep 9;20(18):8367–77. doi: 10.1021/acs.jctc.4c00775 (PMC11428130; doi:10.1021/acs.jctc.4c00775)
Supplement: Supplementary file 2 — ct4c00775_si_002.zip [file ct4c00775_si_002.zip › sco_338/ACAHUJ_comp_0/3_47_6_h.xyz]

28
2 5 -1717.227819208345
  Fe  5.83566702994399      1.76828732770654      3.61552478988593
  N   3.68132446931293      1.51956379490639      3.10599726679577
  N   5.20467226551944      1.23307676946135      1.39701909000059
  N   7.62587263892055      0.53086533393651      3.31934001965372
  N   6.73154253714408      3.70090023595244      3.16070522517673
  N   5.57372140804033      2.19224888174226      5.74373975113370
  N   5.50711729630510     -0.52408028481642      3.61698814732094
  C   4.03071011984297      0.59315294789269      2.00696063816828
  C   6.90330120084580     -0.76178823322826      3.23410516073256
  C   4.45203150720434     -0.73767740641716      2.61077452054794
  H   3.19497514960807      2.33379416085879      2.74374326880216
  H   3.03520118610744      1.08374204880107      3.75614728298996
  H   5.66052719581308      0.59837645362481      0.74991481419439
  H   4.92191192925994      2.02750103443765      0.83254861578001
  H   8.29133814865080      0.51804436513475      4.08406144240125
  H   8.17291571037814      0.69876570434140      2.48250463619622
  H   7.09464128131678      3.74181921814705      2.21330239691583
  H   6.07324929948761      4.47235389715730      3.22333626703991
  H   7.51062794620013      3.97140875543237      3.75429557372239
  H   5.08886029790378      1.45068800378534      6.23919548340068
  H   6.45276812691746      2.30476882172759      6.24041090255621
  H   5.04518971884118      3.03543861495291      5.94941425916970
  H   5.28760504921686     -1.03185740760266      4.46121105887363
  H   3.20461452988298      0.44382710389066      1.30915127654342
  H   6.96287505301694     -1.14735930590785      2.22071368638943
  H   7.35464329516400     -1.49789038160272      3.89244529713464
  H   4.77094374021336     -1.41809999028172      1.82047405341029
  H   3.59045186894161     -1.20436746403304      3.08298107506364
