# Supplementary material for: Partial to Total Generation of 3D Transition-Metal Complexes
Source: J Chem Theory Comput. 2024 Sep 9;20(18):8367–77. doi: 10.1021/acs.jctc.4c00775 (PMC11428130; doi:10.1021/acs.jctc.4c00775)
Supplement: Supplementary file 2 — ct4c00775_si_002.zip [file ct4c00775_si_002.zip › sco_338/ACAHUJ_comp_0/3_51_411_h.xyz]

52
2 5 -2086.039775547888
  Fe  5.85765143410415      1.76086271696763      3.31231816972099
  N   7.23447367478043     -0.01065922907828      3.18373518858415
  N   7.53514214075718      3.21972945758875      3.76372917166094
  N   6.42352022530140      1.77005710765023      1.06272771864006
  N   4.80037006260984      3.72339655102360      3.29056178519512
  C   7.04917770537031      4.61502367841520      3.63355893108446
  C   7.59422760393086      0.88008723148452      0.93241447418351
  C   5.60593231994142      4.69713805124858      4.06589098293449
  C   7.41083612444223     -0.36899541043683      1.75590666588599
  C   6.61913249465056      3.01544739173892      0.29957584991923
  N   4.10007379743066      0.70003009097930      2.75449283388714
  C   3.65321416395822     -0.47634822284129      2.99236484554548
  N   5.50711392675915      1.20859142561986      5.42734614179210
  C   4.29870825510726      1.74748776916166      6.12425534409053
  N   5.85841768206587      0.88529176684024      7.64703176244881
  C   6.54239124805831      1.33733555957775      6.48027640970541
  C   4.45710089209626      2.86245560305853      8.39758918847506
  C   4.54238627706241      1.54793792346445      7.63961449104142
  C   6.60668799372158      0.85376860498224      8.89002330764850
  H   6.95038075851680     -0.84081263864367      3.69283767713123
  H   8.14152407674407      0.22655014746280      3.57331814933547
  H   8.37759463853763      3.11295318982892      3.21095447336679
  H   7.82960019393910      3.07087286273995      4.72315794409261
  H   5.64376884257578      1.28069846966750      0.63494151062728
  H   3.86991110515359      3.66398558922460      3.68914772556349
  H   4.66274471809531      4.08863935392986      2.35387971769828
  H   7.65035739460675      5.31422575476978      4.21340070086671
  H   7.14070269786214      4.90921404964530      2.59062393163684
  H   7.77618776089142      0.61069379171032     -0.11011139555554
  H   8.47449064639245      1.42927678826319      1.26835569616709
  H   5.23817638208351      5.71612210221264      3.94996777928613
  H   5.51460909651741      4.43920931874311      5.11915313221943
  H   6.51909100257139     -0.90432667261953      1.43428917592156
  H   8.25762242818952     -1.03821604349714      1.60749440123557
  H   7.43203579943381      3.58898817114292      0.73436618927740
  H   6.86628713329172      2.82334267434948     -0.74467673650693
  H   5.71439262777658      3.61681423877874      0.32333386327993
  H   3.43111831668391      1.23884799601100      2.20534225856760
  H   2.68678856665230     -0.82961540658855      2.64670673218981
  H   4.25278276603378     -1.17357249527777      3.56856027340225
  H   5.34209573775309      0.20588404443317      5.38080352891612
  H   4.20949888648091      2.80750135567217      5.90207255484214
  H   3.40886870459975      1.24758560736051      5.75659741544744
  H   7.41663593985803      0.72436892855516      6.26312175913067
  H   6.85897694228141      2.39618355938029      6.50786308173564
  H   4.59363943263094      2.71737996790348      9.46546736834079
  H   5.20583887683783      3.57980161987499      8.05891416051189
  H   3.47573008125066      3.31424124213217      8.26004738487781
  H   3.81478794606680      0.85155010203009      8.05678880029337
  H   5.98721756372725      0.41954910861689      9.66965944074588
  H   7.47747239348296      0.21316048375118      8.76987244396713
  H   6.94581252034161      1.83801167099087      9.22843859894332
