# Supplementary material for: Partial to Total Generation of 3D Transition-Metal Complexes
Source: J Chem Theory Comput. 2024 Sep 9;20(18):8367–77. doi: 10.1021/acs.jctc.4c00775 (PMC11428130; doi:10.1021/acs.jctc.4c00775)
Supplement: Supplementary file 2 — ct4c00775_si_002.zip [file ct4c00775_si_002.zip › sco_338/ACAHUJ_comp_0/3_49_42_h.xyz]

38
2 5 -1927.548558678915
  Fe  5.61844571222642      1.33842165393127      3.46371586349327
  N   4.56264593101501     -0.58199532671002      3.50314944699394
  N   3.78267367765337      2.56944154915329      3.92124089106711
  N   5.41548769438176      1.57629484175290      1.21006588117251
  N   6.58823966246574      3.16838945357657      2.51311339633164
  C   5.97044424795574      2.94328477636312      1.19573043526036
  C   3.15195932047052     -0.65918863154743      3.04776132052782
  N   7.68165526086787      0.19950777700366      3.45199145231656
  N   6.35217251576498      1.57819072121960      5.42968077389767
  C   7.63620871183040      1.27491456510203      5.59977183366713
  C   8.42339221083918     -0.01115962044556      2.19734366163750
  C   6.87028393150459      1.91054505511723      7.57647994361756
  N   7.97608218393365      1.46290491134395      6.88845504022302
  C   8.51530791951238      0.84372581361663      4.48433450227622
  C   5.86727396082939      1.97729114666344      6.66017274757515
  H   4.60322221150747     -0.90571078007766      4.46548390307471
  H   5.09017244893504     -1.27340481771142      2.97894851759428
  H   4.05080038723854      3.47130695507599      4.30140754737730
  H   3.16855721914933      2.77970725927243      3.14142848475160
  H   3.17903290912096      2.15943994467072      4.62558591175230
  H   4.50169205732579      1.55612362484328      0.77380332450834
  H   5.99192273147571      0.94951701829042      0.66206820365883
  H   7.59802805743311      3.15160949458749      2.44897607450179
  H   6.35563050242618      4.08467661026741      2.87557106546196
  H   6.68150516912949      3.08158134374422      0.38485435431738
  H   5.16284663366428      3.65300557881811      1.05220049967329
  H   2.53350872299814     -0.01670095557213      3.66499410048097
  H   3.08396087952569     -0.32226741531105      2.01829430156124
  H   2.75680627636848     -1.67052974005159      3.10640760025613
  H   7.43644309665255     -0.71591244845709      3.81603719207429
  H   9.36524206534026     -0.53998998015303      2.34558585400479
  H   7.81398931353626     -0.59387608402905      1.51197177663934
  H   8.64522069193207      0.94791239628637      1.73557297025821
  H   6.89705137301836      2.12379522565460      8.62909648200953
  H   9.31924157806285      0.19387420665319      4.83864817667594
  H   9.00194601958765      1.71022837333603      4.03292474283595
  H   4.84447025614910      2.26839967143278      6.81374375115800
  H   8.88635645816884      1.30674583228614      7.29408797531845
