# Supplementary material for: Partial to Total Generation of 3D Transition-Metal Complexes
Source: J Chem Theory Comput. 2024 Sep 9;20(18):8367–77. doi: 10.1021/acs.jctc.4c00775 (PMC11428130; doi:10.1021/acs.jctc.4c00775)
Supplement: Supplementary file 2 — ct4c00775_si_002.zip [file ct4c00775_si_002.zip › sco_338/ACAHUJ_comp_0/3_44_22_l.xyz]

41
2 1 -3462.305387406495
  Fe  5.66515260508071      1.59088634269087      3.45974846781453
  N   6.90995419960875      3.05853391305772      3.83726779813625
  N   5.45376114860360      1.63650395818793      5.41811771789500
  O   2.08237647194180     -1.57154340800329      8.39450806620994
  N   7.76190058350667      4.41628751893509      5.33977442192997
  C   4.60786138525320     -0.54717025436744      6.07046306605711
  C   6.90697960674517      3.38356933471336      5.14014559015264
  C   4.56234381429050      0.85023417745026      6.16639819918008
  C   6.10896221041060      2.60640836114019      6.00736616747695
  C   7.78292004314561      3.89876368630755      3.20711751028755
  C   3.78001260037724     -1.32188996446521      6.83903004654698
  C   2.84487752242890     -0.72711706741689      7.70829949022287
  C   3.63566081513140      1.44258114048543      7.02979204305672
  C   8.31959312097964      4.75255759952073      4.13922723357296
  C   2.77643376063669      0.67103538585257      7.78677817777378
  C   1.12427851934216     -1.06462401759531      9.33849103884150
  O   6.07214716900160      1.50430530364520      1.49317194206237
  S   7.27103104780415      0.11144013860201      3.23352481771088
  O   7.26516947634238     -0.34070373557602      0.67725397054320
  N   7.45233771219835      0.72263026291286      1.48380809358966
  S   3.89008915956806      2.95372954955838      3.14683100166664
  S   3.97379533902586      0.16956758305263      3.08590848893914
  N   3.06788214718846      1.57925246056911      2.30553386651872
  O   1.71071598419406      1.53354171980094      2.36313245909581
  H   7.96242680484352      4.86438107027849      6.22086575725495
  H   5.34679990181139     -1.02103184141365      5.44041207105487
  H   6.07553920768659      2.75064622904412      7.07909570429024
  H   7.99345228975873      3.85604429661477      2.15401990847380
  H   3.83316685227433     -2.39988468354190      6.80332936741892
  H   3.57536585856867      2.52128649054742      7.09801417547848
  H   9.03613000887150      5.54700601226196      4.03894460023032
  H   2.06066556782646      1.15639813726580      8.43075823949530
  H   0.37100463968292     -0.45970104942417      8.83646319349192
  H   1.61988761881217     -0.48797066426477     10.11723239377801
  H   0.65776660017239     -1.93922102231229      9.77289704013487
  H   6.32433741312558      2.33710396915353      1.06090389590618
  H   8.42003782046351      0.73800693683718      3.60371215319772
  H   7.79862430702306     -0.15378538465126     -0.11724016245103
  H   3.31677910130950      2.87395295238802      4.38668147344199
  H   4.22058691834808     -0.41641604662153      1.88308239446755
  H   1.39934964660389      1.41557460883924      3.28250311903986
