# Supplementary material for: Partial to Total Generation of 3D Transition-Metal Complexes
Source: J Chem Theory Comput. 2024 Sep 9;20(18):8367–77. doi: 10.1021/acs.jctc.4c00775 (PMC11428130; doi:10.1021/acs.jctc.4c00775)
Supplement: Supplementary file 2 — ct4c00775_si_002.zip [file ct4c00775_si_002.zip › sco_338/ACAHUJ_comp_0/3_44_22_h.xyz]

41
2 5 -3462.302961753987
  Fe  5.74018288539985      1.63838449730880      3.54043176319233
  N   6.97817858429202      3.25370925331746      3.94643018980014
  N   5.51619897887597      1.72504009088987      5.61513485726517
  O   2.06735046088278     -1.59747797795679      8.34699176472980
  N   7.71030100709815      4.60192324109189      5.52499573491538
  C   4.53239198728294     -0.43019082263708      6.02993190323695
  C   6.91276052880004      3.53580619911913      5.26496986874125
  C   4.61924088753897      0.93881886831690      6.33399031424020
  C   6.12604201237322      2.75514090808753      6.14386289256699
  C   7.83316254549029      4.15705556512491      3.38336616777260
  C   3.68427636081550     -1.24944821846058      6.72548949141182
  C   2.85878356909652     -0.72338387894563      7.73709006096963
  C   3.78717566362701      1.46280645303942      7.33265602135043
  C   8.29505848363801      5.00460197537778      4.35730588144603
  C   2.91472460239169      0.65140976147759      8.02344886763536
  C   1.22536226074881     -1.17107246221532      9.43256690891062
  O   6.44722518676021      1.45761121269654      1.41292519056713
  S   7.44383053485034     -0.14267985430469      3.15838074670882
  O   6.61789549518537     -0.73948988925520      0.81857320222862
  N   7.36235990950138      0.28370282207472      1.39238007819717
  S   3.63228974242964      2.99149151187833      3.13818607010376
  S   3.77088010637604      0.14458598703005      2.71952281484327
  N   3.19434342720020      1.69938352383591      2.00373646406724
  O   1.88093969875571      1.67796614801284      1.60259948407952
  H   7.85958955592895      5.02767991810266      6.42709577553754
  H   5.19919969637125     -0.85550046219775      5.29283483234411
  H   6.05624830635693      2.99190336587199      7.19939288827909
  H   8.06517209747117      4.16332408430634      2.33403479806375
  H   3.64143945039252     -2.31008789055709      6.52736649507268
  H   3.79495532534761      2.52325037496367      7.54562061927417
  H   8.97227545046665      5.83775933500420      4.31048027475216
  H   2.27221097682805      1.08564908734346      8.77265164458362
  H   0.49342302576250     -0.44245764513964      9.08873722712101
  H   1.82362937888808     -0.75964022945403     10.24301919966292
  H   0.71777961898517     -2.06531099678554      9.77008529443194
  H   6.81303874728329      2.04087644397483      0.72772946437200
  H   8.56908529282518      0.58358461097454      3.34033854432723
  H   7.11911126039172     -0.96700680859627      0.01741311859698
  H   2.99503027494539      2.59362662888517      4.28122659326048
  H   4.20190037327783     -0.36530813773356      1.54219076550342
  H   1.29311324905456      1.48313340619219      2.35818072582153
