# Supplementary material for: Partial to Total Generation of 3D Transition-Metal Complexes
Source: J Chem Theory Comput. 2024 Sep 9;20(18):8367–77. doi: 10.1021/acs.jctc.4c00775 (PMC11428130; doi:10.1021/acs.jctc.4c00775)
Supplement: Supplementary file 2 — ct4c00775_si_002.zip [file ct4c00775_si_002.zip › sco_338/ACAHUJ_comp_0/3_49_42_l.xyz]

38
2 1 -1927.548358561455
  Fe  5.68676355268556      1.42594878714346      3.45271544548494
  N   4.63539376061546     -0.23672100248460      3.93310125623972
  N   4.02626906386957      2.55671207104681      3.83653503724827
  N   5.33173634199992      1.56359922815878      1.43995254489803
  N   6.59265588980226      3.08576178539128      2.66498608034966
  C   5.99262237819789      2.88112013163670      1.33203106188656
  C   3.65116538261634     -0.75861246509223      2.95517915997730
  N   7.44004183263182      0.31015790851537      3.30590695208991
  N   6.29332352163928      1.57435571529798      5.29170631484496
  C   7.56579861777403      1.23780288678213      5.48885823799278
  C   8.13484550754355      0.10909950571280      2.01611981487973
  C   6.75111920813632      1.78162731897710      7.46871451240970
  N   7.87016274425486      1.35238085276837      6.79848013826556
  C   8.39090969820428      0.81760715003574      4.33944963469929
  C   5.77275006570602      1.91048180313884      6.52767513620698
  H   4.14749852790947     -0.06142820834972      4.80856327464993
  H   5.24878538614612     -1.01058100310601      4.17876686175140
  H   4.26072719507899      3.35168206292410      4.42444882143097
  H   3.53191351967007      2.95725260640957      3.04248882710758
  H   3.30127627229367      2.06605257311950      4.35259180482879
  H   4.36931562758314      1.60529236365605      1.12262309445212
  H   5.78267579712419      0.88268796447108      0.84139963613012
  H   7.60401587231047      3.09128985419553      2.61633759419514
  H   6.33893765098814      3.98597560314012      3.05610401381611
  H   6.73700968375950      2.89994583978168      0.54083416023845
  H   5.26503665820010      3.65780925934023      1.11860646084562
  H   2.91983351149792      0.01017961779249      2.72478345087290
  H   4.16453656018312     -1.03468015524535      2.03994768409290
  H   3.12354101960090     -1.63169425029805      3.33355730541261
  H   7.17686749816801     -0.61968307393030      3.62053817733037
  H   9.05254692701573     -0.46500389393009      2.13589857695936
  H   7.48813767232670     -0.43482837557012      1.33461871884174
  H   8.39428106747374      1.06722137023200      1.57507346038924
  H   6.74675746376351      1.94840873390638      8.52990513287989
  H   9.13886751448362      0.06873118893260      4.60443838699820
  H   8.93386088283598      1.66061294332433      3.91001807130542
  H   4.75246820953448      2.21519317678198      6.67419097151606
  H   8.76547191637229      1.16834212539024      7.22355418648372
