# Supplementary material for: Partial to Total Generation of 3D Transition-Metal Complexes
Source: J Chem Theory Comput. 2024 Sep 9;20(18):8367–77. doi: 10.1021/acs.jctc.4c00775 (PMC11428130; doi:10.1021/acs.jctc.4c00775)
Supplement: Supplementary file 2 — ct4c00775_si_002.zip [file ct4c00775_si_002.zip › sco_338/ACAHUJ_comp_0/3_51_411_l.xyz]

52
2 1 -2086.051261945273
  Fe  5.91517379475611      1.76618998248886      3.30509774257948
  N   7.12153845510140      0.12499749000856      3.24807636064994
  N   7.50256302896529      2.99392271579018      3.73834115681776
  N   6.34948857341678      1.83285614893381      1.24165211850537
  N   4.88412190865492      3.50898230416158      3.33790219659177
  C   7.10414438939380      4.42645810459219      3.64044973190646
  C   7.49758995055660      0.92404676746014      1.00229590508519
  C   5.66650673722689      4.54483673162332      4.06372694617090
  C   7.32885851785672     -0.30866102135481      1.84307360443048
  C   6.50986012213604      3.07164382436868      0.45134722078677
  N   4.35049596642708      0.79056392982560      2.90071666840807
  C   3.97078983125655     -0.43493742403935      3.04141304051004
  N   5.53384632419335      1.35678401252658      5.29073398023944
  C   4.30579200155683      1.85085083873666      5.99294258233840
  N   5.85913078137342      0.95070581781957      7.49764648159137
  C   6.54840504184909      1.48203314453101      6.37034286651422
  C   4.37463107976663      2.83438666414576      8.32985285925002
  C   4.52169536628867      1.57160398729657      7.49809289002822
  C   6.58577074996175      0.87644673849829      8.75229274570132
  H   6.80875907158125     -0.67786067824010      3.78649570173324
  H   8.03045156769417      0.34500305651145      3.64604205512141
  H   8.32438669293654      2.85359776098539      3.15938240882283
  H   7.82279765697584      2.82053170946614      4.68527651053068
  H   5.54198721115744      1.35605638853496      0.85355300961375
  H   3.97137180934407      3.42971170501856      3.77628791518380
  H   4.69199316773261      3.85859051203014      2.40414281156618
  H   7.74313343957371      5.06596762823159      4.24701473619877
  H   7.22212784753259      4.74167663019584      2.60837266283343
  H   7.58262274845824      0.66375890273818     -0.05346241898825
  H   8.41301123381503      1.45334718984793      1.26772904151323
  H   5.28510633310619      5.54776448981465      3.87647649585756
  H   5.56877714947409      4.35388235190514      5.12891586390206
  H   6.44910277519893     -0.86668366231234      1.52991685911763
  H   8.18802665696599     -0.97027379436157      1.74265452460686
  H   7.38675400725604      3.61738447989128      0.78233338171260
  H   6.63470985653329      2.84996918507099     -0.60767308051262
  H   5.63663137007305      3.70873770502741      0.55409769123852
  H   3.59881196226952      1.34739489976416      2.49196005260468
  H   2.98260266396927     -0.77006097236749      2.75196249148179
  H   4.63943697673518     -1.17409825595804      3.46480295757606
  H   5.38082003817531      0.35204256053246      5.24823129455690
  H   4.21260948643769      2.92067471948066      5.83502278055715
  H   3.42907253955658      1.36307558011137      5.58091167596364
  H   7.44774181113947      0.90781171145612      6.14705223760308
  H   6.82460626973620      2.54884558848996      6.45308954534586
  H   4.49371999216753      2.63047613320335      9.39005481989910
  H   5.10330372663975      3.59600896013637      8.05006575721997
  H   3.38072690376514      3.25910307658024      8.19646579243296
  H   3.80837916472278      0.82827092594982      7.85442758649600
  H   5.96240215125325      0.38891225703871      9.49638291737919
  H   7.47452392975920      0.26372911479186      8.61908784263877
  H   6.89238916753462      1.85068838302113      9.14503198008657
