# Supplementary material for: Partial to Total Generation of 3D Transition-Metal Complexes
Source: J Chem Theory Comput. 2024 Sep 9;20(18):8367–77. doi: 10.1021/acs.jctc.4c00775 (PMC11428130; doi:10.1021/acs.jctc.4c00775)
Supplement: Supplementary file 2 — ct4c00775_si_002.zip [file ct4c00775_si_002.zip › sco_338/ACAHUJ_comp_0/3_47_6_l.xyz]

28
2 1 -1717.214064357028
  Fe  5.80328543366752      1.57879714599747      3.47874234255934
  N   3.78777856724476      1.68415552317270      3.05630383418690
  N   5.36247816909908      1.22188225988374      1.49573886718004
  N   7.57396352050963      0.58671341474676      3.46597180264030
  N   6.37449423884192      3.50625762930121      3.13867626623622
  N   5.82300194271652      1.94681647338114      5.46992073522203
  N   5.45571038988891     -0.38270692586336      3.64190504365740
  C   4.07544671233605      0.69332945518073      1.99080687067751
  C   6.86815161917633     -0.71044651456316      3.33998108232446
  C   4.38902543531507     -0.64421576102212      2.64088949640261
  H   3.36206676657132      2.51859459588746      2.66033346495602
  H   3.11085758825890      1.32699128114575      3.72368727333915
  H   5.83526441272453      0.54844546958391      0.89994076260143
  H   5.21563406317186      2.03856178485792      0.90896380555557
  H   8.16954477997253      0.59665482207998      4.28837323802199
  H   8.19138022722499      0.74873205825467      2.67766001187454
  H   6.66541369219205      3.68464606284060      2.18135398458283
  H   5.66881327330991      4.21343058039224      3.32981073746728
  H   7.17767990874144      3.78898257542117      3.69391887985747
  H   5.61113799535743      1.15424561916224      6.07109891221731
  H   6.70221434273953      2.30956059560462      5.83170549057290
  H   5.13161288421361      2.64656700415215      5.72535583692087
  H   5.19091996867104     -0.78506915767027      4.53354559572722
  H   3.29259001613917      0.61023104705113      1.23332484257690
  H   6.96446893250099     -1.10157273385102      2.33235672821499
  H   7.25532090691346     -1.45893437237940      4.02729686450226
  H   4.69195710487600     -1.37716269260965      1.89443844398186
  H   3.50908710762518     -1.04798424013857      3.13490478594254
