# Supplementary material for: Partial to Total Generation of 3D Transition-Metal Complexes
Source: J Chem Theory Comput. 2024 Sep 9;20(18):8367–77. doi: 10.1021/acs.jctc.4c00775 (PMC11428130; doi:10.1021/acs.jctc.4c00775)
Supplement: Supplementary file 2 — ct4c00775_si_002.zip [file ct4c00775_si_002.zip › sco_338/ACAHUJ_comp_0/3_39_22_h.xyz]

65
2 5 -2522.951977258065
  Fe  5.80754884949480      1.63460255766010      3.18538763796763
  N   4.08741876775913      3.00226291457457      3.20920447200528
  N   4.14235700474576      0.28981716925541      3.00079364906647
  C   4.12103855138573      4.33272812722768      3.65215938671573
  C   2.94136355682690      2.37893077297379      3.14192143632553
  O   4.41542983679501      8.26841960678180      4.90116759389911
  N   1.95509163636315      0.10976974864257      2.76374817706409
  C   4.26937343263059      6.98701230121832      4.55613407053900
  C   2.98456960263993      0.97666473530340      2.95858004947604
  C   2.46402020583645     -1.15535983491432      2.67844606671290
  C   3.43219070405990      6.06728450826031      5.19823393537018
  C   3.35781538869394      4.76414174725056      4.74125498644049
  C   3.81977239155024     -1.03022852515169      2.82579674073472
  C   4.97097626704515      5.25682659765061      3.02970215484726
  C   5.03500814954865      6.55988833527377      3.45864615232822
  C   3.62199474984959      8.80464860342047      5.96819272063217
  N   5.66287470447522      1.88074170918307      5.41018591403141
  N   7.27816076213470     -0.04566527083629      3.35367456814116
  C   7.11002793121930     -0.75484424043686      4.64497290599236
  C   9.48797630167027     -0.62683285946460      5.47603877960988
  C   7.46766642581666     -0.95069855438944      2.20813556189407
  C   7.09021379529653      3.22711875733586      6.90335185029140
  N   7.98572623284300      1.27772083495494      5.73981312566479
  C   6.80131029378506      1.83702040031393      6.37898169256868
  C   8.05135537886394     -0.19344009638200      5.70909739203069
  N   7.46597582733550      3.05474896615180      3.16512803757903
  N   6.11181878673177      1.93925511807112      0.98740014633428
  C   8.15831608808699      2.98481428301569      1.86572539213193
  C   7.14171055123122      2.97433819322171      0.74066308160072
  H   1.99261156698826      2.89718398806062      3.24324894920635
  H   0.98085730758292      0.35395720743257      2.67940733851065
  H   1.84051484729037     -2.01800286775816      2.53092729541647
  H   2.84028204500453      6.35913530780886      6.05114799818381
  H   2.71934384757235      4.06218714455039      5.26223010677017
  H   4.55302730735434     -1.81460614295542      2.83815906928404
  H   5.51177923614551      4.96232773246927      2.14303543419356
  H   5.65467007972306      7.28528927494200      2.95191580990864
  H   3.89305169143545      9.85073622161717      6.03377862810481
  H   3.85153879225031      8.30992452243050      6.91123894767053
  H   2.56006769125207      8.71618553483388      5.74417013911333
  H   4.95483014087757      1.21250041029001      5.68994697606350
  H   5.20800878694776      2.78394300255796      5.49076209677900
  H   8.13049956456070      0.49391270858410      3.45560126615296
  H   6.07068849809343     -0.68769550706439      4.95941033810702
  H   7.32358900063247     -1.81652331024537      4.52463275777852
  H   10.14139939213970     -0.25075785367736      6.26109629835204
  H   9.56781614693442     -1.71055284596050      5.48331832921989
  H   9.88310107567253     -0.26656299489368      4.52556362251850
  H   8.19109692337004     -1.73674242774562      2.42438131798219
  H   6.52931884434932     -1.41800861250774      1.92962827511383
  H   7.83608616054302     -0.38964422143443      1.35344503571269
  H   7.89732559057185      3.20953723129515      7.63181328888836
  H   7.37493492311955      3.90590417610373      6.10021217418290
  H   6.21653548297670      3.63831913199477      7.40346135222287
  H   8.79997968773804      1.61121829715213      6.23951126611374
  H   6.48996709595076      1.20303002335440      7.21732842493973
  H   7.72127679278355     -0.61153948801431      6.66865940775083
  H   8.05520027282978      2.73574238104344      3.93231380283481
  H   7.19552802626951      4.00824979797041      3.37823482233804
  H   5.24275702373275      2.20643843058183      0.54218048703856
  H   6.38153895225411      1.06935708762101      0.54444277754789
  H   8.86095914017041      3.80567813302592      1.72245972483881
  H   8.74537472267259      2.06749159413289      1.84485916896149
  H   7.64578790421072      2.83362757360197     -0.21474054343960
  H   6.64176226328298      3.93801775264697      0.68652213764080
