# Supplementary material for: Partial to Total Generation of 3D Transition-Metal Complexes
Source: J Chem Theory Comput. 2024 Sep 9;20(18):8367–77. doi: 10.1021/acs.jctc.4c00775 (PMC11428130; doi:10.1021/acs.jctc.4c00775)
Supplement: Supplementary file 2 — ct4c00775_si_002.zip [file ct4c00775_si_002.zip › sco_338/NERDIA_comp_0/10_17_42_h.xyz]

43
2 5 -1913.901054982342
  Fe  5.86937851857247      8.14540473215650      6.48657391592318
  N   5.76668905503217      7.96377237795833      4.21046187332734
  N   6.40111187076803      8.60222651408612      8.65978247287503
  N   7.99355207231567      8.41381903508952      5.94447515115702
  N   6.59635517146873      5.99494268853330      6.70604504680645
  C   8.73909118917019      7.18210228092886      6.30636251628858
  C   8.06346392888695      8.81274087816223      4.51862785947617
  C   7.93733725517932      5.91593830866115      6.07939607094796
  C   7.13666740071101      8.00500354077601      3.63779215615788
  C   6.57937725120436      5.41087070022853      8.06207070211227
  N   3.73387233282919      7.59594938825214      6.73284324980193
  N   5.11381659612544     10.28281500901052      6.35269826945919
  C   3.91780505176490     10.47968570983418      7.21332501926869
  C   2.81584576727210      8.49604514516873      5.97998887613219
  C   2.66004711688352      9.86426930415831      6.62380592162801
  H   5.25063164743866      8.75951155476907      3.85232237058805
  H   5.28287312898897      7.15971506335399      3.82574202325114
  H   5.72562947985022      8.19897742388705      9.30065068769944
  H   7.28969755167042      8.21007416342264      8.95078508543078
  H   6.45240936841990      9.58237281765791      8.91771043042327
  H   8.41399171155676      9.17161427909976      6.46928118929431
  H   5.97628453619569      5.42590777971820      6.14169206146168
  H   9.68004489130036      7.11743336526498      5.75720910164592
  H   9.00562236860682      7.26411507170783      7.35919769134855
  H   7.78684822672469      9.86573382283216      4.47234033668898
  H   9.08327304029962      8.73656035823679      4.13679042034906
  H   7.80687795249775      5.72940728285491      5.01929598886300
  H   8.50513761236564      5.06919818976529      6.46843440535724
  H   7.49311142125851      6.98687452817088      3.53045257992431
  H   7.14054527231119      8.43309269059745      2.63595790250351
  H   7.30731277752956      5.91233055288347      8.69230324748791
  H   5.59514247804219      5.53258725935390      8.50689193255009
  H   6.82617417491235      4.34962393466972      8.05476915125080
  H   3.43751388095003      7.57128213356887      7.70420119071339
  H   3.58138958784381      6.64781184706595      6.40417747469319
  H   4.90044094258778     10.63706315393883      5.42480465387649
  H   5.84523689246701     10.90425669907263      6.68373956051158
  H   4.14156532432705     10.02610236169473      8.17713729419600
  H   3.73617402708048     11.53688237255516      7.40475172929516
  H   3.22037672528184      8.59013044267719      4.97463804909863
  H   1.83276775855522      8.03996714316896      5.87223524949333
  H   2.23580290739485     10.52987688946097      5.87207734894766
  H   1.91637873535969      9.81958620554266      7.41935374169320
