# Supplementary material for: Partial to Total Generation of 3D Transition-Metal Complexes
Source: J Chem Theory Comput. 2024 Sep 9;20(18):8367–77. doi: 10.1021/acs.jctc.4c00775 (PMC11428130; doi:10.1021/acs.jctc.4c00775)
Supplement: Supplementary file 2 — ct4c00775_si_002.zip [file ct4c00775_si_002.zip › sco_338/NERDIA_comp_0/10_17_42_l.xyz]

43
2 1 -1913.906442847802
  Fe  5.92388657229433      8.11684098002536      6.47056959978528
  N   5.69952774882488      7.92435817871092      4.45727647129958
  N   6.28805639705905      8.43791821438430      8.46832334690629
  N   7.84969004429761      8.51003360169051      6.00504205903103
  N   6.53871515538743      6.15014194054213      6.60737269390086
  C   8.68026360023958      7.33233370111709      6.38093607941216
  C   7.93327160013253      8.90023667341513      4.57021528862126
  C   7.94428470400736      6.04580476003339      6.10837206324805
  C   7.00222283359729      8.05771445074160      3.73592038388938
  C   6.38890805418097      5.45690583514277      7.90928531743166
  N   3.97307953228063      7.61104189191258      6.84422939548105
  N   5.34363522155949     10.08062950974073      6.34050763060107
  C   4.10935580926107     10.43746923269943      7.09539070175378
  C   2.93480692516267      8.36946504540192      6.09089690904108
  C   2.85271600428463      9.83910139680245      6.49505415317748
  H   5.08223926968708      8.65464299112496      4.11380456016345
  H   5.25062228392921      7.07134506932126      4.13490312254625
  H   5.66012996449315      7.95252481199632      9.10432218348562
  H   7.21236012029631      8.14038032701717      8.76504165903112
  H   6.23558406946860      9.40977878895480      8.76106426005015
  H   8.23270128179899      9.29408135574564      6.52410567678389
  H   5.97263982058982      5.61387353223818      5.95779526960837
  H   9.64026613262116      7.33855881038745      5.86319315000602
  H   8.90419019183220      7.41895211741971      7.44310019097114
  H   7.64529967771593      9.94869120907660      4.50809370520211
  H   8.95453560164105      8.83098096291335      4.19447019836520
  H   7.92269919108813      5.82337823990398      5.04741809448388
  H   8.46613375239665      5.21482158201460      6.58148198429678
  H   7.40759656210470      7.06695741613698      3.56733811728450
  H   6.86773530604574      8.50474804045532      2.75259270703128
  H   7.08405792387011      5.86517884388375      8.63521105336204
  H   5.37714945118477      5.57675698544842      8.28588653589289
  H   6.59518506562024      4.39186553765869      7.81853165369956
  H   3.73456741929095      7.68121417488815      7.83182630376159
  H   3.81868048986024      6.62833486958973      6.63711847272626
  H   5.20593911919180     10.40545304139112      5.38472286414194
  H   6.08596709631833     10.68721871808937      6.68075041968592
  H   4.24201570616554     10.09318936069804      8.11857734198014
  H   3.99494956305869     11.51982394480104      7.14911998285555
  H   3.17480011210152      8.27085388229730      5.03598805609163
  H   1.95932082460053      7.90204814218525      6.22017361630050
  H   2.54705255281126     10.41634693679962      5.62275733163515
  H   2.05682624764900      9.98167989519943      7.22441139497566
