# Supplementary material for: Partial to Total Generation of 3D Transition-Metal Complexes
Source: J Chem Theory Comput. 2024 Sep 9;20(18):8367–77. doi: 10.1021/acs.jctc.4c00775 (PMC11428130; doi:10.1021/acs.jctc.4c00775)
Supplement: Supplementary file 2 — ct4c00775_si_002.zip [file ct4c00775_si_002.zip › sco_338/NERDIA_comp_0/10_18_33_h.xyz]

43
2 5 -1913.899575043431
  Fe  5.85454833665548      7.87708997090828      6.61134218623080
  N   6.79904208855541      6.13510525651367      5.50588001884829
  N   7.81799161367380      8.73367510417812      7.06354183743091
  N   5.23447604372556      9.74196892939393      7.75802434041816
  C   7.62883268363099     10.13177397723603      7.52694756578052
  C   8.25909805790283      6.25336710657013      5.22003333101536
  C   9.11711221783655      5.91592269065550      6.42930472427641
  C   6.44806066011650     10.21906723018571      8.46282777583032
  C   8.70865625982074      7.96366986353665      7.97804542149416
  C   8.67018460882289      6.46319627077751      7.77912744318858
  N   5.03204236562308      6.62215637011857      8.24364855217979
  N   5.73061999993115      9.04683225787347      4.59790013162839
  N   3.92170953296369      7.77210334874878      5.43916812089921
  C   4.26947398034337      8.89106967849204      4.54518449767573
  C   2.57646625820612      7.89739400219637      6.03412595399458
  H   6.32774827951510      6.00955978667786      4.61582739466575
  H   6.65679591141261      5.24906377980400      5.98309660643987
  H   8.28775458648937      8.77960339029473      6.16759109583421
  H   4.49183045759459      9.61278966201317      8.43624825728936
  H   4.90027948739155     10.48863662096686      7.15743767639609
  H   8.52844801679997     10.50830835587943      8.01423832227388
  H   7.45663520464101     10.76113619173513      6.65445020983851
  H   8.53775419476964      5.59205124625808      4.40016702523785
  H   8.44121728293191      7.26543814579061      4.85956833314519
  H   9.17043461803373      4.82983843040795      6.51672425484359
  H   10.13716998929768      6.23644130895671      6.21581413469829
  H   6.33809867847399     11.23851261941760      8.83149075985665
  H   6.60100929586266      9.58222772560283      9.33185549945793
  H   9.72997805860568      8.33457389188859      7.87151043577636
  H   8.40228614608936      8.19072319419726      8.99720453583604
  H   7.67378621163681      6.08814008731374      8.01972359873541
  H   9.32271104912987      6.03485548674732      8.53970213241000
  H   4.11241884771720      6.93473811329251      8.53728461179756
  H   4.91595750784406      5.63733713626439      8.02660090568833
  H   5.60111838145349      6.64318333386337      9.08360515435152
  H   6.16765553450186      8.60705192703586      3.79633126770217
  H   5.98171275363525     10.02604756512094      4.53249141085219
  H   3.92580598200111      6.91531739239811      4.89498561451747
  H   3.80266314905154      9.79038917244804      4.93469593388681
  H   3.89631791142917      8.73933955653590      3.53251377673350
  H   2.55351080385990      8.75053438944721      6.70675611960804
  H   1.79818641952107      8.03106203236050      5.28353483936800
  H   2.34663553250130      6.99904139989753      6.59917119186937
