# Supplementary material for: Partial to Total Generation of 3D Transition-Metal Complexes
Source: J Chem Theory Comput. 2024 Sep 9;20(18):8367–77. doi: 10.1021/acs.jctc.4c00775 (PMC11428130; doi:10.1021/acs.jctc.4c00775)
Supplement: Supplementary file 2 — ct4c00775_si_002.zip [file ct4c00775_si_002.zip › sco_338/NERDIA_comp_0/10_18_33_l.xyz]

43
2 1 -1913.898122341989
  Fe  5.84399214316474      8.01569568578152      6.52467391210160
  N   6.63370995950999      6.37361611354347      5.56040427525594
  N   7.69794085084155      8.62688139571544      7.13181848475774
  N   5.19937461832610      9.67682510193528      7.51551546054350
  C   7.57807470115173     10.02861888681430      7.62395053231516
  C   8.07999085233913      6.39032655933679      5.17092236908676
  C   9.01382325681581      5.96896148939359      6.30149886989769
  C   6.29798766873977     10.15927354057241      8.39718468594378
  C   8.53147188748100      7.81149081192244      8.06197362025562
  C   8.60330233623448      6.33924304269291      7.72108396156382
  N   5.37129630661215      6.93280271408744      8.18287391139819
  N   5.83452850289441      9.01286879896882      4.74567460082643
  N   4.06475679135337      7.71948624375888      5.54443743597404
  C   4.39488206391890      8.74901506435954      4.53855445778709
  C   2.72137501993081      7.88414459573415      6.13920849954803
  H   6.11615979783953      6.18552253892792      4.70409730515696
  H   6.49162702076697      5.52379807771007      6.10159442815181
  H   8.23257585103782      8.67732350585598      6.27315322473542
  H   4.36690147562452      9.54884661579424      8.08365474989940
  H   4.95106030921265     10.44338865023435      6.89430144909345
  H   8.43602474944061     10.31367771353690      8.23231400604877
  H   7.56687556421453     10.69808130262678      6.76405347399994
  H   8.23660545866014      5.72552112075122      4.32232471199825
  H   8.30846185801745      7.39089533903690      4.80638627669129
  H   9.12367738602809      4.88527685512105      6.26982262442940
  H   10.00583464795086      6.36437468683665      6.08266040087204
  H   6.13592072584070     11.18485283206016      8.72639827118409
  H   6.31572813830336      9.53624354967684      9.28873124207546
  H   9.53685628364007      8.23745298589737      8.07844787431114
  H   8.13605572296301      7.93848139218498      9.06918265027213
  H   7.66490588589128      5.84687606410755      7.97222902978604
  H   9.33228105044855      5.89762384237572      8.39993287925791
  H   4.43686482949758      7.14980561868575      8.51789689645790
  H   5.35584813142618      5.92479650874129      8.05199677734484
  H   5.97551601842182      7.07233113436279      8.98711664920942
  H   6.38666502692993      8.62503622094945      3.98710737276591
  H   6.02135074542833     10.01065736171868      4.72032323675547
  H   4.05471050745979      6.81270761307753      5.08527688202595
  H   3.82192994987919      9.64721865491007      4.74566960816483
  H   4.16407671909911      8.43822598126824      3.51996119726103
  H   2.66080080691878      8.83212848616650      6.66435350397624
  H   1.93604423816475      7.86237199329520      5.38482538632565
  H   2.53636914158019      7.07756730947394      6.84213581449512
