# Supplementary material for: Partial to Total Generation of 3D Transition-Metal Complexes
Source: J Chem Theory Comput. 2024 Sep 9;20(18):8367–77. doi: 10.1021/acs.jctc.4c00775 (PMC11428130; doi:10.1021/acs.jctc.4c00775)
Supplement: Supplementary file 2 — ct4c00775_si_002.zip [file ct4c00775_si_002.zip › sco_338/NERDIA_comp_0/10_19_411_l.xyz]

40
2 1 -2024.656191262746
  Fe  5.74355575610925      7.89581000742882      6.21129749704045
  N   4.77783700531593      9.64395255680758      5.85363204986908
  N   4.01011376353103      6.87507539592056      6.48032082250091
  N   6.58324734081112      6.07360099423471      6.29579255781981
  N   4.67191764261668      7.81829944843919      4.45747840940549
  C   4.46431620176478      9.27502439182362      4.46269248890350
  C   3.58254289963328      7.04441965599291      5.07864457539838
  C   4.31237210120809      5.48051301051949      6.88922795118161
  C   5.55262676132048      5.01603586115647      6.16760502229140
  N   7.39308752417670      8.70920043003250      5.54038583367002
  C   9.07475627265901      8.82944552557836      3.83203917253389
  C   7.92603793308735      8.28857561939084      4.37237149852960
  C   8.02939958157390      9.70908581586835      6.18668500380751
  C   9.72070939020101      9.85665115789463      4.50402544705084
  C   9.18085938621134     10.29833305572971      5.70173257194520
  N   6.14334972408758      8.16194202366660      7.99069269773134
  C   6.61181351495401      8.50506823267136     10.52623180687188
  C   6.35584537455787      8.30965409609417      9.12325138418878
  H   5.37299723578001     10.46306543418108      5.89681648276691
  H   3.94777317782678      9.86186965107230      6.39318553036048
  H   3.32470813687899      7.26296247625119      7.11794935561796
  H   7.04287132688791      5.99257385425823      7.19755894141383
  H   7.31768886375417      5.92349860581226      5.61134677640344
  H   4.92241201881036      7.47221648941808      3.53887895412992
  H   5.18083682126512      9.73024745877950      3.78823129878280
  H   3.45788203546298      9.56395631228577      4.15810488753171
  H   3.46933800056996      6.09027862336821      4.57337199952583
  H   2.62862760676833      7.56679161614231      5.02156322321779
  H   4.47775272436552      5.49602865649728      7.96424799031780
  H   3.47164894988429      4.81443969366830      6.69259333605169
  H   5.89209827327965      4.06086108576663      6.56536181983645
  H   5.35975295636639      4.86525234868505      5.10775472001138
  H   9.45297431776756      8.44691139814238      2.89552396700316
  H   7.40164194176532      7.49511598722570      3.85912854145340
  H   7.59940399874657     10.02322889679254      7.12442251534135
  H   10.62149328606581     10.29924035556622      4.10474851762076
  H   9.64481428015308     11.09448201181989      6.26495999689280
  H   7.67965847591440      8.44708438718933     10.73116591643658
  H   6.25259675887937      9.48174809992238     10.84697872697116
  H   6.10677063867009      7.74357927838481     11.11836971161777
