# Supplementary material for: Partial to Total Generation of 3D Transition-Metal Complexes
Source: J Chem Theory Comput. 2024 Sep 9;20(18):8367–77. doi: 10.1021/acs.jctc.4c00775 (PMC11428130; doi:10.1021/acs.jctc.4c00775)
Supplement: Supplementary file 2 — ct4c00775_si_002.zip [file ct4c00775_si_002.zip › sco_338/NERDIA_comp_0/10_19_411_h.xyz]

40
2 5 -2024.646844293167
  Fe  5.90604425222939      7.92875672870959      6.31699744233194
  N   4.65637383913231      9.72094728325836      5.84395853379858
  N   3.98606006501811      6.74178174135792      6.46091243770051
  N   6.69623320762831      5.87984417830364      6.35066612755840
  N   4.46680745466361      7.85426130674477      4.41123841412907
  C   4.21898179542274      9.29423174333092      4.50242186616280
  C   3.48626776489322      7.00905680661118      5.10084231108082
  C   4.34096713044493      5.33428586480687      6.74137856159080
  C   5.60685161760949      4.93646969232942      6.01757518336831
  N   7.68208252485292      8.72613649973177      5.48112319950257
  C   9.17019050314767      8.92559228154761      3.61940315025859
  C   8.05934802230657      8.38522748597230      4.23450539028514
  C   8.42666202741300      9.62767112134050      6.14708873212629
  C   9.93118153969861      9.85873905463742      4.31049306813364
  C   9.54965315474902     10.21397053806913      5.59563635132875
  N   6.11590195248307      8.30319660389349      8.34127092512930
  C   6.37347290146597      8.74175752765280     10.88514146160411
  C   6.22941221771830      8.49699636369307      9.47713875797486
  H   5.20863588107196     10.56782748323326      5.79689884694445
  H   3.87057436045698      9.93198289558408      6.44675869033420
  H   3.31032241706990      7.04592029429592      7.14995237640835
  H   7.04343761662151      5.68189913641502      7.28358316070195
  H   7.48553721791594      5.71928118338573      5.73477013035080
  H   4.58350993247468      7.57081723937424      3.44746794739375
  H   4.82480689470900      9.78719512425651      3.74924140592758
  H   3.17313551804807      9.54948450481227      4.32345353912732
  H   3.36461999180653      6.08306826133543      4.54518766171613
  H   2.50859947741601      7.48900483230824      5.15382786335691
  H   4.48327677340036      5.24774664940168      7.81753815622658
  H   3.53202072397303      4.65433147217654      6.46812692529739
  H   5.86178398641624      3.90784182838545      6.27127111336254
  H   5.46177260672953      4.96954776806085      4.93955334973018
  H   9.43402473106877      8.61959115752018      2.61797026121870
  H   7.43911993952129      7.65952561671786      3.72544655087467
  H   8.10433683444728      9.87133224219709      7.14929096227200
  H   10.80714274318973     10.29830094749574      3.85538285735124
  H   10.11577439640406     10.93339871985621      6.16827963577518
  H   7.42524210577382      8.69840749203864     11.16383285039617
  H   5.98804817907326      9.72749425921984     11.13997737913327
  H   5.83191570121677      7.99319807041771     11.46076642208068
