# Supplementary material for: Partial to Total Generation of 3D Transition-Metal Complexes
Source: J Chem Theory Comput. 2024 Sep 9;20(18):8367–77. doi: 10.1021/acs.jctc.4c00775 (PMC11428130; doi:10.1021/acs.jctc.4c00775)
Supplement: Supplementary file 2 — ct4c00775_si_002.zip [file ct4c00775_si_002.zip › sco_338/NERDIA_comp_0/10_20_321_h.xyz]

30
0 5 -2133.384219837505
  Fe  5.90363056978327      8.15427591291787      6.45295443285562
  N   5.18633285382106      6.89898010635563      4.81946784327956
  N   3.69520923564432      8.20845946686046      6.85306414602969
  O   7.78714658237598      7.62565102805373      5.34532509737649
  C   3.28057705935964      7.72034805741662      8.17242279651080
  C   6.26230356159938      5.95128475515301      4.52178720033625
  C   7.52815298379210      6.74189655203973      4.25420520961750
  C   3.89693344653691      6.35570087488714      5.24626582530320
  C   3.03986228376720      7.50997277160257      5.73482570840766
  O   6.14623880110673      6.41105096185131      7.68793493894681
  O   6.59338664080215      8.34882945987517      8.36263519088306
  N   6.56734173649666      7.10232151017746      8.67280170240717
  O   5.67928617328333      9.97397581575069      5.60455511458400
  O   6.20382594532133     11.80067203622926      4.54929553321649
  N   6.51293057819644     10.66612298534270      4.85828726468872
  O   7.58085069959855     10.12147840772817      4.47984837678066
  H   5.04762210134576      7.51430209826895      4.02368468821905
  H   3.48898554944658      9.19766859413055      6.78732444990709
  H   7.87436235556130      8.54557388539221      4.98555007958973
  H   3.80858131212152      8.27762035453833      8.93933196178929
  H   2.20283855137814      7.82212128736438      8.32767373335798
  H   3.55724451628479      6.67665660875855      8.27862129357008
  H   6.39852320046808      5.32174032418278      5.39767234893457
  H   6.03251073928301      5.30647299650103      3.66719710077961
  H   8.36865752219292      6.05798438132329      4.12860706940502
  H   7.42627623811197      7.31745927677154      3.32992389417092
  H   3.38459762837149      5.81312937573225      4.44565592629071
  H   4.08553195898309      5.65153880649195      6.05401120214895
  H   2.90250842116715      8.22402790779477      4.92208315128058
  H   2.04715075379737      7.14637340050721      6.01363671933206
