# Supplementary material for: Partial to Total Generation of 3D Transition-Metal Complexes
Source: J Chem Theory Comput. 2024 Sep 9;20(18):8367–77. doi: 10.1021/acs.jctc.4c00775 (PMC11428130; doi:10.1021/acs.jctc.4c00775)
Supplement: Supplementary file 2 — ct4c00775_si_002.zip [file ct4c00775_si_002.zip › sco_338/NERDIA_comp_0/10_20_321_l.xyz]

30
0 1 -2133.381026820786
  Fe  5.80495168397587      7.94577898522120      6.36631761258515
  N   5.16968789277747      6.94019017703528      4.79501398232981
  N   3.86914867154653      8.16836609000306      6.85933822865597
  O   7.63298750010574      7.61747147387321      5.58461983483146
  C   3.43054955494203      7.69335978246882      8.18109060957286
  C   6.24397977050248      5.98645699575952      4.49207681438272
  C   7.52963938713608      6.78297440963773      4.42037817624963
  C   3.85169007542702      6.41004002821196      5.16001332112543
  C   3.08152411549158      7.57237620027874      5.74833376996357
  O   6.10945610895685      6.52446030421207      7.60250462913887
  O   6.53828546702354      8.49325022905038      8.05740494401266
  N   6.61102364788162      7.29729743027902      8.51777228017334
  O   5.49434273655572      9.62794123691987      5.43031720376442
  O   5.98390272101845     11.49869867950135      4.44108302472501
  N   6.36239600655919     10.40986090032503      4.84163203127219
  O   7.55715466621278     10.00909335046370      4.70238681588137
  H   5.06276625248950      7.58811273356326      4.01645241359658
  H   3.74630984282090      9.17570246838906      6.82637650054433
  H   7.77181141607650      8.56563764109796      5.26519803565947
  H   4.03314127737553      8.16761139457999      8.94706707604013
  H   2.37782640556385      7.92707409401080      8.35247218542468
  H   3.57652840550327      6.62132474021441      8.25228100845134
  H   6.28867601159061      5.27381885547308      5.31138047250430
  H   6.07267123314410      5.43834089956915      3.56035920275614
  H   8.39035230638324      6.11565775174039      4.37644116536409
  H   7.54217899108885      7.41172442267413      3.52627562399059
  H   3.32018593813716      5.97461364364439      4.30863600708519
  H   4.00160512092753      5.62832153504932      5.90134195477455
  H   2.94282164450136      8.33945533370676      4.98748196172640
  H   2.09180514828295      7.25867821304573      6.08460311341711
