# Supplementary material for: Partial to Total Generation of 3D Transition-Metal Complexes
Source: J Chem Theory Comput. 2024 Sep 9;20(18):8367–77. doi: 10.1021/acs.jctc.4c00775 (PMC11428130; doi:10.1021/acs.jctc.4c00775)
Supplement: Supplementary file 2 — ct4c00775_si_002.zip [file ct4c00775_si_002.zip › sco_338/TIHTAF_comp_0/0_55_11_l.xyz]

52
2 1 -2555.628105885186
  Fe  -3.00526447052153     11.33190004761596      5.98827257365305
  N   -1.64807838577719      9.94915848488250      6.22628309421093
  C   -1.82527049809016      8.62513472709596      6.38349916806227
  C   -0.76619731966836      7.75801144075195      6.57398655630583
  C   0.52267484508671      8.26540645234802      6.61894659692293
  C   0.70914937670339      9.63395730254113      6.47812684904058
  C   -0.38804986705346     10.44846336548873      6.28057003628290
  C   -0.30282630530085     11.93083235889872      6.09971031421724
  N   -4.06999263737539     12.96392669730063      5.84278106849330
  C   -5.40304272525636     13.09133227348351      5.73324506671920
  C   -6.03922188645597     14.31764043097447      5.71440077902057
  C   -5.27739650114313     15.46976244427162      5.82413472527763
  C   -3.90039857632511     15.34881148015502      5.94732879386193
  C   -3.32648934334534     14.09230982018915      5.95044958180333
  C   -1.84969556117541     13.87019585408083      6.03410969452030
  N   -1.56915393277637     12.52791707924155      6.59898745471522
  C   -1.56235243473773     12.52857128364906      8.09876044949348
  C   -2.95907905725492     12.34246216005161      8.62970789460876
  N   -3.55006926734073     11.20266861522521      7.89179364085268
  O   -2.47543734080495     11.55820922861587      4.06667257183442
  C   -1.94671352234696     11.04025754799745      1.88104308977531
  C   -2.61512211243513     10.64505542457427      3.18512818737870
  N   -2.09519262258880     10.30081134898941      0.83639394265799
  O   -3.18956342566285      9.55344148442931      3.24931844192476
  O   -1.34488659026712     12.20352516340018      1.78077297913759
  N   -1.83519731613209      9.26041536917080      0.27983903391901
  C   -2.66823678056080      8.84985685173413     -0.83498019756997
  O   -4.40321628596510      9.92209012754650      5.50623850199795
  H   -2.84414438823334      8.27258171622296      6.34256781436637
  H   -0.95721575241439      6.70162819882375      6.68989803645417
  H   1.36840861982345      7.61139802213228      6.77346104696976
  H   1.69891793343919     10.06518671528709      6.52788678923390
  H   0.56883322489792     12.35217584605630      6.60158128248429
  H   -0.21847910006762     12.16509034935143      5.04165322318226
  H   -5.97606672149580     12.17881288478379      5.65824841282277
  H   -7.11412375583987     14.36140265289980      5.62191153473179
  H   -5.74448230717911     16.44365170788454      5.82133968568003
  H   -3.27652749761851     16.22589987571209      6.04579616276808
  H   -1.43240099139467     13.89795038356060      5.02988361964247
  H   -1.35606415421577     14.65807510482855      6.60287465992213
  H   -0.94106240119385     11.69485548510591      8.41812734618678
  H   -1.10209075131445     13.43927051110460      8.47929097747206
  H   -3.57473463769251     13.21820343770606      8.45303366816576
  H   -2.93764671819931     12.16727897725031      9.70464647827724
  H   -4.55792133453533     11.19579342647086      8.00881700694470
  H   -3.22265305740984     10.32533979681699      8.28532917672711
  H   -1.53871662713907     12.66069262316711      2.62365127179114
  H   -3.02709533308525      7.84924674370264     -0.59149220420672
  H   -3.48458763323461      9.53198637090413     -1.04973995534802
  H   -2.00210535472301      8.73035757568151     -1.69003432219720
  H   -5.30918223824840     10.18852577915543      5.31175046232963
  H   -4.04385647836360      9.59567195068304      4.63022893648143
