# Supplementary material for: Partial to Total Generation of 3D Transition-Metal Complexes
Source: J Chem Theory Comput. 2024 Sep 9;20(18):8367–77. doi: 10.1021/acs.jctc.4c00775 (PMC11428130; doi:10.1021/acs.jctc.4c00775)
Supplement: Supplementary file 2 — ct4c00775_si_002.zip [file ct4c00775_si_002.zip › sco_338/TIHTAF_comp_0/0_56_4_h.xyz]

44
2 5 -2135.458963109243
  Fe  -2.82465721935201     11.34320031266974      5.76912517484317
  N   -4.44846790571980     10.22412232464325      4.80414851145104
  N   -5.35944235697292      9.55241989178917      2.91276471020667
  C   -5.62792411836918      9.57745918655537      5.08139882751829
  C   -6.20331826152252      9.15320024817911      3.91889353287450
  C   -4.30444731252132     10.19796855542761      3.47301773566459
  C   -1.30392486051291     11.92983433568070      2.80467141917866
  C   -1.59457624094082     11.57075252928983      1.52028460097606
  C   -3.17873389998796     10.83310072702267      2.87570122381670
  N   -2.28875543156442     11.47445333374711      3.64735504840656
  N   -2.77670650154697     10.87756919302053      1.57967316714115
  N   -3.99382128159121     13.23011048809247      5.67528379569834
  N   -3.51478985041952     10.63413082782612      7.79678186008156
  N   -1.60209628841040      9.49800894942840      6.01986874650629
  N   -1.36558953567283     12.77083833784015      6.70838783282429
  C   -3.06336810467629     14.35722701428892      5.89933739472240
  C   -2.21321393752726      8.68138558556981      7.09137505940506
  C   -0.11790992057558     13.06154060831187      5.97439329481160
  C   -2.12318184818295     14.00561295158416      7.02941647846082
  C   -2.58863661025838      9.56957891181277      8.25479363751368
  H   -5.52396204627693      9.38326114568378      1.93368770753810
  H   -6.00279011140609      9.45213917754809      6.08116776149764
  H   -7.11285917286954      8.61571943718618      3.72313041275152
  H   -0.45115574493277     12.47845532988195      3.15554847586110
  H   -1.07882990162535     11.74385791767372      0.59372931014020
  H   -3.24164672701700     10.47784391713361      0.78081154178156
  H   -4.73980562962259     13.26871803759755      6.36180463310370
  H   -4.45136757249645     13.33444526687441      4.77750712474904
  H   -4.45030886058897     10.24849374828519      7.73330942830257
  H   -3.58249602340781     11.35075978755470      8.51062849516975
  H   -0.63194176320600      9.68155722439617      6.25348833971089
  H   -1.57026099460821      8.96329619543833      5.15982640178612
  H   -1.09305049660318     12.34279202132141      7.58553746205596
  H   -2.50902619790793     14.51766615482376      4.97711772933632
  H   -3.58316361922261     15.28796946160759      6.12511670578879
  H   -3.10360156999579      8.20903519280587      6.68007230922466
  H   -1.55373237112177      7.88395727614115      7.43294629246143
  H   0.58432066351524     13.63422794545259      6.57920688813554
  H   0.35909380999132     12.13426286415705      5.66902052466406
  H   -0.34509467121010     13.64115552121089      5.08654760787035
  H   -2.69659986964052     13.82674262549903      7.93895907007400
  H   -1.45195030354889     14.83984925779552      7.23809845523123
  H   -1.69824589589679     10.05109898595121      8.65855421633723
  H   -3.01675544397673      8.97285219519986      9.05965605432612
