# Supplementary material for: Partial to Total Generation of 3D Transition-Metal Complexes
Source: J Chem Theory Comput. 2024 Sep 9;20(18):8367–77. doi: 10.1021/acs.jctc.4c00775 (PMC11428130; doi:10.1021/acs.jctc.4c00775)
Supplement: Supplementary file 2 — ct4c00775_si_002.zip [file ct4c00775_si_002.zip › sco_338/TIHTAF_comp_0/0_63_42_l.xyz]

43
2 1 -1954.842775764296
  Fe  -2.82833226621290     11.15185815191228      5.81474573085613
  O   -3.60832598577579     11.58567150171195      7.77667364911967
  N   -1.04944267338477     10.54563543055498      6.54129057771263
  N   -3.63681791092869      9.28076304527630      5.96411582147845
  N   -2.36290697101311     10.54499461770271      3.96290905859955
  C   -3.73616408579293      8.66874241165110      4.61127818113619
  C   -2.50150507534903      9.06585169518345      3.84940483482640
  N   -2.19137753793173     13.19556113375092      5.55661708327787
  O   -4.63744277246976     11.98106033630349      5.29436635127444
  C   -4.60441291536996     13.42446255231517      4.97361386575706
  C   -5.91864997288835     14.07170735823711      5.32193669585471
  C   -3.44437535914534     13.96725933638013      5.76887780736293
  C   -1.70515724327575     13.44548334676957      4.17806474263154
  C   -1.34867974336992     13.77401814093830      7.94051574285152
  C   -1.10749237929695     13.74163268962966      6.45106770663287
  H   -3.48097808046363     11.01955356507926      8.54792133685630
  H   -0.80322397649304     11.07064335308410      7.37543005398578
  H   -0.97070248356079      9.56870595586805      6.81519616324922
  H   -0.26935542836246     10.69637441288221      5.90750507489516
  H   -4.55603316160426      9.28423698321860      6.39615895175806
  H   -3.08775650383638      8.66013694118591      6.55425401755876
  H   -1.44286292567149     10.81257857308404      3.62632117228323
  H   -3.00402439705075     10.97064748827195      3.29825504663092
  H   -3.84761956162714      7.58684773690890      4.65526664975710
  H   -4.62718803177837      9.06409791908805      4.12546416749089
  H   -2.55336353025892      8.74497896131339      2.81019490640650
  H   -1.61547899199729      8.60734276757714      4.28514000554683
  H   -5.30046099351387     11.56040916178324      4.73123339793009
  H   -4.42220269425114     13.51397318669080      3.90284684150836
  H   -6.13492261895609     13.99399642988539      6.38544335710238
  H   -5.89536089971571     15.12657284808746      5.05619213985096
  H   -6.74004383589300     13.62338327999824      4.76574618755463
  H   -3.69040420221919     13.92639088247551      6.82372268774402
  H   -3.29377845676547     15.01741214223143      5.50881844536707
  H   -1.53822490687501     14.50980829648836      4.01155978322460
  H   -0.75727334060884     12.93872685052196      4.02231579418302
  H   -2.41679472619655     13.10437060063678      3.43677845132361
  H   -0.44379260202548     14.14775808723501      8.41444347259644
  H   -2.14942921906774     14.44880031556834      8.22746505608889
  H   -1.57016609336727     12.80238067214022      8.36933735383077
  H   -0.21209023060091     13.16483993814609      6.22561483323236
  H   -0.89465187732701     14.75868104179689      6.11405273438736
  H   -4.56283333770590     11.71954986044773      7.70798406827054
