# Supplementary material for: Partial to Total Generation of 3D Transition-Metal Complexes
Source: J Chem Theory Comput. 2024 Sep 9;20(18):8367–77. doi: 10.1021/acs.jctc.4c00775 (PMC11428130; doi:10.1021/acs.jctc.4c00775)
Supplement: Supplementary file 2 — ct4c00775_si_002.zip [file ct4c00775_si_002.zip › sco_338/TIHTAF_comp_0/0_63_42_h.xyz]

43
2 5 -1954.856842899132
  Fe  -2.71814824913740     11.15267524152513      5.84196678659837
  O   -3.76604274649186     11.34722043484527      7.83643678861218
  N   -0.81696564869454     10.49435387324879      6.76433864939745
  N   -3.74628295397191      9.19234014214785      5.82761379541483
  N   -2.15831255649012     10.34929858484583      3.82766615295631
  C   -3.73151471289806      8.60279690006787      4.46792145817073
  C   -2.39640946472744      8.88606803953449      3.82366909250753
  N   -2.23019248191312     13.29955624742469      5.52327262575605
  O   -4.70837977080248     12.09444629862721      5.24360783200575
  C   -4.67433756340322     13.54343989709680      5.02551348443323
  C   -5.96136553487364     14.19225899870579      5.46899868254007
  C   -3.48238377921287     14.04283190688082      5.80804031214284
  C   -1.83042748004165     13.50781781054503      4.11253719369345
  C   -1.34493452897476     13.83964823298520      7.86289155398292
  C   -1.11192777650516     13.83042059504870      6.37032386942871
  H   -3.55944773423408     11.20946757413182      8.76883839298872
  H   -0.48314008373191     11.11183590053755      7.49723860148277
  H   -0.88607553305381      9.58379022538616      7.20831597464695
  H   -0.03776656953931     10.40747301596748      6.11969723757963
  H   -4.69787001548643      9.25920879827011      6.17029111583525
  H   -3.29121498348632      8.55412693713468      6.47275058457021
  H   -1.20371224079908     10.52711516821576      3.53497370697732
  H   -2.72982313812802     10.76680752876692      3.10008680323456
  H   -3.92853167042021      7.53204645201075      4.48262534275834
  H   -4.53116624160551      9.06623334162288      3.89155712414303
  H   -2.36649043186955      8.46819887641197      2.81813781923487
  H   -1.59610002033568      8.41270810390687      4.39127385452548
  H   -5.41334128337319     11.72806483179913      4.69524324883953
  H   -4.53164078614841     13.71278043492271      3.95801728326272
  H   -6.14215226878247     14.03740893202002      6.53110064836049
  H   -5.92670657882175     15.26399248545030      5.28344299159455
  H   -6.81094585439035     13.80118021573483      4.91226527761806
  H   -3.69464704870644     13.94505757402256      6.86773041012795
  H   -3.34428901680176     15.10664913293491      5.59938874384281
  H   -1.72665070294899     14.57023728464377      3.88869946928457
  H   -0.87115468616272     13.03269875944202      3.93161802152142
  H   -2.56383148845818     13.08885553001189      3.43422505209814
  H   -0.40858969814691     14.08369460309241      8.35929182791892
  H   -2.06322076080649     14.59220421354229      8.17368788537988
  H   -1.68586037360451     12.87886093918251      8.24157292854109
  H   -0.23584753997401     13.23234854889169      6.12442657884724
  H   -0.88802316906435     14.84608404807559      6.03516448524593
  H   -4.66623483297996     11.69359734035307      7.80968031188490
