# Supplementary material for: Partial to Total Generation of 3D Transition-Metal Complexes
Source: J Chem Theory Comput. 2024 Sep 9;20(18):8367–77. doi: 10.1021/acs.jctc.4c00775 (PMC11428130; doi:10.1021/acs.jctc.4c00775)
Supplement: Supplementary file 2 — ct4c00775_si_002.zip [file ct4c00775_si_002.zip › sco_338/TIHTAF_comp_0/0_56_4_l.xyz]

44
2 1 -2135.469497320646
  Fe  -2.84980656245196     11.32191719346805      5.71240615771674
  N   -4.30419335557281     10.26451702530047      4.88392409690316
  N   -5.31585086309462      9.51207511503665      3.06815608752329
  C   -5.43081622254806      9.56341881461247      5.25508999683782
  C   -6.06233818386329      9.09284943430454      4.14010671119909
  C   -4.25811885460196     10.21649704116369      3.54243250551415
  C   -1.34026873439847     12.06418382777550      2.98930862550840
  C   -1.59870859280407     11.78196118301603      1.67875965113662
  C   -3.17698834683504     10.90324183542377      2.94383851527298
  N   -2.32359548685366     11.51921264388774      3.78590190624502
  N   -2.75672815703722     11.04863771763493      1.66393717912417
  N   -3.94753482494660     13.00238701004557      5.58684755915182
  N   -3.49494527476453     10.84634349929061      7.58490334555530
  N   -1.72220231363251      9.66589061036667      5.92095528891081
  N   -1.44603818403562     12.54853609414459      6.61229741603151
  C   -3.06904078524318     14.17476322134874      5.81077568408766
  C   -2.27643083765008      8.82666254700595      7.01110782801246
  C   -0.13331849406729     12.82318167582400      5.98413135429137
  C   -2.14391126391387     13.82585392633280      6.94377365421250
  C   -2.65927677719889      9.74410515094970      8.14181175962785
  H   -5.53575441319170      9.31619750490121      2.10538436251559
  H   -5.73672609604202      9.42212117419623      6.27568105336438
  H   -6.95581243997956      8.50814491482496      4.02239899751843
  H   -0.50741661329070     12.61254651530218      3.37875766364167
  H   -1.06950409751144     12.03616717340672      0.77912665707339
  H   -3.19988855874957     10.69160610199957      0.83341290564962
  H   -4.71909415778444     13.03145292373319      6.24735114541531
  H   -4.38356500964510     13.07625194634789      4.67340024146154
  H   -4.45604305663726     10.52691416196655      7.53916942220033
  H   -3.52006327829429     11.60309951687955      8.26313660738833
  H   -0.74578009785955      9.86594974809378      6.11741261748435
  H   -1.70928671855454      9.13206485129470      5.05817718859252
  H   -1.22701341621453     12.10211754740152      7.49669785683133
  H   -2.51151697466144     14.35174159958104      4.89474892365449
  H   -3.63527399754858     15.07918044753017      6.03106436816839
  H   -3.15132026094416      8.31367413954094      6.62069165929531
  H   -1.57135331358184      8.06761568989225      7.34771457307296
  H   0.56435476058179     13.25018114609235      6.70283014368034
  H   0.29280057603572     11.91032907472404      5.58003592768899
  H   -0.25891342295393     13.53728417182626      5.17964084261570
  H   -2.71550512598154     13.68395585250166      7.86063418765332
  H   -1.43295771473498     14.62793183646461      7.13969860272953
  H   -1.76919596608478     10.18592229655932      8.58953421180041
  H   -3.17385049085859      9.20398509800640      8.93497951764044
