# Supplementary material for: Partial to Total Generation of 3D Transition-Metal Complexes
Source: J Chem Theory Comput. 2024 Sep 9;20(18):8367–77. doi: 10.1021/acs.jctc.4c00775 (PMC11428130; doi:10.1021/acs.jctc.4c00775)
Supplement: Supplementary file 2 — ct4c00775_si_002.zip [file ct4c00775_si_002.zip › sco_338/TIHTAF_comp_0/0_55_11_h.xyz]

52
2 5 -2555.621788129385
  Fe  -3.01006817312908     11.15436787474197      5.91789782434307
  N   -1.32799504058045      9.90486380717549      6.35052934205485
  C   -1.36300653161869      8.56451547075315      6.40489800138574
  C   -0.24653227644498      7.80955172127168      6.70990122852661
  C   0.94731662264734      8.46182602494798      6.97859825648970
  C   0.98367030387145      9.84757987501464      6.92692629764520
  C   -0.16881925048948     10.54028162240105      6.60193000685212
  C   -0.20199930697778     12.03418023643207      6.45736083566951
  N   -3.97236434264561     13.04344749996529      5.65069423875553
  C   -5.26114261965557     13.19757917245397      5.31168576626001
  C   -5.88161732276121     14.43128457576175      5.29552306054112
  C   -5.14392824579008     15.55106426408615      5.65084204435312
  C   -3.81079077841645     15.39516763766038      5.99796188181165
  C   -3.25172388645335     14.12851961865590      5.98314038466683
  C   -1.79419900276410     13.89593388059009      6.25930351142225
  N   -1.53573732643848     12.55534003780899      6.81488733970049
  C   -1.74116008192606     12.48947497730612      8.28410992898665
  C   -3.19397679846239     12.33290817302655      8.67132542503700
  N   -3.76080805861186     11.14064031851438      8.00397581236384
  O   -2.35838277257994     11.26255555127343      3.86224344137135
  C   -1.98381642855827     10.75309642110469      1.63096104458611
  C   -2.74743176172904     10.49830101243673      2.92336053187137
  N   -2.33770512569899     10.17180088174439      0.54309235306730
  O   -3.61542497948473      9.61442487444616      2.92750659208761
  O   -1.04113245204857     11.66947868584811      1.62212982117343
  N   -2.49235385220998      9.12232624424564     -0.04503693233166
  C   -3.42005030746126      9.09214524251026     -1.16032561855756
  O   -4.34763648617510      9.66576788051599      5.36675383807701
  H   -2.31701520276453      8.10296242066932      6.19371920757087
  H   -0.31748214136943      6.73263922699866      6.74276444474854
  H   1.83613585076151      7.90152209460588      7.23049835359981
  H   1.89757876370457     10.38469588160037      7.13791706625766
  H   0.58835991622917     12.50177893728199      7.04754114335561
  H   -0.01352631738134     12.28665269968532      5.41464246515990
  H   -5.79766110405758     12.29767850723267      5.04329474701073
  H   -6.92134942772819     14.50961657779937      5.01504439818462
  H   -5.59961745842118     16.53067176252794      5.65856178927418
  H   -3.21019454467226     16.24897988364464      6.27838659732254
  H   -1.26285009601182     13.96888214846937      5.31082859514802
  H   -1.39084376088864     14.67983034457312      6.90235327587850
  H   -1.18358646361060     11.62985712731008      8.65033667190716
  H   -1.31642784286870     13.37180135171672      8.76653298671271
  H   -3.77861638629997     13.19699257236798      8.37076410695935
  H   -3.26364460142298     12.26407546383956      9.75723546532689
  H   -4.76945770376231     11.15238809053650      8.10411561760229
  H   -3.44726371254986     10.30220670615146      8.48176734572320
  H   -1.07924072362664     12.07593555233640      2.51148898703827
  H   -4.12278353380709      8.28535656382484     -0.95052640082147
  H   -3.92975926624302     10.03454346502967     -1.33503304083928
  H   -2.84819430348386      8.77593287211114     -2.03324780351360
  H   -5.26445794936496      9.48024874599628      5.59454288988728
  H   -4.21860370777706      9.51952842099274      4.37052683229562
