# Supplementary material for: Partial to Total Generation of 3D Transition-Metal Complexes
Source: J Chem Theory Comput. 2024 Sep 9;20(18):8367–77. doi: 10.1021/acs.jctc.4c00775 (PMC11428130; doi:10.1021/acs.jctc.4c00775)
Supplement: Supplementary file 2 — ct4c00775_si_002.zip [file ct4c00775_si_002.zip › sco_338/TIHTAF_comp_0/0_54_2_h.xyz]

55
2 5 -2429.442128038364
  Fe  -2.64067388498131     10.98086593700695      5.69133042985329
  N   -0.99708256257842      9.81717109759493      6.40954464973695
  C   -0.93304808258128      8.47566790898575      6.40888325614282
  C   0.11932586760362      7.77382976420675      6.96367913259571
  C   1.15158553769098      8.48357589286593      7.55619250988780
  C   1.09177047306170      9.86956569834406      7.56341574158485
  C   0.01407932400476     10.50709038768575      6.97592739089340
  C   -0.07014394375636     12.00199615018766      6.88318094219159
  N   -3.51195197317366     12.86442651020006      5.15510324602668
  C   -4.62468112975077     12.98298121420872      4.41130196689972
  C   -5.23674958479661     14.19594854008001      4.17596425734148
  C   -4.68231846944651     15.33843981640855      4.73535460626868
  C   -3.53008839012891     15.22309618972687      5.49484449091814
  C   -2.96194057266856     13.97273960893283      5.68155217734836
  C   -1.65549827109630     13.80872234436937      6.40471539742274
  N   -1.46823016098542     12.45538323003003      6.94611157159174
  C   -1.99743444938288     12.31805573647988      8.32245605846058
  C   -3.49403111193780     12.12121885890875      8.34972940907410
  N   -3.84776715845403     10.92470530585478      7.55242314177541
  N   -3.82498332559879      9.45063560682065      4.68241489985969
  O   -1.52320666510438     11.09327195672163      3.66803383437212
  C   -4.24262695722353     11.57834970729982      0.56690469814149
  C   -3.25775575699597     12.53535752110652      0.75968763704703
  C   -4.29089749912745     10.46411289907884      1.39154203913367
  C   -3.36576389072962     10.28753378502097      2.41610948299009
  C   -2.39962063493505     11.27373311570745      2.59692596169986
  C   -3.38841699671426      9.08359057673630      3.29685209832143
  C   -2.33308893744003     12.38921314018057      1.78481745720103
  H   -1.75391705385717      7.95025554430786      5.94160063826540
  H   0.12313407109731      6.69449485727973      6.93402817610799
  H   1.98723042758201      7.96889193431999      8.00780482366631
  H   1.87853324470649     10.45248254729710      8.02085937330474
  H   0.54782930964208     12.46821535491715      7.65396862359847
  H   0.34326110379643     12.31370618609673      5.92361435243343
  H   -5.01506282755755     12.07472355428175      3.97637569728029
  H   -6.12803314377102     14.24190008998320      3.56852800394264
  H   -5.13974468893462     16.30512227213220      4.58045661629666
  H   -3.07156043081550     16.09629442877938      5.93725729940316
  H   -0.85820845523098     14.00517068507810      5.68759403315406
  H   -1.55299341081746     14.56976613553015      7.18070499033831
  H   -1.51868868274757     11.45034174197159      8.77299413629107
  H   -1.72109348553394     13.18174276883352      8.93126163729442
  H   -4.01217192819112     12.97559128820967      7.92267212185664
  H   -3.82456845631152     12.03349778448719      9.38483223260276
  H   -4.85468713195022     10.89159875822560      7.43733078220336
  H   -3.60953746776958     10.09413896697611      8.08559485125219
  H   -4.77972681623007      9.79212634500292      4.61983353577341
  H   -3.90320656948942      8.59835611232774      5.23059627997792
  H   -0.71089433979652     11.58849823266631      3.50562182612965
  H   -4.95798858151096     11.68880812284094     -0.23452642018374
  H   -3.20245761443992     13.39871815477819      0.11236786152618
  H   -5.04056648712112      9.70250877684994      1.22077679521339
  H   -4.04928195807095      8.32569382678999      2.88054226964593
  H   -2.39499975611103      8.64843420338378      3.38133941448864
  H   -1.56835766333631     13.13980182596559      1.94191256335842
