# Supplementary material for: Partial to Total Generation of 3D Transition-Metal Complexes
Source: J Chem Theory Comput. 2024 Sep 9;20(18):8367–77. doi: 10.1021/acs.jctc.4c00775 (PMC11428130; doi:10.1021/acs.jctc.4c00775)
Supplement: Supplementary file 2 — ct4c00775_si_002.zip [file ct4c00775_si_002.zip › sco_338/TIHTAF_comp_0/0_54_2_l.xyz]

55
2 1 -2429.449575160391
  Fe  -2.58085912679585     11.10617244631325      5.76727333564684
  N   -1.21453154208204      9.84548179303450      6.40091226100183
  C   -1.26912529662542      8.50272399256241      6.48750038397519
  C   -0.22693956872687      7.73194857398698      6.96487117602076
  C   0.93174585283582      8.35804190681692      7.39333661949355
  C   0.99657581993234      9.74262637605673      7.33006254369302
  C   -0.07636912574194     10.45316008121564      6.82967503666734
  C   -0.07071468683971     11.94234892883347      6.69887749633877
  N   -3.64536347572547     12.67871416308232      5.26013350826230
  C   -4.85824123198243     12.73317128945791      4.67945098627890
  C   -5.50300648899795     13.91739369619281      4.38416458926861
  C   -4.88772314620424     15.11582248346374      4.70570105619317
  C   -3.64018515042162     15.07653375109224      5.31035613977841
  C   -3.04521457253282     13.85661785689074      5.56761620498538
  C   -1.66963876029646     13.74927648320636      6.14418069237677
  N   -1.47133441620522     12.42369645416339      6.77478041891327
  C   -1.91538446785282     12.40669369049859      8.20414894368527
  C   -3.38940139249944     12.12381083349002      8.28465994995440
  N   -3.64053637640661     10.93044702675277      7.43811828707409
  N   -3.71546785144214      9.70026666420266      4.82481026212695
  O   -1.52340114846376     11.31079514819682      3.97006807550366
  C   -3.90760958042484     11.62949525618679      0.58806738363822
  C   -3.00992835101542     12.64629226073566      0.87713123777945
  C   -3.99471884706498     10.52372490525471      1.42209544257284
  C   -3.18548889026152     10.41542044647527      2.54697434980172
  C   -2.30456613665901     11.45360801119362      2.81383298777482
  C   -3.23784577902613      9.25371591182344      3.47650944865462
  C   -2.20365566286514     12.56650339733061      2.00541336584223
  H   -2.17825033447221      8.02487004743981      6.15647916998450
  H   -0.33166546336701      6.65783384950013      7.00131095644896
  H   1.76279347181200      7.78505520050324      7.77730738844549
  H   1.87744638064518     10.26928012384585      7.66898088099674
  H   0.56227379649705     12.40978702613755      7.45452200980509
  H   0.34636434446932     12.23194264424552      5.73515019551833
  H   -5.32550589008975     11.79547034857155      4.42426791265420
  H   -6.47397333854164     13.89235527634489      3.91262341218383
  H   -5.36789374815563     16.06033613814506      4.49608396004331
  H   -3.12953507685606     15.99014653548962      5.58057577238011
  H   -0.94499946488868     13.85370702487097      5.33677464439197
  H   -1.46276957816067     14.56311434082922      6.83953002692560
  H   -1.36902865460228     11.60932827358714      8.70369738701776
  H   -1.65324526420151     13.33952971556276      8.70164536834233
  H   -3.97907448014781     12.94572132178685      7.89253648892881
  H   -3.69375393452377     11.96033214831535      9.31772528829446
  H   -4.63949220750577     10.84590940696241      7.27812980603982
  H   -3.37011694806031     10.09654953134589      7.95308732004971
  H   -4.67084365549020     10.01975554249192      4.69690428214230
  H   -3.81341465259230      8.87008038381355      5.40232125491355
  H   -0.78429703016938     11.92748664350493      3.91252619281588
  H   -4.53086827242232     11.69207648419163     -0.29158634233703
  H   -2.93112878996032     13.50516683673144      0.22654820324322
  H   -4.68249465070086      9.72272767057260      1.18530670304624
  H   -3.89276123834282      8.47846581459014      3.08295720070152
  H   -2.25042621716886      8.82008305551955      3.61940214321659
  H   -1.50340770260882     13.36054378665312      2.23541119050653
