# Supplementary material for: Partial to Total Generation of 3D Transition-Metal Complexes
Source: J Chem Theory Comput. 2024 Sep 9;20(18):8367–77. doi: 10.1021/acs.jctc.4c00775 (PMC11428130; doi:10.1021/acs.jctc.4c00775)
Supplement: Supplementary file 2 — ct4c00775_si_002.zip [file ct4c00775_si_002.zip › sco_338/TIHTAF_comp_0/1_2_321_h.xyz]

53
2 5 -2294.359555291272
  Fe  -2.83491045478225     11.34595614588645      5.68742170877206
  N   -2.77232113399967     13.33645973899170      6.77599432605776
  N   -3.94510555807232     12.64777179342606      4.19931195766029
  N   -0.68783170545039     11.94966596248658      5.45173414809493
  C   -3.78888243332344     14.05100734818432      4.65466820470402
  C   -0.36258459065885     12.86076990491417      6.57611333928480
  C   -3.34981417205631     12.49777027280203      2.85540122666835
  C   -1.42030289256694     13.93234568531372      6.67529883270049
  C   -3.81983599463774     14.18031866153653      6.16023515582058
  C   -5.37741074601983     12.30081991748206      4.10869983700911
  N   -2.03164634995679      9.90169993634781      7.26508221618167
  N   -4.68174975158342     10.84288243232863      6.89299836561992
  C   -4.28989461919399     10.13630566886584      8.13689666092920
  C   -3.17885709487170      9.16305191885048      7.83527132604057
  N   -2.83600179302919      9.61211215689828      4.31381885142559
  C   -1.77051750578993      9.35906703110735      3.53457878521712
  C   -0.52784264559513      8.06964958372687      1.79513460469388
  C   -3.95396486977765      7.73143693841327      3.30090857901792
  C   -2.84308488825872      7.47691550321904      2.50711584293725
  C   -3.89802861960610      8.80706454800908      4.19346903793240
  O   -0.45365042205219      7.17253186629608      0.99448642307669
  C   -1.73739961247773      8.30635111311929      2.63306578442112
  O   -5.09191741388548      7.02508941378168      3.29491536054724
  H   -2.99104477573389     13.23619732999654      7.75989748818191
  H   -0.53085650746059     12.44643312638288      4.57991397262702
  H   -0.01524923712669     11.19080746101145      5.44392716975786
  H   -2.83912365979551     14.41914368939599      4.27390677985504
  H   -4.55740928341604     14.68853114884337      4.21253072495659
  H   -0.32798977222137     12.26949132523829      7.48899869073974
  H   0.61922558154776     13.31869784201589      6.45717888339433
  H   -2.28027053478089     12.68567449463079      2.89648512704552
  H   -3.51266719905821     11.48962431772499      2.49245444510298
  H   -3.79223836470086     13.19875763377009      2.14555828396336
  H   -1.38088039818868     14.55619565337395      5.78502834927709
  H   -1.20958579311586     14.59038940966787      7.51797112670314
  H   -4.78419277125310     13.86820481841314      6.55702825712975
  H   -3.70502549267836     15.23143177664269      6.43270234386425
  H   -5.88311307009323     12.49839478581564      5.04801248015666
  H   -5.87384284985740     12.88689530971009      3.33344724367231
  H   -5.48708564054158     11.24954535415423      3.86097691769151
  H   -1.50599696744911     10.31821367896006      8.02651185530792
  H   -1.39743633844276      9.23751409516821      6.83545593396687
  H   -5.32753329818978     10.25402154397842      6.37871358649500
  H   -5.23323193038308     11.65525218061408      7.14273499863505
  H   -3.94891646278018     10.88165324539947      8.85481427762906
  H   -5.13373705366813      9.61977965942469      8.59290408731699
  H   -3.50677334126620      8.43365964044186      7.09751726596019
  H   -2.90903951679812      8.61096186433304      8.73521145337440
  H   -0.92425752915805     10.02541642801873      3.61991803257407
  H   0.30755731858761      8.77882040239660      1.95584309273437
  H   -2.80940338339150      6.65990546056204      1.79650589812495
  H   -4.75761149685394      8.99514853605969      4.81819511521813
  H   -5.05425496407150      6.29709424586868      2.65932554372684
