# Supplementary material for: Partial to Total Generation of 3D Transition-Metal Complexes
Source: J Chem Theory Comput. 2024 Sep 9;20(18):8367–77. doi: 10.1021/acs.jctc.4c00775 (PMC11428130; doi:10.1021/acs.jctc.4c00775)
Supplement: Supplementary file 2 — ct4c00775_si_002.zip [file ct4c00775_si_002.zip › sco_338/TIHTAF_comp_0/1_2_321_l.xyz]

53
2 1 -2294.359230838408
  Fe  -2.85312516165715     11.25559491374599      5.72855624659505
  N   -2.75504954983543     13.07516739713786      6.80615679537079
  N   -3.77301973301393     12.65969851051890      4.14727081445387
  N   -0.86614493848547     11.77238022719307      5.33904614413821
  C   -3.65013563684552     14.02121304870291      4.72572753997166
  C   -0.36165448553569     12.58140595624688      6.47665072320450
  C   -3.12063494789128     12.63939400808182      2.82482207987768
  C   -1.37640761128564     13.65467406109252      6.77364766137582
  C   -3.75394505863540     14.01453408403584      6.22935687372526
  C   -5.19591442188755     12.32130350133201      3.93503393172762
  N   -2.21542331626479     10.05519821439387      7.30189710420859
  N   -4.72433481834873     10.83264744601389      6.58210348634466
  C   -4.54048002145921     10.29112476107460      7.95599171008868
  C   -3.35536181128065      9.36190163012912      7.96204046711826
  N   -2.84081420793034      9.66454788489562      4.48267043829695
  C   -1.98142312223993      9.62208244952805      3.43808386635038
  C   -0.95282964693411      8.60582245606082      1.41752267784647
  C   -3.66562450920761      7.50204302737854      3.75826459196905
  C   -2.77886961562113      7.48139446586700      2.69204139765995
  C   -3.65843747827963      8.60304568975295      4.61886762560455
  O   -0.85870079048830      7.72373179744068      0.60278434935475
  C   -1.92765280283431      8.56740402802947      2.54361087705917
  O   -4.55148736314825      6.53940546938939      4.05254582813318
  H   -3.00096280603972     12.93924380562781      7.78071533684159
  H   -0.75475122989694     12.31892761126080      4.49016859913507
  H   -0.25760859057252     10.96968991937445      5.21260102248198
  H   -2.68602183497764     14.42171942514958      4.42348635343358
  H   -4.40047076535313     14.69288214534736      4.30344620324577
  H   -0.22055670368261     11.92071430435740      7.32801264329881
  H   0.61010825339823     13.02538347793559      6.26105744860093
  H   -2.05679841461340     12.83859942676189      2.91706411678280
  H   -3.26011519467075     11.67092836130853      2.35911581065881
  H   -3.54514111964199     13.40003231061005      2.16736832841511
  H   -1.33921125205042     14.40779632603375      5.99191624843191
  H   -1.14659694470474     14.16623528520877      7.70627093055328
  H   -4.74338044562451     13.70575331717103      6.55901079483640
  H   -3.60808997005608     15.02682888885638      6.61073754768442
  H   -5.78155167967160     12.52270097158256      4.82489292703378
  H   -5.61945128235762     12.92024822480679      3.12742706805714
  H   -5.28947480207717     11.27245975503621      3.67235848422150
  H   -1.72212895174184     10.59243908892226      8.00746701172706
  H   -1.54930131546781      9.35707780243696      6.98699114757014
  H   -5.25990332629072     10.17368918473603      6.02677361196278
  H   -5.32856671438994     11.64300133538759      6.64501434877791
  H   -4.36146207593752     11.13376878419679      8.62238833338776
  H   -5.43504111808581      9.78604445903842      8.31759079771698
  H   -3.56750216359150      8.45385805439819      7.40675423507220
  H   -3.10636195879780      9.06031050616340      8.97831686567737
  H   -1.32626875864871     10.46493209714259      3.29857052371552
  H   -0.31216493338230      9.50912409156675      1.37500847120384
  H   -2.72619100008658      6.66259581773922      1.98558797417122
  H   -4.34960861567246      8.58575400738782      5.44246851704590
  H   -4.50349323618929      5.81044618641399      3.41901506777911
