# Supplementary material for: Partial to Total Generation of 3D Transition-Metal Complexes
Source: J Chem Theory Comput. 2024 Sep 9;20(18):8367–77. doi: 10.1021/acs.jctc.4c00775 (PMC11428130; doi:10.1021/acs.jctc.4c00775)
Supplement: Supplementary file 2 — ct4c00775_si_002.zip [file ct4c00775_si_002.zip › sco_338/WIHQIQ_comp_0/1_39_22_l.xyz]

67
2 1 -3880.851297409314
  Fe  -0.15991916900856      0.14409325735082      2.69252510837037
  S   -1.91586598949132      0.66241407544987      3.94991134122641
  C   -2.90591139255988      0.02541312963110      2.71888422971531
  C   -4.38581160059752     -0.03743941835288      2.74206268517253
  C   -6.42928231293120      1.25025993102429      3.31774617352811
  C   -4.17975100218572      3.39821283354595      3.31730399143616
  C   -6.55369632533759      0.74958385826117      4.73929243336628
  C   -4.47029469394605      2.35938890676238      2.25661766325921
  N   -5.06232539792122      1.11104356004095      2.77513313045096
  S   -1.94174476072985     -0.52779200894220      1.44056828133261
  C   -6.29059220231286     -1.51157061752035      2.13342445849024
  C   -3.85283656225405     -3.45432477176366      2.22679488222139
  C   -6.42553809408560     -1.02225690424607      0.70892169616300
  C   -4.26340333291752     -2.42530402556184      3.25710031890380
  N   -4.95709482713105     -1.24247328091577      2.70888547258146
  S   0.01313245241948      2.07223203561966      1.68206968353665
  S   1.52516620464214      0.74439126631030      4.10709451888366
  C   2.08576756971412      2.73948456231346      6.00829570202763
  C   2.38539152153667      3.89788516864994      3.30521572449569
  C   1.11282383804506      2.49698029307604      4.88653785878952
  C   -0.00324793650794      3.50051997109431      3.01780546130108
  N   1.10637499721238      3.47062736885844      3.86093977414214
  O   1.22981429865210     -0.61497536752591      1.25380501503193
  O   0.00913806307222     -1.84008866476028      3.59096055288954
  C   2.06683489975528     -1.78128119835380      1.60822267723288
  C   3.07502303229822     -2.02832251314659      0.51574035384395
  C   0.19938185061950     -2.94018765430363      2.75887799296773
  C   1.13997337293155     -2.92831340856995      1.83165796133420
  H   -7.15219197633928      0.78231395577169      2.65444777965132
  H   -6.65066851130891      2.31128884926105      3.28181913660189
  H   -5.07226321145864      3.71221874901943      3.85198184611758
  H   -3.76810102663909      4.28704634492027      2.84276267849218
  H   -3.46375387965841      3.02657539380311      4.04554285067349
  H   -6.36604377450239     -0.31750073960087      4.82907932204419
  H   -7.56449332303859      0.93462077952831      5.09494135627245
  H   -5.86377636093992      1.27183634538284      5.39774473035166
  H   -5.17602793364194      2.75067223220468      1.52291209813870
  H   -3.57177345099094      2.09852810193728      1.70753662729065
  H   -7.07341789401067     -1.12009169535165      2.77856987540295
  H   -6.40717092310843     -2.58938880047829      2.16295126246521
  H   -4.69563873845261     -3.82718004143028      1.65083658677642
  H   -3.41755215342930     -4.31246802550453      2.73555036421506
  H   -3.12074080401720     -3.05033635488967      1.53332613598732
  H   -6.34010229597307      0.05833341194142      0.62373691748407
  H   -7.40338296442243     -1.30393138121603      0.32562724902918
  H   -5.66954784607811     -1.47267034892839      0.07037880352627
  H   -4.94715454692328     -2.86558479720653      3.98401722773412
  H   -3.40681116597403     -2.06951485629313      3.82148512287573
  H   -1.18886065546757      2.39760506024200      1.14102095246886
  H   1.27720076741988      0.02963614551798      5.22993392673118
  H   1.92088210887753      2.02652472920789      6.81122443577154
  H   3.12062141700440      2.65214544260798      5.69283356073117
  H   1.92640208370150      3.73835988781385      6.41182043761856
  H   3.01395011810036      4.31503485699838      4.08331711419674
  H   2.92275726822877      3.07457480296359      2.82759540755062
  H   2.21191198391381      4.67161114602384      2.56544242037928
  H   0.09963782372464      2.37400767973546      5.25740480734879
  H   -0.03624886224472      4.40824210991325      2.42596263315877
  H   -0.92710092196814      3.34959314823559      3.56249445076569
  H   1.82173932387474      0.07704152494287      0.92599235116751
  H   -0.72036022711402     -2.00351689015174      4.19944780010287
  H   2.57670373109400     -1.52924188038488      2.54150875012880
  H   3.69896477323155     -2.88025133165553      0.77771377934441
  H   2.58379900433064     -2.23985428478649     -0.43120861883166
  H   3.73774672468698     -1.17351947259139      0.38738436707442
  H   -0.47356176986246     -3.76537874284911      2.93725039495060
  H   1.23788358843095     -3.80405543871495      1.20784191549940
