# Supplementary material for: Partial to Total Generation of 3D Transition-Metal Complexes
Source: J Chem Theory Comput. 2024 Sep 9;20(18):8367–77. doi: 10.1021/acs.jctc.4c00775 (PMC11428130; doi:10.1021/acs.jctc.4c00775)
Supplement: Supplementary file 2 — ct4c00775_si_002.zip [file ct4c00775_si_002.zip › sco_338/WIHQIQ_comp_0/1_32_4_h.xyz]

59
2 5 -2943.975719967137
  Fe  0.01600414417154      0.03488082977181      2.65357175566757
  S   0.48275910256600     -1.98540589594328      4.00610554023887
  C   1.42059993553131     -2.44949302977643      2.67354677477803
  C   2.16957405011321     -3.73997965923552      2.70232809659044
  C   1.91699665265546     -6.15951711150226      3.20350825199489
  C   -1.00595294319963     -5.11983619994064      3.02572857113627
  C   2.26775563453988     -6.06735399505029      4.67209907908309
  C   0.11836827848241     -4.89548187603668      2.03692452510281
  N   1.46637996431272     -4.86977823646815      2.63950449620689
  S   1.50858604236988     -1.43604633916352      1.31724797436454
  C   4.40645120535402     -4.73956036340705      2.29132093906421
  C   4.95482568967143     -1.68215375265402      2.36810461431583
  C   4.17800910107472     -5.07050592930760      0.83338402152689
  C   4.17548385295942     -2.50929319125056      3.36841893862947
  N   3.49827675517342     -3.68678820776554      2.79124057902315
  N   -1.02465176623363      1.08352456453807      4.34100728134042
  N   1.69008665374768      1.17462664071435      3.55379033595219
  N   -1.87116124639291     -0.75790606108606      1.80024277394168
  N   -0.28108586174066      1.40043845256976      0.92417662888155
  C   -2.40807746080216      0.20137872770065      0.81188866487994
  C   1.29669021521780      1.59089525297669      4.91771250500468
  C   -1.26736757398267      0.77900659891928      0.00638386850475
  C   -0.11846469136853      2.11912889868276      4.89222546844954
  H   2.73037249378994     -6.57229568363710      2.61299585897050
  H   1.08692879196733     -6.84375695690866      3.06586281640042
  H   -0.90196900108288     -6.05619353146409      3.56735812749188
  H   -1.95021738074578     -5.16936972146602      2.48687827012347
  H   -1.05888992132576     -4.31364140002136      3.75187081193164
  H   3.10754647268920     -5.40340837131454      4.86141289306176
  H   2.53943901632190     -7.05453076080593      5.03839491986855
  H   1.41964962586685     -5.71164861438964      5.25183290457742
  H   0.13537795214241     -5.69234614735315      1.29278218981709
  H   -0.01934519407854     -3.96938357410782      1.48848879809046
  H   4.35506870063113     -5.62055396997285      2.92555137497896
  H   5.40864822264871     -4.34728292599684      2.42531833242511
  H   5.73417136666581     -2.25476079486564      1.87238980088358
  H   5.44897683295906     -0.86384993566088      2.88880554497833
  H   4.30219130309441     -1.26883193357199      1.60405514094997
  H   3.18961934959532     -5.48240665335654      0.64567328232137
  H   4.90832327759462     -5.81115437798528      0.51612432631807
  H   4.29912337565607     -4.18749140858075      0.21070113629487
  H   4.83850746721371     -2.89067811330280      4.14578397825730
  H   3.42656065630739     -1.90986015183203      3.87537695695498
  H   -1.22256046577402      0.39741643562413      5.06234813842492
  H   -1.92163265666610      1.50097053585554      4.11985498344201
  H   1.95017555284164      1.99367079075122      3.01408305405973
  H   2.52347218664988      0.60171636853631      3.59308866161887
  H   -2.57980394454378     -0.98978652251165      2.48624961348813
  H   -1.64609705099814     -1.63213992099735      1.33994761789588
  H   0.57928478382956      1.58168183414365      0.41891420560314
  H   -0.62280335234958      2.31259554523509      1.21073288337032
  H   -3.14142206355593     -0.25426072549366      0.14688718070446
  H   -2.92154608322581      0.99349037275409      1.35672861759941
  H   1.35752476132298      0.71374850785397      5.55967088532811
  H   1.96776347615487      2.34406031935691      5.32982209489874
  H   -0.75631205728939     -0.01166093318774     -0.53978921825492
  H   -1.64455300100875      1.48971870371964     -0.72775306677770
  H   -0.18048976708881      2.99418676532154      4.24594381335219
  H   -0.41928746035353      2.43688583230541      5.88997038583548
