# Supplementary material for: Partial to Total Generation of 3D Transition-Metal Complexes
Source: J Chem Theory Comput. 2024 Sep 9;20(18):8367–77. doi: 10.1021/acs.jctc.4c00775 (PMC11428130; doi:10.1021/acs.jctc.4c00775)
Supplement: Supplementary file 2 — ct4c00775_si_002.zip [file ct4c00775_si_002.zip › sco_338/WIHQIQ_comp_0/1_44_22_l.xyz]

69
2 1 -3100.114618928284
  Fe  -0.12085530271608      0.03721587420568      2.73169148746731
  S   1.40502451239326      1.22470909882485      3.91237357126760
  C   1.30726204941675      2.40620672537448      2.69526624087428
  C   2.07918688165130      3.66369992554176      2.66827198249391
  C   4.30348804236128      4.63729397527790      3.18171980421637
  C   4.86377188530521      1.57202474130660      3.05196165883431
  C   3.97363658980294      5.02884858661980      4.60448333964112
  C   4.10126809296674      2.42304043371141      2.06014110917808
  N   3.41251806882403      3.58778578680962      2.64935523395331
  S   0.20745388378468      1.92709597096358      1.48582231531273
  C   1.91329981269972      6.05843392598230      2.03245917623986
  C   -1.06987005704680      5.16066329045196      2.35297217516383
  C   2.35421222900671      5.86305462210318      0.59963029834804
  C   0.08725390558630      4.93810725069093      3.30205040561845
  N   1.40758780659313      4.81887233532648      2.65433096365082
  N   -1.60443221464568      0.97439202516013      3.75279483642226
  N   -0.20502264468586     -1.46512952917162      3.93918180348673
  C   -1.02293646149428     -1.82524334506137      4.86930642971544
  C   -2.16267988962474     -0.92915486253335      5.23817314128413
  C   -1.84211637762666      0.54550646381859      5.14935531802305
  C   -0.87905753726387     -3.10070581881489      5.61906973981999
  N   -1.51738971496713     -0.77089556037208      1.47344677713798
  N   1.40148395842384     -0.94154042834853      1.77929390576643
  C   -1.37727127780050     -0.74997740408240     -0.01576209023143
  C   0.78912236700048     -2.12242450287201     -0.35650895480187
  C   1.27235445417389     -2.25055957495330      1.07494305919899
  C   -0.70763159395258     -1.98571990399587     -0.57222752839611
  H   4.32384363523655      5.49695469518124      2.51520724757110
  H   5.30305000627547      4.21852410459733      3.14102722332776
  H   5.63823182318936      2.12939790700228      3.57225342263239
  H   5.36121213089824      0.76354563994307      2.51953446362994
  H   4.19825121657750      1.14275705206145      3.79577059801707
  H   2.98981829983379      5.48104819510053      4.69933411084024
  H   4.70285541643046      5.75662359603148      4.95241220215832
  H   4.01709934314348      4.16578968925931      5.26458487315957
  H   4.77798849592643      2.82088733864994      1.30225251353470
  H   3.35848073867419      1.83596858183788      1.52956398478352
  H   2.69513919799487      6.50273219963629      2.64461165722162
  H   1.08669556977280      6.75982817570069      2.06776401449717
  H   -0.94940005581710      6.05966730782976      1.75421770961951
  H   -1.98498820253205      5.28604114589050      2.92880750678129
  H   -1.19311709912842      4.31885280640831      1.67761149434209
  H   3.20471655488517      5.19219862644181      0.50844635356707
  H   2.64908310956397      6.82274081219956      0.18191289295489
  H   1.54232141090977      5.46573680989563     -0.00475240317355
  H   0.16693792575247      5.77030131374827      4.00327021285397
  H   -0.06135613900389      4.04806929117544      3.90623516075424
  H   -2.49583703364377      0.94824682776254      3.26189860890722
  H   -1.36056754573048      1.95804669992206      3.76555607683763
  H   0.53391261668245     -2.15498466377128      3.81941888693665
  H   -3.02839309353316     -1.17277650705042      4.61209407575607
  H   -2.48211983849930     -1.15748214649373      6.25322139519738
  H   -0.94035979117450      0.76935129065539      5.71380065603885
  H   -2.65793506950950      1.12355229102903      5.58396076140857
  H   -0.66672252558157     -2.89962335440214      6.67028127069723
  H   -1.81363792416552     -3.66225744570380      5.60154174017254
  H   -0.08809980566663     -3.73368475335119      5.22456155051813
  H   -2.39401269925579     -0.30486274301425      1.68081928139849
  H   -1.67965753692606     -1.73371585061348      1.75470177642071
  H   2.12067982647395     -1.04016079931630      2.48783563449776
  H   1.79589303325045     -0.28080880911886      1.11865407407861
  H   -2.37065660265563     -0.66202044632965     -0.45500158709350
  H   -0.82773182993841      0.14782406000444     -0.29205653487060
  H   1.31384251796770     -1.29523653704386     -0.84330744496003
  H   1.11724585095456     -3.01624203582376     -0.88573489473113
  H   0.60434381287423     -2.89114083812761      1.65050735816287
  H   2.24923138412181     -2.73404758238648      1.07775506141944
  H   -0.89225041843757     -1.99074681206666     -1.64612165478318
  H   -1.21775717438947     -2.87628623528950     -0.19292753079247
