# Supplementary material for: Partial to Total Generation of 3D Transition-Metal Complexes
Source: J Chem Theory Comput. 2024 Sep 9;20(18):8367–77. doi: 10.1021/acs.jctc.4c00775 (PMC11428130; doi:10.1021/acs.jctc.4c00775)
Supplement: Supplementary file 2 — ct4c00775_si_002.zip [file ct4c00775_si_002.zip › sco_338/WIHQIQ_comp_0/1_44_22_h.xyz]

69
2 5 -3100.104747022307
  Fe  -0.18218494788151     -0.01112297346106      2.63477386294610
  S   1.42637524963296      1.40189197465493      3.96237501823655
  C   1.31032343482925      2.47483619318052      2.65923891594390
  C   2.09098471975140      3.74745027508269      2.65933751430677
  C   4.37303183441710      4.68193821318408      2.94790774453790
  C   4.83075402190528      1.62098836436262      2.72200224989415
  C   4.27013795846545      4.93352603065016      4.43574523358880
  C   4.01459759748927      2.50410772555056      1.80192831546223
  N   3.40688743731133      3.67315393726687      2.46634876575843
  S   0.31603458996068      2.10305041045304      1.33896986303255
  C   1.85369024388849      6.19707656376813      2.31509465470660
  C   -1.06612507001736      5.17510277242587      2.68211523852422
  C   2.08962582371527      6.17561303409225      0.82124134428968
  C   0.13485280223082      4.90045096499512      3.56205568280033
  N   1.42551260581251      4.88738173433173      2.84779222711893
  N   -1.90246920811788      0.96313564163875      3.68826622447954
  N   -0.39058220581350     -1.57420122327994      4.08775113963179
  C   -1.22734527238592     -1.80317965451122      5.03535894439359
  C   -2.25634127728534     -0.78548774989059      5.42287976066207
  C   -1.94183707911531      0.66743987567873      5.13615585908578
  C   -1.24150216301337     -3.07224080539084      5.81183110369055
  N   -1.50807571098273     -0.64161113919833      1.01828965073842
  N   1.53709981305727     -1.10110239053901      1.77565527813165
  C   -1.01678247894466     -0.88251044271436     -0.37055856273479
  C   1.03445210931375     -2.49714230572504     -0.24518321144436
  C   1.45151164313981     -2.47299926664578      1.21104229009795
  C   -0.43317521199846     -2.26873427867099     -0.58005643644687
  H   4.28519865629851      5.59934135188949      2.37212408274072
  H   5.35358746531935      4.28489726263428      2.70881043464443
  H   5.66005083110810      2.15235901057136      3.18137377192351
  H   5.25937151688309      0.80357841755197      2.14512036705006
  H   4.21424288913803      1.20564873608287      3.51454997006305
  H   3.30924508176841      5.35226679203733      4.72393630686727
  H   5.03969972177157      5.64209772802157      4.73306783281250
  H   4.42003210636411      4.01512191712318      4.99794028191826
  H   4.63752474350319      2.89952848481561      0.99904657938587
  H   3.22047702201144      1.94166521967972      1.32336596293401
  H   2.71699320231601      6.56956610551877      2.86050331154819
  H   1.04737861646356      6.88385655610835      2.54914576779982
  H   -1.00935434824049      6.14321531079248      2.19135518805562
  H   -1.96538447088578      5.18572241402706      3.29572641322344
  H   -1.17276025411010      4.41425446505573      1.91353330447650
  H   2.90893944458788      5.52061408556937      0.53538492863989
  H   2.33724983563855      7.17879883191597      0.48232016662514
  H   1.19779557631205      5.84836219029349      0.29255136716385
  H   0.22341110413728      5.66451846304128      4.33495401266139
  H   0.03358390159043      3.95416319372258      4.08288568358623
  H   -2.82130747265104      0.77378834611483      3.29904840079277
  H   -1.76242843915485      1.95884737113716      3.56261209327092
  H   0.24625070421383     -2.35770322797426      3.96503504430965
  H   -3.20149359463637     -1.07654214177506      4.95078575717889
  H   -2.45021236183139     -0.89062885771302      6.48990765582980
  H   -0.96945822759392      0.92755969629340      5.54785183223245
  H   -2.68482669205977      1.28687926251784      5.64001884367339
  H   -0.92594706282276     -2.87712386599013      6.83799334554867
  H   -2.25348162537142     -3.47074922601859      5.87943154263085
  H   -0.59001215888867     -3.83249111384039      5.39007652377262
  H   -2.19116107761170      0.10702133369298      0.96565713179269
  H   -2.03655142151847     -1.45841786118701      1.31107773391624
  H   2.20511447376206     -1.09996937644587      2.53824218928446
  H   1.95178623065020     -0.49231435635836      1.07884658045172
  H   -1.84918378891093     -0.74468472183100     -1.06004756596980
  H   -0.28493119655640     -0.10968496906172     -0.60145043185849
  H   1.65444525412918     -1.79392749251821     -0.80924713590384
  H   1.30327464817829     -3.48009989105744     -0.63103377206573
  H   0.74546071530802     -3.04908264042378      1.81100238818511
  H   2.42008781069844     -2.96522314711769      1.30382862182841
  H   -0.55471508479969     -2.49899986284070     -1.63791434372313
  H   -1.05150853390560     -3.00863227531928     -0.06265684075424
