# Supplementary material for: Partial to Total Generation of 3D Transition-Metal Complexes
Source: J Chem Theory Comput. 2024 Sep 9;20(18):8367–77. doi: 10.1021/acs.jctc.4c00775 (PMC11428130; doi:10.1021/acs.jctc.4c00775)
Supplement: Supplementary file 2 — ct4c00775_si_002.zip [file ct4c00775_si_002.zip › sco_338/WIHQIQ_comp_0/1_32_4_l.xyz]

59
2 1 -2943.984244283786
  Fe  0.05880306820594     -0.01245007401744      2.68102518869151
  S   0.34950844484249     -1.87141197112006      3.90045445561113
  C   1.43427575512388     -2.39676651136096      2.69990766106838
  C   2.15354780131032     -3.67998397181907      2.71116334754438
  C   1.93110913091408     -6.05498663761179      3.39941061792942
  C   -1.03246022263333     -5.08607015737857      3.20604299902983
  C   2.47398617873202     -5.85562113999559      4.79629359892788
  C   0.08336871021863     -4.88928325874975      2.20331052956416
  N   1.43662841519847     -4.80651946193380      2.78735344730379
  S   1.54216764085981     -1.20630351387501      1.48415106686387
  C   4.29517060838470     -4.75598491999663      2.07138170590201
  C   5.01610827484933     -1.72183013430783      2.16386677432453
  C   3.85785424640547     -5.14468194828084      0.67703287151462
  C   4.26519971082974     -2.53444972560282      3.19594982052993
  N   3.48859294225355     -3.66325077080567      2.64764440677719
  N   -1.18221269455002      0.90768968706461      4.04313595762296
  N   1.49943692473015      0.98273870154794      3.68021570943971
  N   -1.53352339274025     -0.78322566750356      1.69767019492963
  N   -0.10824949208516      1.47841629216412      1.28184119749300
  C   -2.08640038949661      0.20617868202264      0.73999042810562
  C   0.97329011304865      1.46234637262310      4.98229566807917
  C   -0.93100366674126      0.97115377780943      0.15282164499016
  C   -0.42402401988596      1.97093924043439      4.75233883186268
  H   2.65133664902584     -6.54335788366042      2.74616745669779
  H   1.07596372387420     -6.72101279478880      3.43355218799996
  H   -0.91279276977740     -5.99358914296775      3.79172061952572
  H   -1.97744506243088     -5.17729389097003      2.67393888496348
  H   -1.09774996510297     -4.24638308354548      3.89198237989634
  H   3.35932139670950     -5.22528378292994      4.81993652122542
  H   2.75005459625453     -6.82118427141998      5.21329023018268
  H   1.72234842211077     -5.41071609415961      5.44403572552035
  H   0.10833378986886     -5.72068358433365      1.49680365749608
  H   -0.07373031109928     -3.99140109934634      1.61334996917261
  H   4.31961738267058     -5.61061828775436      2.74438831492541
  H   5.31324805262481     -4.38346052042789      2.04345875649614
  H   5.73340681732016     -2.31677009628149      1.60464103251326
  H   5.58133237655688     -0.94004585524483      2.66769550044852
  H   4.33506277811005     -1.25782192880011      1.45605505764470
  H   2.85334489572918     -5.55913594364828      0.65053322330764
  H   4.53380702550026     -5.90315529934584      0.28943826933531
  H   3.89152563817904     -4.28882261302186      0.00700201420101
  H   4.96024708198796     -2.96502290075767      3.91863985163349
  H   3.58003060143776     -1.91204056585049      3.76346868720329
  H   -1.49108492417505      0.22391249404522      4.72665057495190
  H   -2.03832309776470      1.31065465856728      3.67333131171616
  H   1.86066247922186      1.77233580793889      3.15266821655860
  H   2.30235596635856      0.38654827471076      3.84148163960221
  H   -2.26780539519352     -1.12374738635703      2.30909328537794
  H   -1.21577883297257     -1.59850422285955      1.18560442594347
  H   0.78970780214818      1.77666225149402      0.91360277885676
  H   -0.54192614926569      2.32673612257665      1.63714481276073
  H   -2.68205275242646     -0.26786916585844     -0.03891601552751
  H   -2.75018150796689      0.87604599632386      1.28565565537193
  H   0.96304635467583      0.61558209020606      5.66499741213496
  H   1.60608972407579      2.23413597575527      5.41861879236707
  H   -0.30533417202951      0.31286969065958     -0.44511058518222
  H   -1.27888593589531      1.77581306706613     -0.49363916290975
  H   -0.40756724815579      2.85699304848959      4.11858950814874
  H   -0.89947751788249      2.25661704714864      5.68964988529650
