# Supplementary material for: Partial to Total Generation of 3D Transition-Metal Complexes
Source: J Chem Theory Comput. 2024 Sep 9;20(18):8367–77. doi: 10.1021/acs.jctc.4c00775 (PMC11428130; doi:10.1021/acs.jctc.4c00775)
Supplement: Supplementary file 2 — ct4c00775_si_002.zip [file ct4c00775_si_002.zip › sco_338/WIHQIQ_comp_0/1_39_22_h.xyz]

67
2 5 -3880.859759043286
  Fe  -0.12276261107084      0.14656207783889      2.64441814263043
  S   -2.08543858809994      0.55450942407195      4.07958549770635
  C   -2.94070459318550     -0.03139938732478      2.72785641057081
  C   -4.43651512508068     -0.07408914905717      2.73264554129962
  C   -6.47535712361486      1.26992898782066      3.17908966427838
  C   -4.19297990724679      3.36382959827298      3.19524201031847
  C   -6.63549795302555      0.87118496669764      4.62956191521129
  C   -4.45766948155210      2.30037613709370      2.15093171502784
  N   -5.09724861228767      1.08058198703758      2.67948054543872
  S   -2.09590740649670     -0.54934233868230      1.36888196815146
  C   -6.34780351266638     -1.57148943121199      2.20677700193288
  C   -3.91387088055409     -3.49592017296501      2.35379120593606
  C   -6.46081086217980     -1.18350754271777      0.74934318254087
  C   -4.31346055086542     -2.43431756709348      3.35545327763721
  N   -5.01671859463019     -1.27218077151751      2.77548313006498
  S   0.08549228485048      2.37200218104836      1.66346662910097
  S   1.67405079781121      0.79432132185351      4.21001698662883
  C   2.17300150027474      2.78986341127518      6.13449647570347
  C   2.47210315016823      4.01222110196375      3.45831463976929
  C   1.21378932783430      2.55247318320639      4.99994435919930
  C   0.07957611212472      3.63312477404275      3.18182959934422
  N   1.20137057033621      3.53819597616956      3.99518649827097
  O   1.23905238162449     -0.62860610214828      1.23047571851387
  O   0.08987250891488     -1.97824366858370      3.54908785286742
  C   2.06624433192689     -1.84065259529712      1.48107535980730
  C   3.01968021016424     -2.04599674045079      0.33415433074704
  C   0.23799697631750     -3.03467111268269      2.66433401257083
  C   1.13138392363531     -2.98242070292982      1.69014970174617
  H   -7.18713558554228      0.76181022321228      2.53442417233014
  H   -6.68605829026991      2.32733886991762      3.06169549021832
  H   -5.10267789972571      3.71463940748376      3.67517185257107
  H   -3.73717246377398      4.22865511338552      2.71621342544398
  H   -3.52328390428603      2.99508659456362      3.96742050283334
  H   -6.44738610775554     -0.18646772193205      4.79592472573640
  H   -7.65491962194837      1.07741832970161      4.94706502585025
  H   -5.96134281393498      1.43808278490175      5.26680103479721
  H   -5.12047075600068      2.68262385753535      1.37409632047913
  H   -3.54026005729346      2.00715210576265      1.65290965156815
  H   -7.13314013282925     -1.12717063458417      2.81247477064291
  H   -6.47459289372718     -2.64316282445686      2.31384898416058
  H   -4.76545789927641     -3.90227393296026      1.81466408404971
  H   -3.45297466813257     -4.32773483166168      2.88350369350082
  H   -3.20628818207088     -3.10936061296023      1.62550953885813
  H   -6.35877499475028     -0.11252680319066      0.59247501298424
  H   -7.43770536223826     -1.47886740959259      0.37391346103386
  H   -5.70204660991395     -1.68463115295556      0.15352252444020
  H   -4.98727272730532     -2.85118195085681      4.10479729001481
  H   -3.45079334459277     -2.06177505339916      3.89808649611564
  H   -1.13110012132839      2.72723781196007      1.20027159668929
  H   1.41247845110036      0.06848146223051      5.31608175134504
  H   2.02155268846348      2.05146975374025      6.91639153464894
  H   3.21135572824628      2.73699047220157      5.82419522774908
  H   1.98323492331270      3.77311154481349      6.56326499894519
  H   3.08713733383267      4.42675763002141      4.24860678821841
  H   3.02690856317996      3.20946723013794      2.96723648964395
  H   2.28297391133464      4.79475698231382      2.73220517278805
  H   0.20108375165080      2.39798339967178      5.35675379938224
  H   0.01993574881365      4.59445659287012      2.68754902847027
  H   -0.83177222604256      3.40249430871121      3.71875555987008
  H   1.79201171322688      0.03065769854300      0.78960537695143
  H   -0.60562753350132     -2.17414968644441      4.18700259828133
  H   2.61853103367199     -1.63536994488424      2.40080232103110
  H   3.63937213067894     -2.91865433623769      0.52889801890146
  H   2.48525423259386     -2.20832947656705     -0.59922953993066
  H   3.69231872287744     -1.19706982427835      0.21749572183435
  H   -0.43020526271549     -3.86810001753775      2.82384243395154
  H   1.18840425258159     -3.82465780494523      1.01730369056738
