# Supplementary material for: Partial to Total Generation of 3D Transition-Metal Complexes
Source: J Chem Theory Comput. 2024 Sep 9;20(18):8367–77. doi: 10.1021/acs.jctc.4c00775 (PMC11428130; doi:10.1021/acs.jctc.4c00775)
Supplement: Supplementary file 2 — ct4c00775_si_002.zip [file ct4c00775_si_002.zip › sco_338/WIHQIQ_comp_0/1_31_11_l.xyz]

97
2 1 -4416.689799788223
  Fe  -0.14260411515513     -0.08127307900941      2.64118596952049
  S   1.35011018908292      1.03666186437745      3.97493200373728
  C   1.34560428251962      2.25219911565610      2.80878413971097
  C   2.19598285205970      3.45857611042871      2.84642656285151
  C   4.50184929265306      4.24217343554003      3.32152104608512
  C   4.82816655502592      1.18104790413867      3.13475941659863
  C   4.28314941517910      4.53443756152299      4.78995593767743
  C   4.10095797030230      2.07971610410125      2.15936674869636
  N   3.51772197619676      3.29040088147207      2.77385724473392
  S   0.27641887512650      1.88248618427464      1.55244505764245
  C   2.16682646320636      5.90810539671208      2.43448143800714
  C   -0.83218349375227      5.17230081241059      2.60924418435146
  C   2.53370086040480      5.83479880198146      0.96864036682670
  C   0.26561352215997      4.76902322636416      3.56691045769053
  N   1.59801218252844      4.64773166188149      2.94423105760824
  S   -1.93259374027686      0.86073364879453      3.69776716519023
  C   -2.90157548191004      0.00301321570234      2.60753996386735
  C   -4.37854611187139     -0.03778784548471      2.62824282038033
  C   -6.40884351071614      1.37466780669732      2.84677927940898
  C   -4.14202692169815      3.42492973455679      2.36797579588518
  C   -6.53809622813226      1.25322378018689      4.34921989766364
  C   -4.42052464765900      2.16737958654477      1.57641513126743
  N   -5.04541044361458      1.08709495395743      2.36485221475285
  S   -1.96526960656617     -0.82148246705584      1.47654326774771
  C   -6.29991076484560     -1.59633736022309      2.40200804619159
  C   -3.88997016019187     -3.48040291940816      2.89511690742316
  C   -6.42776324930407     -1.48295455340637      0.89875535709828
  C   -4.26526758100598     -2.24250653861800      3.68032001704833
  N   -4.96419495832624     -1.20818171899213      2.89262089543172
  N   -0.33883709403483     -1.55904686721422      3.80178245329619
  C   -0.58949697331934     -2.42549610889452      4.54000038593086
  C   -0.93086101065302     -3.12377708818093      6.80342637226889
  N   -0.88629379903276     -3.39614729100100      5.36210089903559
  C   -0.65106045638796     -4.78409005966856      4.94996473358415
  N   1.41081581033496     -1.01970286250571      1.46575569649917
  C   3.68180474536050     -1.80704245081295      1.33968146748005
  C   2.51525922082957     -1.56189700376814      2.05676155749521
  C   2.60868587944090     -1.07573401052362     -0.62347262918964
  C   3.75262947359887     -1.53343740599748     -0.00744954338177
  C   1.45055335921091     -0.85000562548194      0.11003415320294
  C   2.51839376539503     -2.01515185135712      3.47901276671682
  C   0.22833342919754     -0.51091055096961     -0.67533733283398
  H   4.53343634485887      5.15073159106453      2.72555766214994
  H   5.47074887291104      3.77564398056855      3.18275017156009
  H   5.64233623425041      1.68657255035181      3.64795422042480
  H   5.26006592238573      0.34802175626594      2.58614698877651
  H   4.14496332900344      0.78357229464816      3.87955835590844
  H   3.32683821395702      5.01366142673278      4.98402995929588
  H   5.06463155544765      5.20251168323916      5.14454888975991
  H   4.32578449706068      3.61993007956111      5.37640899581036
  H   4.78343879078521      2.43293073401370      1.38477887915603
  H   3.30853695353263      1.53782221753492      1.65521221379252
  H   3.00474528112999      6.23047623886285      3.04804240562906
  H   1.39824665249463      6.65866663983296      2.58233124750558
  H   -0.62776426484921      6.11401730175792      2.10557605938538
  H   -1.75550781020509      5.30326011125661      3.16842425782740
  H   -0.98879383310750      4.40430072102280      1.85686710703811
  H   3.31231550751268      5.10271398081313      0.76910727105050
  H   2.90078950162244      6.80412197556232      0.63940770694325
  H   1.66693035534539      5.57594998426351      0.36525914047596
  H   0.36909766325571      5.50631591151293      4.36454983905548
  H   0.02937425183111      3.82379974290039      4.04397741045754
  H   -7.13927669070739      0.76147164042456      2.32482798779632
  H   -6.61984073847847      2.39365480079290      2.54185562446909
  H   -5.04035160907141      3.85437631951654      2.80468047616624
  H   -3.71783953531764      4.17353589710192      1.70315345795912
  H   -3.43025963510132      3.22631883243609      3.16431153205328
  H   -6.34642569038138      0.24359109115795      4.70370216589584
  H   -7.54889083771358      1.52142163119602      4.64758441658307
  H   -5.84576201506863      1.92387693827294      4.85246259004060
  H   -5.10262260274476      2.37545091887345      0.75082627644069
  H   -3.50735947287057      1.77952641188446      1.13815355859131
  H   -7.07798695852501     -1.04153537739916      2.92051838646537
  H   -6.43425161899602     -2.62895382612876      2.70470901565008
  H   -4.74818185769722     -3.96404706682562      2.43547608872442
  H   -3.44110053379819     -4.20375620802131      3.57219340305152
  H   -3.17143079158086     -3.24165061547238      2.11649595601696
  H   -6.31759099178022     -0.46043724691866      0.54680889114097
  H   -7.41059476643910     -1.83361804004203      0.59260387488147
  H   -5.67814532478000     -2.09264300547724      0.40024086797651
  H   -4.93508409989613     -2.50067477191766      4.50225054685528
  H   -3.38516527075152     -1.78925316431415      4.12237383215850
  H   -1.19409743328164     -2.08461823684289      6.96887377315873
  H   -1.68933314485859     -3.75607064131511      7.25655337309785
  H   0.03149840938230     -3.33048489575255      7.27152257638956
  H   0.33212169285937     -5.12838932300285      5.27104040663009
  H   -1.41017984152565     -5.41821706520313      5.39961799977043
  H   -0.72246088808646     -4.86124057070180      3.87043241588107
  H   4.52886083025594     -2.23075676529349      1.85766605654206
  H   2.59033342133941     -0.90508017585466     -1.68902156905181
  H   4.65992318867868     -1.70768375472500     -0.56851676614977
  H   1.94728254314637     -2.93678406195650      3.57118290259015
  H   3.53442081031685     -2.22703298621856      3.79566213661654
  H   2.08886438994228     -1.30144682416563      4.16604059859954
  H   -0.30614903747173      0.35657251584770     -0.31213999199218
  H   0.49352097654438     -0.32600010120481     -1.71091423672485
  H   -0.46430866611786     -1.35110932323782     -0.66883677746459
