# Supplementary material for: Partial to Total Generation of 3D Transition-Metal Complexes
Source: J Chem Theory Comput. 2024 Sep 9;20(18):8367–77. doi: 10.1021/acs.jctc.4c00775 (PMC11428130; doi:10.1021/acs.jctc.4c00775)
Supplement: Supplementary file 2 — ct4c00775_si_002.zip [file ct4c00775_si_002.zip › sco_338/WIHQIQ_comp_0/1_30_2_h.xyz]

87
2 5 -4131.354014807956
  Fe  -0.02436078866947      0.04963039223844      2.70758758470333
  S   1.70620351651682      1.32200198162304      3.95286143538294
  C   1.43862994952159      2.48535648243899      2.75156298282483
  C   2.18172632790524      3.78089389788015      2.84277754867331
  C   4.49154068072097      4.68436008650526      3.02758545535844
  C   4.89075112708002      1.71258491055693      2.22899990678563
  C   4.57767296933051      4.63741124608325      4.53720079352444
  C   3.98946701545225      2.73525024570524      1.56968633583403
  N   3.46650903458202      3.77086056503532      2.48293893411591
  S   0.33158778116729      2.20067607574418      1.50913606968946
  C   1.92711587050154      6.24470088052663      3.00826030558001
  C   -0.94828192709654      5.17880364977203      3.25575378899453
  C   2.01368647895562      6.54516559267223      1.52779596652283
  C   0.26219002482571      4.71158223027150      4.03297012481418
  N   1.53003350304288      4.85044218308900      3.28994374226154
  S   -2.05833351891567      0.85912050982815      3.89453686022319
  C   -2.86789198366580      0.02926821386925      2.66646748340803
  C   -4.36219441499913      0.02635933718522      2.59026020521152
  C   -6.37632142175966      1.46694300074978      2.43630078471784
  C   -4.03464921108900      3.43273639471552      2.10606039084565
  C   -6.65146961957581      1.56264889809908      3.92104211326784
  C   -4.23802096914844      2.13325470706569      1.35965749259212
  N   -4.97395136849363      1.11547454446197      2.13489216514802
  S   -1.99964786222948     -0.79411769738316      1.46856755927281
  C   -6.29352340034306     -1.53328373994144      2.44073944130704
  C   -3.88524292718004     -3.32995082481333      3.24952177971865
  C   -6.30832624824849     -1.63877226635454      0.93169229165113
  C   -4.34764155761558     -2.04142657239465      3.89824075639265
  N   -4.98956357032529     -1.08738523307951      2.97291494205342
  N   1.50428723991440     -1.02479289924465      1.53011246250038
  N   0.09277305000563     -1.81075239016056      3.89972943870919
  C   0.64223430434933     -1.67040254174437      5.25822123759853
  C   0.81143923601334     -2.80110555409850      3.07183255889135
  C   1.97894296497047     -2.14402837723663      2.36922879251324
  C   1.10133113940309     -1.43425169473135      0.17442307795554
  H   4.34205704058194      5.69502482017179      2.65803909531834
  H   5.43152358113078      4.35804389360061      2.59561187486910
  H   5.77652099012218      2.16118946262273      2.67139106161020
  H   5.23636573013087      1.00555547731617      1.47687154735299
  H   4.36584404887306      1.16613929980168      3.00824290737407
  H   3.65770806237423      4.95899520068733      5.01930128656376
  H   5.37428371495187      5.29759180924066      4.87253688615429
  H   4.80143438263000      3.63133426928297      4.88283328236319
  H   4.52913902036520      3.26751818999453      0.78599236098894
  H   3.14527541919837      2.25787598688839      1.08553748064466
  H   2.84869897334963      6.49017850343745      3.52797518218835
  H   1.16492987544933      6.86514995181698      3.46677612704009
  H   -0.89028702016638      6.22866370739799      2.97958390066718
  H   -1.83368356714981      5.05803830518405      3.87544975695699
  H   -1.07504068944124      4.58939295424189      2.35256345192472
  H   2.76460137315995      5.94282820887158      1.02298172769849
  H   2.27982986689530      7.59047627054469      1.38853746242111
  H   1.05935331598121      6.37052251176113      1.03722310050067
  H   0.37923091778744      5.28821700827525      4.95069206935793
  H   0.14953496589532      3.67585215067972      4.33147624424408
  H   -7.05602722218294      0.78087038225611      1.93952633017028
  H   -6.54547380952715      2.42978147054944      1.96676433533368
  H   -4.97184360349038      3.90380990439987      2.39157820539396
  H   -3.50657937994111      4.13169793058274      1.46165079421887
  H   -3.44144230490364      3.27269019911722      3.00145524098412
  H   -6.51008914100863      0.61446339570520      4.43377248206102
  H   -7.68262567372947      1.87140150819832      4.07655473317431
  H   -6.00210453737201      2.29734586340758      4.39029166562567
  H   -4.81070806774956      2.29671478111292      0.44647504947456
  H   -3.28623438315273      1.71287454864249      1.05636531682821
  H   -7.09732839880904     -0.90498759599395      2.81544786661135
  H   -6.46539949317922     -2.51099774329555      2.87810395162255
  H   -4.70408009750718     -3.88717471802052      2.80150527163478
  H   -3.44231537446155     -3.97328576817206      4.00788536777720
  H   -3.14751081934142     -3.13727147782121      2.47546478607179
  H   -6.16556876312742     -0.67881390057758      0.44138591759578
  H   -7.26911698033016     -2.03342522157929      0.60916118320150
  H   -5.52952851687547     -2.31198233499092      0.58233906642878
  H   -5.08406346302262     -2.25057205542134      4.67427381727128
  H   -3.52695538661707     -1.53197999181319      4.39052501733894
  H   2.25618305730668     -0.35342994810467      1.44219226795285
  H   -0.87209854395156     -2.10395075949510      3.98093104040924
  H   0.59839286706200     -2.60931912353487      5.81085004622167
  H   1.67772578720524     -1.34964996090889      5.20883547829232
  H   0.08041154618106     -0.91281892152550      5.79588511017979
  H   1.16410192246657     -3.64221769914669      3.67144794150393
  H   0.11000968724413     -3.19940623841886      2.34146463961263
  H   2.52252925630614     -2.88341160935671      1.77839366369750
  H   2.67611510959824     -1.74116392300563      3.10100875963351
  H   0.29890427252631     -2.16269141538217      0.22924977199239
  H   0.73424496833916     -0.56801928901793     -0.36737535997079
  H   1.93055205909470     -1.87723750512304     -0.37787637357837
