# Supplementary material for: Partial to Total Generation of 3D Transition-Metal Complexes
Source: J Chem Theory Comput. 2024 Sep 9;20(18):8367–77. doi: 10.1021/acs.jctc.4c00775 (PMC11428130; doi:10.1021/acs.jctc.4c00775)
Supplement: Supplementary file 2 — ct4c00775_si_002.zip [file ct4c00775_si_002.zip › sco_338/WIHQIQ_comp_0/1_30_2_l.xyz]

87
2 1 -4131.362057114715
  Fe  -0.09951392301199      0.17778850973347      2.73551798223476
  S   1.44001173867777      1.31997894748394      3.94905866306696
  C   1.38747782387121      2.49550228492875      2.72467376370306
  C   2.20376145532700      3.71983498357520      2.72016797305944
  C   4.47682503129395      4.55362622368213      3.27806579159551
  C   4.86710473659833      1.46771927651129      2.89292673210086
  C   4.16329214750767      4.85856267416648      4.72598318937293
  C   4.15983046502223      2.44988089814202      1.98475167568608
  N   3.53472049413625      3.59357632592048      2.67401712131858
  S   0.22674065576653      2.06857229330835      1.56286763785465
  C   2.14149452972342      6.15318512995735      2.25048686923002
  C   -0.86451011124105      5.37677213839580      2.45766813245069
  C   2.55562456724582      6.04680924333757      0.79959394939037
  C   0.25153941609700      5.02055059245114      3.41356784017600
  N   1.57940152586211      4.89774184569903      2.78113844348502
  S   -1.90450605231454      0.86286341588766      3.89076509206406
  C   -2.85200245958495      0.07047250687119      2.72702248329676
  C   -4.32023487126197     -0.02029742099456      2.70962854367952
  C   -6.41567277264523      1.23494212067084      3.13367825239430
  C   -4.24107875665461      3.45028114649655      3.07930051982996
  C   -6.58625981999854      0.79117677201819      4.56990914162926
  C   -4.45393897937212      2.34021048105177      2.07380725392931
  N   -5.02833862510245      1.10880471391861      2.64974051669727
  S   -1.85473645904466     -0.57966164382170      1.51552014595619
  C   -6.15701176110405     -1.56965473434731      2.07793965923294
  C   -3.71721609326010     -3.46813721295935      2.53334770295716
  C   -6.21282316365208     -1.14002079100333      0.62884077247419
  C   -4.21672979479268     -2.35517049404087      3.42830782252192
  N   -4.87501858558531     -1.23843420122867      2.72530439638804
  N   1.35716676777417     -0.75717787459063      1.62622630614966
  N   -0.04394396469272     -1.53845834312880      3.86643117845661
  C   0.44178196390948     -1.42854380150938      5.25546186920512
  C   0.68946585611553     -2.56387144704090      3.08683740618916
  C   1.86309856620893     -1.89883026219046      2.42499515232486
  C   1.02038076110456     -1.14127616278882      0.24160759121760
  H   4.54717947981612      5.45733928991104      2.67531118925666
  H   5.45314958429137      4.08551044268473      3.20970110887203
  H   5.67887884746272      1.92687112135959      3.45141925672039
  H   5.30714317982965      0.67571800273880      2.28944823309514
  H   4.17647206177067      1.02480334252166      3.60511455755631
  H   3.20807990144141      5.36128738379072      4.85351908568145
  H   4.93363971864567      5.51116086703566      5.12985767171418
  H   4.14619132898024      3.94616396501457      5.31728285413143
  H   4.86290619529516      2.87351040189924      1.26572747527107
  H   3.38699844949149      1.96118840416715      1.39920633104689
  H   2.95547457538952      6.50639342129399      2.87970819136549
  H   1.35582390495035      6.89359848545149      2.35361857885694
  H   -0.67732554758571      6.30100426339274      1.91656237578690
  H   -1.77863380713460      5.52130042239651      3.02862772100213
  H   -1.02817713201540      4.58182128553297      1.73525516926367
  H   3.36205665509736      5.33437876927056      0.64567723913552
  H   2.90456524886526      7.01698535353448      0.45390654608000
  H   1.71546995645253      5.74681803879708      0.17786866627566
  H   0.35284443615711      5.78763943473760      4.18293679105309
  H   0.03643398060168      4.08932302292493      3.92711962662803
  H   -7.10160555497636      0.71938355311928      2.46539930172950
  H   -6.66381999465067      2.28682087812986      3.04408131063949
  H   -5.15403356961175      3.72351294998633      3.60235582933988
  H   -3.89506735862429      4.33728655592738      2.55420232609711
  H   -3.49361725368516      3.16822208254786      3.81552227389506
  H   -6.38009979431944     -0.26682122364607      4.70963815441706
  H   -7.61324572919520      0.96870495649590      4.88033131978437
  H   -5.93083938483829      1.35387458099566      5.23036527051402
  H   -5.14463191661660      2.66105679701947      1.29247714987466
  H   -3.52248489705334      2.08104439213589      1.58184490065438
  H   -6.99438556174551     -1.17833709175268      2.65241669273838
  H   -6.24615915690663     -2.64898616606845      2.14016583123744
  H   -4.51581335317249     -3.93517961526005      1.96284809806692
  H   -3.27148196881088     -4.24811081108441      3.14824170303433
  H   -2.97064050187183     -3.10384282287821      1.83299030909610
  H   -6.15476817262099     -0.06125591452914      0.50783022711782
  H   -7.15296564716458     -1.46892921085853      0.19242249977952
  H   -5.39984418640100     -1.58719498346433      0.06175714260806
  H   -4.94795415472350     -2.74277369956847      4.13980091259502
  H   -3.41019034179927     -1.93518064981464      4.02151461998464
  H   2.10169300875185     -0.07356185409751      1.56935382925686
  H   -1.01262655133391     -1.82829357214023      3.91502387679739
  H   0.32404109627128     -2.37262354649776      5.78714383240542
  H   1.49229096370364     -1.15926112924412      5.26338858462860
  H   -0.11687733908556     -0.65578380660095      5.77155180239273
  H   1.01205055374407     -3.39002747797189      3.72129446759271
  H   0.01091396046312     -2.96712997363854      2.33909409884423
  H   2.41494948551291     -2.60443384271434      1.80310560039179
  H   2.55065550590359     -1.50994268744571      3.17210427047175
  H   0.26011201133915     -1.91456132367184      0.24439667248288
  H   0.63262528806580     -0.27766150802277     -0.28700618232509
  H   1.89656518879912     -1.52046068838762     -0.28402996620674
