# Supplementary material for: Partial to Total Generation of 3D Transition-Metal Complexes
Source: J Chem Theory Comput. 2024 Sep 9;20(18):8367–77. doi: 10.1021/acs.jctc.4c00775 (PMC11428130; doi:10.1021/acs.jctc.4c00775)
Supplement: Supplementary file 2 — ct4c00775_si_002.zip [file ct4c00775_si_002.zip › sco_338/WIHQIQ_comp_0/1_31_11_h.xyz]

97
2 5 -4416.693255890613
  Fe  -0.05803302786203     -0.43051978582182      2.50661289945327
  S   1.57994192613206      0.86368627500625      3.94123358412186
  C   1.40342793005278      2.09149495198887      2.79938303565246
  C   2.20328167393651      3.34897007922152      2.95681430709065
  C   4.53115354662286      4.19476603468331      3.15892737667452
  C   4.89564895678301      1.21653025006102      2.49831298032342
  C   4.62204061852106      4.15462557217448      4.66893696001643
  C   4.01262682096606      2.20523393330850      1.76818631268488
  N   3.49206406891205      3.29348137934150      2.62244265648126
  S   0.35662355884884      1.93271580518034      1.50083570397801
  C   2.01161302616893      5.81859101139347      3.15843950805475
  C   -0.89115234300359      4.83715028332474      3.35772626170811
  C   2.10439234111786      6.13773529949965      1.68211415068004
  C   0.29499477168278      4.31258035452604      4.13516641686180
  N   1.57986878189833      4.43138869886527      3.41745824053487
  S   -2.08045050679776      0.80519452516736      3.66067659445272
  C   -2.94562185552870     -0.06752566728908      2.51233815356720
  C   -4.43881886958433     -0.00719562033808      2.47342846891458
  C   -6.37596771813512      1.54083297102177      2.31930877786223
  C   -3.95069327833265      3.34699211035140      1.78254218259607
  C   -6.58148699287144      1.72583857892031      3.80695731133495
  C   -4.25052358019265      2.01919506685551      1.12442327739397
  N   -5.01207272461485      1.08983617351412      1.98258178141161
  S   -2.16245159887377     -1.04754358313107      1.38662955141073
  C   -6.46301405965662     -1.45281937345818      2.48944795868795
  C   -4.17788953115564     -3.39209328531033      3.19640192077199
  C   -6.56796686159292     -1.63992076473294      0.99170531507219
  C   -4.45487808014111     -2.04326733573843      3.82531573999544
  N   -5.10481002922352     -1.07207748650347      2.92431191960407
  N   -0.28283434747537     -1.85876597871936      3.94078761140628
  C   -0.38325822003493     -2.44121953567991      4.95092168702560
  C   -1.74814231431239     -3.30212961450820      6.73624258515925
  N   -0.46346913914409     -3.09245869167061      6.06603188164255
  C   0.72758430909783     -3.71387020115268      6.65544388581472
  N   1.44777979954998     -1.27889310551505      1.05292820816676
  C   3.72560437303714     -1.97344720531257      0.78361925099970
  C   2.57607819048870     -1.84590883318387      1.55121849826342
  C   2.56533958058848     -1.02391387981258     -1.05099623062003
  C   3.73469695837993     -1.53433982187480     -0.52491156341607
  C   1.42885898111066     -0.92438083666897     -0.25891163752043
  C   2.57354074520963     -2.39504210109752      2.93675308161569
  C   0.14856088672941     -0.51572436798297     -0.90398560701409
  H   4.39243807489579      5.20532458249741      2.78659562760638
  H   5.46544774625450      3.85631963664608      2.72453637758226
  H   5.78124996013167      1.67994110897610      2.92589599871219
  H   5.23410852653518      0.46202443986963      1.79217451102641
  H   4.34841072927307      0.71864975243540      3.29376585228475
  H   3.70425009917527      4.48287167488143      5.15056587834856
  H   5.42318743851878      4.81189380354703      4.99953619525039
  H   4.84056511810702      3.14917239574021      5.01922742420434
  H   4.56499882344247      2.69003417867398      0.96254666306237
  H   3.17383531276752      1.70006558473596      1.30576409615890
  H   2.93867633495054      6.03601896299769      3.68073130188200
  H   1.26466794684366      6.45070594022493      3.62612613398930
  H   -0.80425208216380      5.89457368192495      3.11995958536323
  H   -1.78794239576327      4.71579142016558      3.96111846889368
  H   -1.02032880367258      4.28246055625514      2.43342640674531
  H   2.83622347387465      5.51931893822022      1.16833964809447
  H   2.40009286890716      7.17669760027981      1.55457752157465
  H   1.14505502675991      5.99485978095151      1.19116595123499
  H   0.41581536118262      4.85875761470004      5.07115487694249
  H   0.14647181705794      3.27311465702613      4.40227877109985
  H   -7.11824921340564      0.87731363091130      1.88496104161290
  H   -6.50692972616105      2.48913999621923      1.80963503718475
  H   -4.84998694932280      3.89855748883411      2.04539411837094
  H   -3.38292747398814      3.96604632344674      1.09126747356207
  H   -3.35844578269535      3.20077388124144      2.68008234100075
  H   -6.46617961413338      0.79753992837829      4.36088660707365
  H   -7.58714288515738      2.09779672762307      3.98957609982495
  H   -5.87345451257693      2.44567646284449      4.20976435799372
  H   -4.84468008340491      2.15842809282767      0.22063348397439
  H   -3.33411951011574      1.52684856060151      0.82123432225583
  H   -7.19836832422586     -0.74645912591899      2.86373797695219
  H   -6.68188996612372     -2.38800498162401      2.99326846921824
  H   -5.08238003395756     -3.88674501041161      2.85163880749866
  H   -3.72182570028759     -4.04475602900490      3.93872760569372
  H   -3.49400123541074     -3.29832493015552      2.35849548504913
  H   -6.36700395982178     -0.72323313623848      0.44277062776148
  H   -7.57505685684912     -1.96330697486809      0.73814520619253
  H   -5.86951050143809     -2.39693186806272      0.64438561013914
  H   -5.11893578668226     -2.15014552028960      4.68466573079697
  H   -3.53790582647978     -1.59570168500865      4.19058404789108
  H   -2.51487357741958     -2.71202776757111      6.24813821271983
  H   -2.02335997827551     -4.35478662766744      6.70233822120044
  H   -1.66971727885725     -2.98637672029835      7.77377704306003
  H   0.86326663341508     -3.34974443156434      7.67115653146344
  H   0.61181756605593     -4.79564176343329      6.67253430532674
  H   1.60128956929905     -3.45838210373925      6.06688240369778
  H   4.60175919267603     -2.43120640749738      1.21819028773341
  H   2.51297190450343     -0.72196481292312     -2.08626054878988
  H   4.62406540147190     -1.62177570227982     -1.13325484082887
  H   1.75116371311580     -3.09198838312219      3.06617312165155
  H   3.50336253177075     -2.91776449332059      3.13662899565630
  H   2.46405315459600     -1.61142997109832      3.68271731070660
  H   -0.38465006613443      0.24707147996691     -0.35032597031866
  H   0.32907327995107     -0.14411842193133     -1.90723246238301
  H   -0.51477624830282     -1.37608429451072     -0.98656534990301
