# Supplementary material for: Partial to Total Generation of 3D Transition-Metal Complexes
Source: J Chem Theory Comput. 2024 Sep 9;20(18):8367–77. doi: 10.1021/acs.jctc.4c00775 (PMC11428130; doi:10.1021/acs.jctc.4c00775)
Supplement: Supplementary file 2 — ct4c00775_si_002.zip [file ct4c00775_si_002.zip › sco_338/WIHQIQ_comp_0/1_45_211_h.xyz]

69
1 5 -3478.140800395634
  Fe  0.20838643672023     -0.12688846821839      2.90129638466664
  S   2.32128270512080      1.00182485208089      3.32963823644926
  C   1.59507310027946      2.18800096197402      2.35185476370291
  C   2.12361805159475      3.58078261985785      2.39647775087572
  C   4.20391918797750      4.90694542012320      2.12432479360228
  C   4.98140859168207      2.08649608302416      1.13288538992757
  C   4.62165422410816      4.87074797937466      3.57867612179156
  C   3.77230493966107      2.90001537691922      0.72341688821652
  N   3.27774740185389      3.81887403660841      1.76869760135486
  S   0.22554534251494      1.84855778916744      1.42356736632493
  C   1.45206321093274      5.94315310599837      2.74582936759879
  C   -1.02354424314804      4.34625954752038      3.65473351590923
  C   1.12079800279815      6.24839711639699      1.30065365921664
  C   0.41296897185112      4.10745212385724      4.06260645020688
  N   1.41222499322857      4.50141951598260      3.04462624965100
  O   -1.98800652846793     -0.12789667402067      2.97277420718842
  O   -0.78667150048613      0.97450060211980      4.38626222588528
  N   -1.97825396821087      0.67413964427756      3.97352792277564
  O   -2.97507104257349      1.12604759353278      4.48195305102354
  N   0.40534623793465     -1.87776711911255      4.18687289842310
  C   1.68303773840635     -3.18145387237499      5.72719140948418
  C   -0.65713530599115     -3.58201134991350      5.47951201570365
  C   0.54943962992543     -3.89335948454806      6.08740377550356
  C   -0.69001903460254     -2.57197664956878      4.53682608949077
  C   1.57033829982080     -2.18456060787618      4.77652401390197
  O   0.30797470008376     -1.52290314619872      1.29564856063803
  C   -4.70937902190959     -1.76420220963035     -2.69529573169034
  C   -2.87321190356680     -2.99604591596591     -1.75345634374394
  C   -4.72094806002766     -0.93887056186617     -1.57953858133982
  C   -1.86706899754647     -2.35265620437375      0.46637050612402
  C   -0.63678292416533     -1.51506742646208      0.18453746097015
  C   -3.78343434436192     -2.79378082771892     -2.78046910181765
  C   -3.81005590960952     -1.14234941643929     -0.55442372633747
  C   -2.87862234609536     -2.17505758026249     -0.62991804615044
  H   3.78938006363782      5.87241838562083      1.84539274257354
  H   5.07340977097675      4.77225404397184      1.48981663120912
  H   5.83565280010890      2.70831148159406      1.39144732632129
  H   5.28223744951108      1.45436328957880      0.29987417937989
  H   4.75063026713146      1.44754215619193      1.98029491917668
  H   3.78029293957282      5.00104054649881      4.25453459200919
  H   5.33208019277946      5.67140929156247      3.77305204986951
  H   5.09798609814077      3.92388816714657      3.82024055251306
  H   4.00200424572061      3.52089681521437     -0.14370723857883
  H   2.95526536812573      2.25020705332224      0.43238315764672
  H   2.40359523737003      6.37575297119645      3.04443021570378
  H   0.71190309471150      6.39723857038940      3.39545700279362
  H   -1.24380599071838      5.39679101044393      3.47698764479220
  H   -1.67426820900484      4.00367957922470      4.45552252457332
  H   -1.27038326475652      3.78371080098060      2.75912970142877
  H   1.84544230519143      5.82359843116149      0.61019543696423
  H   1.10942318870908      7.32577333031945      1.14996918067016
  H   0.14160856173202      5.85535513496771      1.03981413536194
  H   0.65864806140044      4.67731933311087      4.96006802631643
  H   0.56418341294472      3.06459443542508      4.30751153898391
  H   2.64303882727826     -3.39048588290994      6.17560264052354
  H   -1.56548886690724     -4.10864535956632      5.73218826099071
  H   0.60509777156315     -4.67619117839125      6.83072580552676
  H   -1.60960032016383     -2.28874057080981      4.04595136564108
  H   2.43026054086330     -1.60509517304388      4.47195636356080
  H   0.43506433691454     -2.43502424485065      1.58493633059437
  H   -5.42343458035695     -1.60957695667392     -3.49262754036513
  H   -2.16012530277279     -3.80914259912610     -1.82211876292600
  H   -5.44701644333265     -0.14091266808996     -1.50312833919441
  H   -1.58362240478400     -3.40452514364093      0.55305574809973
  H   -2.29221339208001     -2.04186107439445      1.41818531864747
  H   -0.89905072594268     -0.47188134502747      0.04466425028422
  H   -0.11484765099623     -1.85875338582157     -0.70777542652464
  H   -3.77410901202041     -3.44516129648958     -3.64372596382174
  H   -3.82840500784881     -0.50316480446952      0.32009848500836
