# Supplementary material for: Partial to Total Generation of 3D Transition-Metal Complexes
Source: J Chem Theory Comput. 2024 Sep 9;20(18):8367–77. doi: 10.1021/acs.jctc.4c00775 (PMC11428130; doi:10.1021/acs.jctc.4c00775)
Supplement: Supplementary file 2 — ct4c00775_si_002.zip [file ct4c00775_si_002.zip › sco_338/WIHQIQ_comp_0/1_45_211_l.xyz]

69
1 1 -3478.13126839176
  Fe  -0.16347937137017      0.16083265426560      2.89048255515705
  S   1.82501576775972      1.02493703438826      3.34147283944938
  C   1.32093809894333      2.40910638523923      2.50106268892923
  C   2.04942833609009      3.68116950064101      2.51385756360140
  C   4.33350802851627      4.64210848362743      2.37599825537281
  C   4.67874819744974      1.75007395923242      1.27855924394783
  C   4.60831235469866      4.60114761089198      3.86371375504971
  C   3.63203129632947      2.77063860964534      0.88941863945426
  N   3.26947391610398      3.71409115895211      1.96473646736016
  S   -0.19625185953303      2.17537542169850      1.78266891573516
  C   1.73426515013814      6.13371965288703      2.69863873900990
  C   -0.95041241230476      5.01043992778300      3.76176660108700
  C   1.56209773773464      6.38537192381087      1.21643934890179
  C   0.44411121044248      4.56217939431019      4.13944706702371
  N   1.45818017916088      4.73959598702282      3.07718056552399
  O   -2.15256648085423      0.01582071950665      2.78393863437246
  O   -1.10949010019246      0.97092406184778      4.37218394657825
  N   -2.28029941152456      0.69419023641686      3.88013600396855
  O   -3.32503680130234      1.02273639998758      4.37562328670569
  N   0.11298951212388     -1.51766067689767      3.88637460024853
  C   1.53607285525768     -3.34957430465612      4.50351681644743
  C   -0.74337503229971     -3.34549675890547      5.17729405185609
  C   0.49084366967317     -3.97467888544490      5.16577844097076
  C   -0.89711465793228     -2.13462208326920      4.53162937824932
  C   1.31446040996713     -2.13425377582131      3.88849789446830
  O   0.36170757700830     -0.79863523283694      1.20167283339684
  C   -4.68653587518934     -2.65798075960866     -2.30644182998987
  C   -2.47764391736630     -3.23840663858001     -1.55853596616803
  C   -4.85215263393230     -1.86207807621792     -1.18141345129545
  C   -1.52044775049671     -2.28220921418085      0.56693782849458
  C   -0.68620641991742     -1.06725819168650      0.21924731286759
  C   -3.49681906674285     -3.34638114921192     -2.49346186396258
  C   -3.83253746810231     -1.75549928884916     -0.24824314310146
  C   -2.63562796559211     -2.44562696282722     -0.42600791174884
  H   4.11950994362868      5.65240368159093      2.03171451664485
  H   5.22115352067655      4.33318750682903      1.83408314557524
  H   5.61350530982291      2.20716772093642      1.59573562887982
  H   4.90231529580447      1.12380390120358      0.41713859651015
  H   4.31793521833931      1.11364307336541      2.08164192154644
  H   3.75510059836282      4.92472709461858      4.45436861925723
  H   5.44131850641603      5.26072899600896      4.09674990759161
  H   4.87087473040155      3.59407227957191      4.17872729630157
  H   3.98414531131264      3.37844052582363      0.05368305287155
  H   2.72335912342929      2.27861508975612      0.55905403795650
  H   2.71653945372666      6.44428705472426      3.04954867871363
  H   1.02441603394442      6.73602574120735      3.25487707149042
  H   -1.00666268451031      6.07260591786834      3.53317013426745
  H   -1.61664535713816      4.82325152809578      4.60109810516182
  H   -1.31884999501639      4.45010638176322      2.90799330057955
  H   2.26410899028715      5.81523530782588      0.61302242120757
  H   1.72541605503034      7.44010780613637      1.00621619532338
  H   0.55607169925789      6.12527906322275      0.89643468645540
  H   0.80700855027183      5.12780138547026      5.00010750389200
  H   0.44011933274883      3.51807794276626      4.42962022998694
  H   2.52256861440434     -3.78832505397497      4.46902116108822
  H   -1.59291647424012     -3.78504713393326      5.67876413910573
  H   0.63602121546838     -4.92263326789505      5.66338710219914
  H   -1.85663311827662     -1.64718987648577      4.51427322304907
  H   2.12345247940721     -1.61432876781553      3.39552068618903
  H   0.77876775343716     -1.64436449393653      1.41663312958882
  H   -5.48367849452907     -2.74502068507688     -3.03202465785877
  H   -1.55429037859132     -3.78598462561848     -1.70629574101971
  H   -5.78021957455588     -1.32878486908966     -1.02651562859207
  H   -0.88564694979849     -3.17195075226028      0.57041953639702
  H   -1.92409487206393     -2.16214602382833      1.56973240716537
  H   -1.29048012767733     -0.16745459671256      0.19212764907422
  H   -0.20068985676809     -1.18489876937146     -0.74924647661849
  H   -3.36403051885913     -3.97337144045741     -3.36457777061679
  H   -3.96729640846809     -1.13841476660867      0.63161608395575
