# Supplementary material for: Partial to Total Generation of 3D Transition-Metal Complexes
Source: J Chem Theory Comput. 2024 Sep 9;20(18):8367–77. doi: 10.1021/acs.jctc.4c00775 (PMC11428130; doi:10.1021/acs.jctc.4c00775)
Supplement: Supplementary file 2 — ct4c00775_si_002.zip [file ct4c00775_si_002.zip › sco_338/WIHQIQ_comp_0/1_37_4_l.xyz]

58
2 1 -2905.853352861624
  Fe  0.00957710604038     -0.02607975476300      2.77969555721341
  S   -1.77341328496496      0.64022875379861      3.94464517536833
  C   -2.74788600787690     -0.03380804651296      2.72420272328448
  C   -4.21785896569663     -0.03235702410221      2.71468631719812
  C   -6.18757615876143      1.29695242064316      3.42611613148056
  C   -3.89579997804784      3.42942539495203      3.25527035338145
  C   -6.29044009219721      0.66797149365462      4.79736900153264
  C   -4.27616516662142      2.37131424268699      2.24336097306667
  N   -4.85452559185999      1.13978672678464      2.81375458003210
  S   -1.74746270508998     -0.73077813779381      1.53083958252989
  C   -6.19213012874623     -1.35394287510629      2.00596591855252
  C   -3.92300507618063     -3.49705543033285      2.14564477215855
  C   -6.29793732298175     -0.72636500496392      0.63410440390070
  C   -4.27322428462176     -2.43923438096480      3.16910525625551
  N   -4.85542128016703     -1.20273182149967      2.61201374077921
  N   0.11942754135828     -1.82391424025282      3.73439579004566
  N   1.46724242816764     -0.64088790973307      1.45620159228831
  N   0.08655242899162      1.67533467798248      1.69476021700281
  N   1.36160621698598      0.80052243673777      4.11939374355349
  C   1.40628463937451      0.32704914322538      5.52499358975257
  C   0.77277627569059      1.41821793026685      0.40309023019062
  C   1.95504924503929      0.53046810703101      0.68247916924006
  H   -6.96458533717360      0.93828489159371      2.75335826054246
  H   -6.34609853234119      2.36702974119693      3.50470859984960
  H   -4.73813302049551      3.74879118063178      3.86333208315498
  H   -3.53424011238391      4.31145453417864      2.73017031084214
  H   -3.11394520004216      3.07549897488706      3.92146825554441
  H   -6.17948971505412     -0.41289206013991      4.77489188728319
  H   -7.26938706123509      0.88681813581513      5.21678406831330
  H   -5.53722278876202      1.07452410279093      5.46814235936580
  H   -5.02118757489399      2.76397916969830      1.54915921594584
  H   -3.42208324440260      2.08003970339397      1.63873057325949
  H   -6.96370272802946     -0.98943929182016      2.68156674523200
  H   -6.35727380170193     -2.42299333044200      1.93021739843718
  H   -4.78336534658081     -3.82380759359363      1.56752482272203
  H   -3.53897743844074     -4.37573730140354      2.66034733928393
  H   -3.16587833944084     -3.14140219343791      1.45219872561470
  H   -6.18169601566199      0.35395486533791      0.65474811590653
  H   -7.27978713332262     -0.94109824590866      0.21936542886786
  H   -5.54977296147587     -1.13758272883566     -0.03945060662909
  H   -5.00663803454647     -2.82827229964125      3.87767389771698
  H   -3.40316014894528     -2.15729127666111      3.75429912066585
  H   -0.41658044570673     -2.52597444066796      3.23687975821537
  H   1.05034616276968     -2.21194132884744      3.84654224624865
  H   -0.27904698554085     -1.78595494733316      4.66548141050099
  H   1.06296861643439     -1.30831077822829      0.80691826301857
  H   2.26768971465610     -1.12162858809601      1.85714856727045
  H   0.55123842801182      2.44670832816246      2.16743945667516
  H   -0.85214756400735      2.01077978524591      1.51276294690489
  H   1.13707234936150      1.78993679277603      4.16376818871852
  H   2.31385467102085      0.77600487319828      3.76458141568218
  H   2.04583285890235      0.95511146077653      6.14137125218052
  H   0.40450164303216      0.33893272324777      5.94277234985279
  H   1.79543396814507     -0.68473771047167      5.56361371518873
  H   1.07962592863585      2.34211283140358     -0.08513087985678
  H   0.06420081766369      0.91534225914234     -0.25085443699417
  H   2.45245944989941      0.23365957031190     -0.23970679905475
  H   2.69116008386468      1.05730449002682      1.28862512472541
