# Supplementary material for: Partial to Total Generation of 3D Transition-Metal Complexes
Source: J Chem Theory Comput. 2024 Sep 9;20(18):8367–77. doi: 10.1021/acs.jctc.4c00775 (PMC11428130; doi:10.1021/acs.jctc.4c00775)
Supplement: Supplementary file 2 — ct4c00775_si_002.zip [file ct4c00775_si_002.zip › sco_338/WIHQIQ_comp_0/1_38_31_l.xyz]

62
1 1 -3426.590032702185
  Fe  -0.10620405653979      0.21698895176413      2.62845961090142
  S   -1.86439692827010      1.03656872761066      3.72937010793815
  C   -2.84024211720840      0.34026906821469      2.51657746763127
  C   -4.26974773349848      0.14166298808041      2.62879055244882
  C   -6.29823935887631      1.15666126236530      3.63427344332952
  C   -4.34540661065204      3.57696361887097      3.32771807469009
  C   -6.12981396563751      0.46897058505472      4.97156640804206
  C   -4.70768142827295      2.52732958662462      2.29833269289342
  N   -5.05710430461067      1.20998524586564      2.85202287473995
  S   -1.83097076275293     -0.31207387606450      1.31150277090914
  C   -6.11130350335502     -1.40587386923724      2.04529484845000
  C   -3.61896162129034     -3.26965072078473      1.91841828418612
  C   -6.43751161708726     -0.74031095651501      0.72569040401202
  C   -3.97176840102079     -2.26677363418115      2.99323588736205
  N   -4.75864670983388     -1.10408816808950      2.52745001618441
  N   1.21047642750202     -0.65117630603409      1.35403853413331
  N   0.36004293808381      1.89872577352910      1.66228670912967
  N   1.40387127337724      0.86348382247817      4.02835597996729
  C   1.01381786160886      2.83101043141355      2.60522111954846
  C   1.98001590312559      0.36081771213010      0.60778504406741
  C   2.47074644827719     -0.12515858289294      4.28414432460999
  C   0.77872630964902      1.17112205755446      5.33050170345193
  C   1.09855236772734      1.57591749749741      0.41431081082637
  C   2.01150421101721      2.08970205944914      3.45326410669567
  Cl  -0.22653779014631     -1.81983347913510      3.68075358890593
  H   -7.10719783298390      0.71265208307668      3.05368240958269
  H   -6.59079099369039      2.18923782860037      3.79515212663510
  H   -5.15518692729728      3.77904601707313      4.02548901939969
  H   -4.12016053811690      4.51356064928382      2.82037821397576
  H   -3.47202185339381      3.27110569313167      3.89606718260869
  H   -5.88077762067585     -0.58409601248204      4.87185851090622
  H   -7.05891089441833      0.53665080033979      5.53337797649786
  H   -5.34297897964079      0.94519182013637      5.55180919781488
  H   -5.56609639276356      2.85703329625328      1.70811227826024
  H   -3.88719674648485      2.37788087774375      1.60327370703092
  H   -6.85782847838777     -1.17602547035899      2.80549162656253
  H   -6.14618001533903     -2.48267182367170      1.92110839513066
  H   -4.49068817007909     -3.73960384812324      1.46683591342026
  H   -3.01797198808871     -4.05755063053062      2.36691671859619
  H   -3.02707221401308     -2.80472056594748      1.13581888174629
  H   -6.45953211477057      0.34391870766683      0.79784109382677
  H   -7.41770570394317     -1.06808413345290      0.38619626427898
  H   -5.70595748887479     -1.01378739717587     -0.03124431716871
  H   -4.57042989669641     -2.74415393826564      3.77323016301874
  H   -3.06839250093460     -1.89875236713139      3.46687758290066
  H   0.67192763088738     -1.23392812283143      0.72445655833474
  H   1.80882110621905     -1.29595306505548      1.85767884919944
  H   -0.52049273996581      2.31421362383452      1.38890749769708
  H   1.49798595855760      3.65792797613482      2.08017542347342
  H   0.22383037087185      3.25015152208548      3.22391486618618
  H   2.86802995682873      0.60812787826709      1.18068553593169
  H   2.32395057299023     -0.00810152541169     -0.35915088440206
  H   3.20852967382856      0.27406503511092      4.98373057764819
  H   2.02955589347150     -1.02724502898673      4.68852471348588
  H   2.98604341240174     -0.37177913067134      3.36088860341443
  H   1.53878451999570      1.44708980322421      6.06563839285529
  H   0.08099272440093      1.99559676860930      5.23273049097067
  H   0.24206021154524      0.29519132228159      5.67613927908578
  H   0.34501651574140      1.35600940609734     -0.33917870117587
  H   1.67952168387086      2.43022483564640      0.06221815966670
  H   2.86801213524670      1.79948221935902      2.85264232680077
  H   2.39815189237415      2.73841610055881      4.24259700076321
