# Supplementary material for: Partial to Total Generation of 3D Transition-Metal Complexes
Source: J Chem Theory Comput. 2024 Sep 9;20(18):8367–77. doi: 10.1021/acs.jctc.4c00775 (PMC11428130; doi:10.1021/acs.jctc.4c00775)
Supplement: Supplementary file 2 — ct4c00775_si_002.zip [file ct4c00775_si_002.zip › sco_338/WIHQIQ_comp_0/1_38_31_h.xyz]

62
1 5 -3426.597654249342
  Fe  -0.15415167329913      0.01738108512795      2.61465629968599
  S   -2.07412726342585      1.05667669680465      3.85306529822761
  C   -2.90278024143564      0.43185613369510      2.50762862755757
  C   -4.36433481527890      0.17095167772918      2.64837551303809
  C   -6.47781968108445      1.27324102109544      3.34570146200517
  C   -4.48609447320300      3.61448828890192      3.05973882813910
  C   -6.37372274404905      0.90232105354978      4.80922467677777
  C   -4.75299974296028      2.51138801809342      2.05665164749401
  N   -5.17968855188440      1.23221789588108      2.65318882862293
  S   -2.13077370526002      0.02006657881978      1.05242188908541
  C   -6.12985680580347     -1.54904547391290      2.39228560411852
  C   -3.52405260469851     -3.14734672779389      2.07301576736376
  C   -6.49564279546686     -1.21505035280137      0.96207126169840
  C   -3.84974431688208     -2.15902371631879      3.17003794455681
  N   -4.78133963643292     -1.08740873768788      2.76032620381982
  N   1.28780436571598     -0.48620595306665      0.97433879351171
  N   0.42409068867275      2.03269556272623      1.85468977592123
  N   1.56878623152457      0.62352454004798      4.07854729910103
  C   1.12283421523354      2.76347273514239      2.92097194440475
  C   2.01078894217781      0.69272353640017      0.48550690218880
  C   2.60531916212113     -0.41216636594360      4.18191091162650
  C   0.93980930855306      0.79171132817305      5.39841236521548
  C   1.10730213404403      1.91373441515161      0.55695054366168
  C   2.14995028759745      1.89483784292674      3.61491504913971
  Cl  -0.28842886834055     -2.09736751475962      3.36704904458755
  H   -7.21610015908402      0.66730262607489      2.82558919828647
  H   -6.82832969349727      2.29575729325870      3.25300884943898
  H   -5.36747525655896      3.87244892971265      3.64254309536076
  H   -4.18018936994661      4.51322221463393      2.52715923092112
  H   -3.69252955858431      3.33151884206955      3.74521513263892
  H   -6.03478693970138     -0.12024191248199      4.95486652232983
  H   -7.34977299777362      0.99960429713340      5.28007027882250
  H   -5.67671583106464      1.55853113969469      5.32438853499389
  H   -5.54461995851415      2.80640426948781      1.36567725723593
  H   -3.87236071447186      2.32050822380125      1.45398338307950
  H   -6.87123234631916     -1.18063626286768      3.09712289179372
  H   -6.11733201729710     -2.62526968307891      2.52418488573307
  H   -4.39619963716592     -3.69476920754697      1.72063645151359
  H   -2.81231394579697     -3.87103832845179      2.46138957704519
  H   -3.06049924382456     -2.64423618561555      1.22968882307961
  H   -6.54179773283806     -0.14351365256030      0.78463670302752
  H   -7.47296719183161     -1.63334976324826      0.73066635882911
  H   -5.76983479906974     -1.63683191218384      0.27159979106287
  H   -4.31887768176759     -2.66150128452703      4.01755981238994
  H   -2.93992498165169     -1.70625464836870      3.54317164688243
  H   0.70091977498765     -0.87727263965868      0.24846068192539
  H   1.91755889998288     -1.22743864978024      1.25180246172135
  H   -0.47810904174586      2.46346572544762      1.70602007889602
  H   1.60870261510548      3.66683684526550      2.54141534084962
  H   0.36225195510572      3.08140155192523      3.63093862783217
  H   2.89162980516197      0.82859914285326      1.10557466516714
  H   2.36790648259489      0.57679809357391     -0.53981829938172
  H   3.38316818390129     -0.13034873343712      4.89776239677863
  H   2.14886166074112     -1.34363564716001      4.49619023527529
  H   3.07346269827437     -0.57042734349478      3.21424713769137
  H   1.68979956361659      1.01096282603754      6.16460996485979
  H   0.22254136260622      1.60473069506818      5.37509378602832
  H   0.41330756943780     -0.11909882555442      5.66250867487952
  H   0.32914671219616      1.82125117752979     -0.19922739197346
  H   1.68307092147008      2.81231284124906      0.32047481799237
  H   2.96462643922331      1.67098813474807      2.93320214701653
  H   2.59474803795280      2.45110724245693      4.44614076844166
