# Supplementary material for: Partial to Total Generation of 3D Transition-Metal Complexes
Source: J Chem Theory Comput. 2024 Sep 9;20(18):8367–77. doi: 10.1021/acs.jctc.4c00775 (PMC11428130; doi:10.1021/acs.jctc.4c00775)
Supplement: Supplementary file 2 — ct4c00775_si_002.zip [file ct4c00775_si_002.zip › sco_338/WIHQIQ_comp_0/1_37_4_h.xyz]

58
2 5 -2905.850366066923
  Fe  0.09767389184560     -0.05859197441416      2.82544277812163
  S   -1.94854037487199      0.45393421760641      4.12248374967638
  C   -2.77308043442273     -0.08281349565820      2.74262116168701
  C   -4.26698476944944     -0.05326981228390      2.71956909292133
  C   -6.20835902902790      1.41507067007905      3.21473316581845
  C   -3.78871988649696      3.37688497901066      3.04007812630308
  C   -6.33559250260049      1.01950995582441      4.66906188657786
  C   -4.18788994206765      2.29733862167387      2.05686250178401
  N   -4.86803735584197      1.13497758231808      2.65956140693690
  S   -1.90662203123919     -0.64872025992987      1.40335651938668
  C   -6.27345854758644     -1.42948246087841      2.23719414258341
  C   -3.95965299882509     -3.49483699198749      2.30886179522615
  C   -6.40279962457552     -1.03557277673888      0.78229245803741
  C   -4.26973073926653     -2.42217460812395      3.33105034761526
  N   -4.91209965636953     -1.21642185033378      2.77135925286602
  N   0.29653291817074     -2.18086300088038      3.47349579503092
  N   1.55640317646269     -0.42527425860717      1.16479443005843
  N   0.13724244068697      1.93253526777550      1.80493457689999
  N   1.37198320064179      0.70073186071906      4.47193804749319
  C   1.37843219953795     -0.03634982783532      5.75857360494653
  C   0.72534395760958      1.76016895603944      0.45845781632876
  C   1.94103825883370      0.86911718717137      0.55419271233204
  H   -6.98197236643803      0.96412001325577      2.59820275878860
  H   -6.34654218394768      2.48597031836558      3.11236907623078
  H   -4.64081268020712      3.78711631452395      3.57557111447208
  H   -3.33193414631615      4.20271174144752      2.49744333710435
  H   -3.07965062685731      3.00245696575896      3.77343962204825
  H   -6.22725759475245     -0.05118808644790      4.82288817103633
  H   -7.31930948840154      1.30570782321792      5.03351822968268
  H   -5.58801414130350      1.52464891392156      5.27570242299822
  H   -4.87575639004697      2.69839084639733      1.31162312736395
  H   -3.32986370125975      1.92793957064053      1.50444590425084
  H   -7.01078687988008     -0.93241040303138      2.86184086261936
  H   -6.46826700040975     -2.49027901935490      2.35037712335498
  H   -4.84882632410088     -3.85874218037409      1.80079468381318
  H   -3.51396365907874     -4.34919815171115      2.81473514214409
  H   -3.26469146361489     -3.13227880757950      1.55614569665408
  H   -6.24057120775745      0.02704786831481      0.62036338710968
  H   -7.40634110620697     -1.27141355011328      0.43620144707092
  H   -5.69415062762611     -1.58352990410784      0.16629700894321
  H   -4.95115962749616     -2.80494664672634      4.09156491432098
  H   -3.37203981266890     -2.11096351998746      3.85417909774305
  H   -0.14553250545508     -2.78408945264725      2.78974756285066
  H   1.21683226731842     -2.57284831993434      3.64135994969646
  H   -0.22501512936957     -2.31580090954916      4.33177750130393
  H   1.10688942538730     -1.00249656904054      0.46117281468411
  H   2.39106256292468     -0.93600915217701      1.43040319166143
  H   0.65710201410159      2.64615832432199      2.30508349058757
  H   -0.80518486673328      2.29288782638820      1.72513916243231
  H   1.04280189555340      1.64266308865876      4.65835119222161
  H   2.33264937035863      0.81784913770050      4.16468639459457
  H   1.93221330314626      0.49042638307566      6.53235260103898
  H   0.35632505349515     -0.17494861692849      6.09708877067360
  H   1.83548223629426     -1.01010152434819      5.61646615186969
  H   0.99460009105971      2.71119746681826     -0.00017375442358
  H   -0.02998344410156      1.29617399393024     -0.17307921288874
  H   2.39218988513578      0.74044726808378     -0.42912123441590
  H   2.69405171815411      1.32875396871690      1.19366492173557
