# Supplementary material for: Partial to Total Generation of 3D Transition-Metal Complexes
Source: J Chem Theory Comput. 2024 Sep 9;20(18):8367–77. doi: 10.1021/acs.jctc.4c00775 (PMC11428130; doi:10.1021/acs.jctc.4c00775)
Supplement: Supplementary file 2 — ct4c00775_si_002.zip [file ct4c00775_si_002.zip › sco_338/LAGJEK_comp_0/38_10_2111_l.xyz]

48
0 1 -2644.090782898625
  Fe  0.35502540593235      0.01266676981085      0.27566052747805
  N   1.61930619440848     -0.34047074626601      1.67540417380094
  N   1.34935735342290     -0.24591304043383      3.01545266571202
  N   2.42725103322334     -0.44721141434894      3.69438912359322
  N   3.41479986928415     -0.67802829928779      2.80876397967969
  C   2.91510392889919     -0.61148803865162      1.56810705343415
  C   4.77343581209563     -0.93135128610747      3.24787993948702
  O   -1.00590876612062      0.49829413840065     -1.01475228907971
  O   -1.34169412785140     -0.89420261436414      1.13657722181014
  O   -2.88068250179262     -0.27441010683576     -1.98401842997743
  C   -2.93866499127396     -2.25531317013264      0.03887012402599
  C   -3.72405018756724     -2.69304799449952      1.25476081799675
  N   -2.44052191482791     -0.89306648613183      0.16029221656196
  C   -2.09155980139338     -0.19738289217821     -1.05584150371908
  O   1.83654685618737      0.92601435889607     -0.62861173211779
  O   1.21739930612522      3.01182176699034     -0.15477441730929
  O   3.02226325624298      2.60221560163020     -1.30113567947429
  N   2.02804142489946      2.22621979564458     -0.69645565905173
  O   -0.38697615722515      1.75354250429791      1.49964615310280
  N   0.77306725574725     -1.65280945698597     -0.67618431989194
  C   1.10667281668355     -3.10760783804217     -2.53635513732079
  C   2.35981445729635     -0.39715386907417     -3.51708628249382
  C   1.11987444109504     -4.22363026773332     -1.72843899573570
  C   0.78468011869323     -2.75950483462111      0.11148949654840
  C   0.95530503184655     -4.03717305921972     -0.36341359875201
  C   0.93620293802281     -1.82374683511100     -2.01791947194680
  C   0.95938288999609     -0.67524651147553     -2.97598704348757
  H   3.46187167666866     -0.71794426700612      0.65142186231338
  H   5.09546606453859     -1.91723589715740      2.92446759139451
  H   4.77871808180933     -0.88267010488744      4.32997780963215
  H   5.44200960297171     -0.17620770563710      2.84470714334036
  H   -1.60324370506152     -0.17255082049890      1.72852515998492
  H   -2.11193514582920     -2.94603380187062     -0.16170446982740
  H   -3.56751613826689     -2.23404187394590     -0.84659675412468
  H   -3.10379234802282     -2.69769286352211      2.14937134735565
  H   -4.56834184452680     -2.02802082465910      1.42623020411664
  H   -4.10759304794530     -3.70267932444424      1.11113609913674
  H   0.08164333525100      2.37069493280498      0.87384270854369
  H   0.15447198203647      1.76356101198810      2.29935709218080
  H   1.21851231090522     -3.20655941902111     -3.60684058246276
  H   3.02863726850720     -0.09199904467982     -2.71746565324198
  H   2.78694020691861     -1.26743794831658     -4.01598405839842
  H   2.32260045800535      0.41594217955431     -4.23957034835919
  H   1.24442417948020     -5.21211423158034     -2.14847029664078
  H   0.61788720845011     -2.58529099687155      1.16116034827708
  H   0.94285491501447     -4.86644555309898      0.32917370238089
  H   0.29297292544879     -0.92738608238485     -3.80251065066111
  H   0.54719007157505      0.20773646121666     -2.51379718779688
