# Supplementary material for: Partial to Total Generation of 3D Transition-Metal Complexes
Source: J Chem Theory Comput. 2024 Sep 9;20(18):8367–77. doi: 10.1021/acs.jctc.4c00775 (PMC11428130; doi:10.1021/acs.jctc.4c00775)
Supplement: Supplementary file 2 — ct4c00775_si_002.zip [file ct4c00775_si_002.zip › sco_338/LAGJEK_comp_0/38_10_2111_h.xyz]

48
0 5 -2644.105109716055
  Fe  0.22969052189948      0.04265375053885      0.24600429615925
  N   1.76536970332766     -0.50170944777639      1.82498664179144
  N   1.70148386708363     -0.11176011299725      3.12556011543711
  N   2.88615667302810      0.04265100483693      3.60492330337814
  N   3.74707085217463     -0.25537968800035      2.60940320797680
  C   3.04605511499406     -0.58745975727977      1.52228377689563
  C   5.17558307407744     -0.04162656015791      2.75319779409525
  O   -1.16380503969421      0.63131517139561     -0.97189845746347
  O   -1.64355396773315     -0.90785347383947      1.02550435954479
  O   -2.68203463561231     -0.39222664761247     -2.28630468734589
  C   -3.05484038588508     -2.30119565551430     -0.26560715617635
  C   -3.96527145144199     -2.76330743021705      0.84949348895088
  N   -2.59316680126459     -0.93456814281584     -0.07349255477122
  C   -2.12036086867034     -0.20844151147596     -1.21843945627774
  O   1.77408232313677      1.22033208051555     -0.52042084296854
  O   1.86911155529019      2.84320043742024      0.96401222565336
  O   3.69749240672582      1.96847443628355      0.16919155954464
  N   2.46438090278583      2.03357817073317      0.21854303178281
  O   -0.33028098261967      1.53305553011862      1.83908447769069
  N   0.72477493233468     -1.82470343506816     -0.70857053879227
  C   0.72465194947221     -3.29225414227588     -2.58404820503247
  C   2.39876349364536     -0.53405078202317     -3.23349445975880
  C   0.66045950131409     -4.39940436858843     -1.76009951794271
  C   0.66926442156384     -2.90920931466306      0.08921926731689
  C   0.64064915449468     -4.20120261728223     -0.38648532783101
  C   0.76649061111682     -2.00720563739168     -2.04936051357572
  C   0.92603427720333     -0.82812394872936     -2.95185898123956
  H   3.45570888770121     -0.82260681963526      0.55852517909766
  H   5.71669246870380     -0.88715347191046      2.34110296377914
  H   5.39084771316061      0.05517898534075      3.81018943838435
  H   5.45216898832530      0.86892545416831      2.22942878785288
  H   -1.97813162711057     -0.18631335025252      1.57643144492117
  H   -2.19857094828796     -2.97585847658196     -0.37337753119674
  H   -3.57607939284111     -2.28481894726116     -1.21747146338964
  H   -3.44913821843507     -2.76848883751193      1.80778409831072
  H   -4.83502367195756     -2.11396819106673      0.93223490818910
  H   -4.31347210738715     -3.77694102391083      0.65353496607316
  H   0.28410518010588      2.22996053728783      1.50734344361704
  H   0.08832264463510      1.25051855105270      2.66603261745596
  H   0.74619211943223     -3.40593968182137     -3.65872152473664
  H   2.92002417555885     -0.26600979286363     -2.31833549489383
  H   2.89921054820404     -1.38994712136017     -3.68690694828882
  H   2.48643023628114      0.30934377069252     -3.91561860988565
  H   0.62518324780575     -5.39627165350098     -2.17779283825005
  H   0.62805586448533     -2.71112170158180      1.15016028834215
  H   0.58939955161284     -5.02924465683514      0.30580679056907
  H   0.40651163824911     -1.03886982809761     -3.88581471256737
  H   0.44456149898882      0.04368834766740     -2.52311265040882
