# Supplementary material for: Partial to Total Generation of 3D Transition-Metal Complexes
Source: J Chem Theory Comput. 2024 Sep 9;20(18):8367–77. doi: 10.1021/acs.jctc.4c00775 (PMC11428130; doi:10.1021/acs.jctc.4c00775)
Supplement: Supplementary file 2 — ct4c00775_si_002.zip [file ct4c00775_si_002.zip › sco_338/LAGJEK_comp_0/36_53_31_h.xyz]

40
2 5 -2294.570433980008
  Fe  -0.15601491045148     -0.08514832530578     -0.01727261040479
  N   1.85343812519169     -0.28422885713344      1.02204502266635
  N   -1.99124688679439      0.27174135683011     -1.07241508957869
  N   2.23305456859725      0.93171932036671      1.50185222856188
  N   -2.84313925595064     -0.76581765695420     -1.29856162162276
  N   3.34396904800701      0.84076923149537      2.13713797170971
  N   -3.80417435243660     -0.38910648593365     -2.05615048011399
  N   3.71839018835725     -0.44995410530192      2.07871247056748
  N   -3.59223058201110      0.91430196657850     -2.34136219490426
  C   2.79519913434074     -1.13315969193649      1.39384911357160
  C   -2.47411974947078      1.31075315061062     -1.73497682036494
  C   4.95548377411847     -0.90344219638967      2.71261683588952
  C   -4.51072167028086      1.65077489951460     -3.20645681632872
  O   -0.36713119432037      1.74316036602671      1.07109670497336
  O   -1.03740922121650     -0.68563173322477      1.85007582478104
  N   -0.83335223090769     -2.23299475498190      0.19642993746010
  C   -1.58867738989617     -1.94510747578463      1.40908796289575
  C   -1.90123723141487      0.36248111463274      2.32709838131556
  C   -1.03315572776652      1.59506414845183      2.35844379380457
  N   0.94854001674072      0.48988857279259     -1.61918263756879
  N   0.55337141175508      1.27850550995332     -2.50682728409201
  H   2.83682263319418     -2.18784050029117      1.18918356162943
  H   5.10794069395485     -1.94832970568855      2.47062770142778
  H   4.87200332232609     -0.77773515009325      3.78688877957771
  H   5.78077617465733     -0.30943396922549      2.33622808154294
  H   -2.04289301979721      2.29267641597813     -1.79046035805148
  H   -4.20266818811221      2.68885260138183     -3.23728929742174
  H   -4.48062025818354      1.22248509229777     -4.20271741950668
  H   -5.51398046863457      1.57104215639952     -2.80299512558165
  H   0.55404286069974      2.01733804827602      1.24775417984129
  H   -0.21280331534637     -3.02418730295560      0.30188266837995
  H   -1.46340307345981     -2.41888266018932     -0.57773068795410
  H   -2.64630643468122     -1.83538847135016      1.18682535902972
  H   -1.44022132742097     -2.68705428959831      2.18811771787123
  H   -2.74888803751280      0.47482575720837      1.64999883793686
  H   -2.27142461056818      0.13742109244165      3.32615837581145
  H   -0.27515313207806      1.50682829141861      3.13366830727846
  H   -1.63550955479853      2.48011968617119      2.55163956486449
  H   1.94089189051889      0.21243462867406     -1.66455588806129
  H   1.31347598107510      1.53373692483166     -3.15424805182917
