# Supplementary material for: Partial to Total Generation of 3D Transition-Metal Complexes
Source: J Chem Theory Comput. 2024 Sep 9;20(18):8367–77. doi: 10.1021/acs.jctc.4c00775 (PMC11428130; doi:10.1021/acs.jctc.4c00775)
Supplement: Supplementary file 2 — ct4c00775_si_002.zip [file ct4c00775_si_002.zip › sco_338/LAGJEK_comp_0/36_53_31_l.xyz]

40
2 1 -2294.574420125883
  Fe  -0.13448134490232     -0.08679766533429      0.07522676649778
  N   1.61250183220208     -0.16261108877774      1.00297131989014
  N   -1.83171589358871      0.16388617999265     -0.88851811554937
  N   2.12345261772501      1.05409928105112      1.34818261932268
  N   -2.59477562279682     -0.87360569767198     -1.32281478919206
  N   3.23566245200153      0.91026105494149      1.97083023330655
  N   -3.54790645102202     -0.44021698045131     -2.06409178017351
  N   3.47625865963417     -0.40853200522613      2.04391038638647
  N   -3.41612734657511      0.89897738901175     -2.12573931119000
  C   2.47458289914963     -1.06453623676418      1.44642538871166
  C   -2.35592898192015      1.26638984520475     -1.40550024205291
  C   4.70049703292901     -0.91770805339387      2.66190640628057
  C   -4.32626977036041      1.70559991000962     -2.93535546041139
  O   -0.43240140104157      1.75722798663900      0.83206739401794
  O   -0.95932325825029     -0.67377297165634      1.79138297281609
  N   -0.55631396949920     -2.07966922211947      0.06399847320988
  C   -1.39454318100833     -1.95074479367675      1.26430788909777
  C   -1.88501932789485      0.36030055880781      2.19773605050052
  C   -1.06500339110328      1.62664388319875      2.15046502639347
  N   0.75511314271048      0.33931104224734     -1.45933503317117
  N   0.42128501596431      1.17369044599196     -2.32986203490125
  H   2.41119423082281     -2.13345727504218      1.35971558756201
  H   4.49827066648565     -1.88298060030509      3.11154929261627
  H   5.00751189431611     -0.21065003744849      3.42273163714404
  H   5.47820002361129     -1.00819454038243      1.90978578849436
  H   -1.99164150111720      2.26793592497252     -1.28545814799646
  H   -4.27825384004999      2.73455756332798     -2.59933348416279
  H   -4.03497080079738      1.63980465564581     -3.97890818577373
  H   -5.33058493679906      1.31890649746403     -2.80985397903601
  H   0.46491282414724      2.11663671583138      0.98465409477705
  H   0.16003871799341     -2.78763338395369      0.16399443330708
  H   -1.13528465740065     -2.30890258986416     -0.74079315430087
  H   -2.44382777479471     -1.92192071211082      0.99206184796462
  H   -1.20640531078803     -2.72156717900769      2.00525762810877
  H   -2.73781284911066      0.38678587769619      1.52328782900544
  H   -2.23186961356179      0.17407598002913      3.21277107244225
  H   -0.28460603596003      1.59951957872291      2.90725072840363
  H   -1.69456546460808      2.49771855188129      2.31757983286855
  H   1.66090131967913     -0.13388101334538     -1.59966009096881
  H   1.13016739560176      1.23853012385814     -3.07060989024213
