# Supplementary material for: Partial to Total Generation of 3D Transition-Metal Complexes
Source: J Chem Theory Comput. 2024 Sep 9;20(18):8367–77. doi: 10.1021/acs.jctc.4c00775 (PMC11428130; doi:10.1021/acs.jctc.4c00775)
Supplement: Supplementary file 2 — ct4c00775_si_002.zip [file ct4c00775_si_002.zip › sco_338/LAGJEK_comp_0/38_0_32_h.xyz]

42
1 5 -2225.444669342317
  Fe  -0.13373596175045      0.11012941751306     -0.15319826596735
  N   0.77683678283682     -1.45609108564813     -1.36480810377480
  N   1.28039870035398     -1.23581887593195     -2.60802563885969
  N   1.68326623043074     -2.34183605438444     -3.12826997355589
  N   1.44070547947376     -3.30829701159231     -2.21931388133383
  C   0.88646023750310     -2.75207352176564     -1.13755792379921
  C   1.76136072772798     -4.70007446829178     -2.49850211539604
  N   -0.46179263372657      1.20509919147485     -1.99823216714113
  N   -0.64048316296687      1.72938253733477      1.30554397408589
  N   1.82524170885611      0.54207110358203      0.72569765084394
  C   -0.50979205792320      2.67641125999999     -2.05130081230154
  C   0.43053683507568      1.74536111204810      2.31715510134571
  C   1.77138930267158      1.71887236372194      1.61495879712711
  O   -0.28013292277914     -1.57022456946154      1.55141322093845
  O   -1.87937691558188     -0.84271334503929      0.19216054327640
  C   -2.14532785015900     -3.57839021247847      2.54419342129207
  N   -2.36699787197406     -2.54463033900258      1.60008016002582
  C   -1.46495069938132     -1.63500948038463      1.12505379815662
  N   -1.06023195583796     -3.80977858899155      3.15789573953083
  C   -3.36172667188800     -4.41992603565943      2.76197764106725
  H   0.59300360272369     -3.26352388881837     -0.23863824691929
  H   1.11349360570536     -5.07165604635091     -3.28590456435562
  H   2.79597649787517     -4.76930807510410     -2.81554213815736
  H   1.61315071446776     -5.27970829023536     -1.59493942115596
  H   -1.34658441132230      0.83480286188167     -2.33128968996198
  H   0.22596121546637      0.85867464692182     -2.66185104065001
  H   -1.52206840398948      1.45922114585426      1.72362727597563
  H   -0.77938062525321      2.66020357271394      0.93086849105730
  H   2.61593185130141      0.60188715787852      0.09582980315918
  H   1.95857343270268     -0.29928841988240      1.27679939845291
  H   0.41975730783278      3.08362821220422     -1.66167938429621
  H   -0.65340887516479      3.05906986601400     -3.06134831314038
  H   -1.32876386201073      3.03444069273571     -1.43389645252659
  H   0.37531548245174      2.60913948817219      2.98137956169687
  H   0.31787702574140      0.85119997397014      2.92668787101727
  H   2.57953769854786      1.72298568139573      2.34726992530628
  H   1.88915938620107      2.60950079274641      0.99799290612037
  H   -3.27852570430052     -2.48872835199236      1.17504927518055
  H   -0.34748414260210     -3.12862993637390      2.90390814830487
  H   -3.12867746101008     -5.20045376831608      3.47529000990509
  H   -4.18654172294741     -3.82348113998244      3.15356936715351
  H   -3.70108991338094     -4.87990957246713      1.83304605227592
