# Supplementary material for: Partial to Total Generation of 3D Transition-Metal Complexes
Source: J Chem Theory Comput. 2024 Sep 9;20(18):8367–77. doi: 10.1021/acs.jctc.4c00775 (PMC11428130; doi:10.1021/acs.jctc.4c00775)
Supplement: Supplementary file 2 — ct4c00775_si_002.zip [file ct4c00775_si_002.zip › sco_338/LAGJEK_comp_0/35_60_21_h.xyz]

47
2 5 -2519.761279408901
  Fe  -0.11009398085182     -0.23146412070183     -0.04555386753117
  N   -1.28711077042575     -1.68653980088469      1.11201768276525
  N   0.75484637087111     -1.72753604699094     -1.27998508914005
  N   1.11701031423248      1.38199229227454     -0.93703165526195
  N   -0.59295133091775     -2.56840136800586      1.87966214455060
  N   1.15950735744029     -1.42240967193207     -2.54275099204370
  N   1.09114973454021      2.55103509939693     -0.24758746169041
  N   -1.39761638617759     -3.29703653497216      2.56774660260383
  N   1.68809900611705     -2.45192408022364     -3.09410189341435
  N   1.79237097650476      3.44718292124041     -0.84277933943056
  N   -2.64416514382905     -2.89655696939343      2.25515390745312
  N   1.63681962265322     -3.45538777808256     -2.19127193207100
  N   2.28758238600260      2.86881519805114     -1.95041604982117
  C   -2.56450310123015     -1.90566006187699      1.36171210402858
  C   1.06078202424251     -2.99900384090216     -1.07967645847546
  C   1.86662052985736      1.59944796763350     -2.00175504628029
  C   -3.81043808069946     -3.51813579813971      2.87811312690388
  C   2.16706951672470     -4.77784349524341     -2.50797777727547
  C   3.12999451684179      3.62045993933909     -2.87545431763364
  O   -0.16569463942393      1.10000126847403      1.66638673241442
  O   1.39829930302946     -0.55072816715520      1.62126925725849
  C   1.88156895531872      1.40669943320508      2.97290061130095
  C   0.83198266388702      0.46212149966448      2.47891976043550
  N   -1.75297026532315      0.45622371491607     -1.10782103895936
  C   -3.55759538328644      1.58856790373613     -2.58380183315387
  C   -2.55982165317659      0.95901904299949     -1.76481709946160
  H   -3.40081875572744     -1.38468711141565      0.93310897361392
  H   -4.70598362629562     -3.07947470681275      2.45493306597901
  H   -3.77920760014670     -3.34050744028836      3.94775086920014
  H   -3.78965844751786     -4.58458006477764      2.68283423242509
  H   0.88449269147420     -3.56832004009148     -0.18519800170003
  H   3.21883352827069     -4.68769760771722     -2.75689531904380
  H   2.04623903726906     -5.41899755456182     -1.64307347472172
  H   1.62357150860381     -5.18561460797264     -3.35337966559494
  H   2.09297230818387      0.88722548497128     -2.77334697220962
  H   3.55061647767508      2.93361026755140     -3.60011718231687
  H   2.53201021014850      4.37281183325503     -3.37923692332171
  H   3.92489832001938      4.09972315028907     -2.31547154692186
  H   0.20077918674069      1.93868266302398      1.30146539184519
  H   1.17428631489862     -1.42335280392555      1.98688718745700
  H   1.42962219653752      2.20460663558913      3.55749373742774
  H   2.58178833248159      0.87392248346308      3.61054250334108
  H   2.43676209840446      1.83969698495302      2.14449861328188
  H   0.29703324400106     -0.02487778947111      3.29139734420714
  H   -3.54563491831023      2.66560849273229     -2.42602792709144
  H   -3.35573500702880      1.38750847956182     -3.63447236021630
  H   -4.54862964262054      1.21075470521093     -2.34046262371182
