# Supplementary material for: Partial to Total Generation of 3D Transition-Metal Complexes
Source: J Chem Theory Comput. 2024 Sep 9;20(18):8367–77. doi: 10.1021/acs.jctc.4c00775 (PMC11428130; doi:10.1021/acs.jctc.4c00775)
Supplement: Supplementary file 2 — ct4c00775_si_002.zip [file ct4c00775_si_002.zip › sco_338/LAGJEK_comp_0/35_60_21_l.xyz]

47
2 1 -2519.752675061591
  Fe  0.02133226914544     -0.24027132382671     -0.03837338881990
  N   -0.90861916543586     -1.60772431691272      1.02077947704276
  N   0.78960366561409     -1.57641811506251     -1.18287261223384
  N   1.01150975305016      1.29355492074321     -0.84504261029052
  N   -0.17718600193808     -2.52415855782656      1.71673183580651
  N   2.10555900353208     -1.54910339488787     -1.53022182678397
  N   0.64905335111026      2.53644183212735     -0.42540491610621
  N   -0.95355247376135     -3.22198758497299      2.46691626529908
  N   2.39872891651446     -2.60945530182212     -2.19262069867049
  N   1.40067248633438      3.42345969328521     -0.96989281319164
  N   -2.20560935896754     -2.77067796842804      2.26948175332750
  N   1.27609463527770     -3.34608412274672     -2.28956767453999
  N   2.26627591660721      2.76677133438802     -1.76187989184565
  C   -2.17252327329545     -1.77392361778041      1.38042975662244
  C   0.28597462748143     -2.70505831968643     -1.66591676944346
  C   2.02480038450711      1.45459787281045     -1.67921881861205
  C   -3.33304515617055     -3.34477439782415      2.99974083467540
  C   1.28564535438948     -4.64626589007133     -2.95337653718611
  C   3.27666180860314      3.48488494367602     -2.53534752983371
  O   -0.35239684413739      1.11012423518552      1.69775507561724
  O   1.52520207974518     -0.21261651265003      1.53664791482232
  C   1.64634581234002      1.76200602011250      2.94983727817047
  C   0.77933416186382      0.65306443953062      2.45092748829662
  N   -1.42635109005869      0.09161310455694     -1.12798903446024
  C   -3.39716582878038      0.83846240126094     -2.64433313329754
  C   -2.30733639149160      0.40864985294043     -1.80976828056419
  H   -3.01842774200092     -1.20631824099796      1.04136091519971
  H   -4.25314840200203     -2.93355175732633      2.60226642703204
  H   -3.24041764059757     -3.09857900308792      4.05236726243831
  H   -3.32125849371857     -4.42145947805302      2.87376357331600
  H   -0.72623146232454     -3.04982151139093     -1.57656802181208
  H   1.39816199481429     -5.43473003102838     -2.21544706851662
  H   0.36177293548647     -4.77720939368902     -3.50550378293075
  H   2.12802833994024     -4.66129688693495     -3.63380705653728
  H   2.57436341843139      0.67505464770617     -2.17137572607723
  H   4.26642406904329      3.15040897425501     -2.24261182932642
  H   3.12005609921905      3.31132347543134     -3.59488329885283
  H   3.16324091700479      4.53871165328834     -2.31447303453643
  H   -0.14350877705505      1.97827619327189      1.29292277702256
  H   1.53649642396536     -1.11631253466439      1.89496217399757
  H   1.07474402602011      2.42219505211758      3.59832747694776
  H   2.47436935390473      1.35509685013600      3.52420665398923
  H   2.05596862719131      2.33903251907487      2.12359423873642
  H   0.38082109537241      0.03742681451231      3.25321962784746
  H   -3.77913343987597      1.79687750690846     -2.29597223456752
  H   -3.06293220053714      0.95450888241700     -3.67389320204793
  H   -4.20941778437766      0.11423504192831     -2.62554701512418
