# Supplementary material for: Partial to Total Generation of 3D Transition-Metal Complexes
Source: J Chem Theory Comput. 2024 Sep 9;20(18):8367–77. doi: 10.1021/acs.jctc.4c00775 (PMC11428130; doi:10.1021/acs.jctc.4c00775)
Supplement: Supplementary file 2 — ct4c00775_si_002.zip [file ct4c00775_si_002.zip › sco_338/LAGJEK_comp_0/38_0_32_l.xyz]

42
1 1 -2225.44488677751
  Fe  -0.01020112962526     -0.09171782901395     -0.04533650963415
  N   0.77734778386897     -1.40809747765147     -1.15337845105332
  N   1.74822269427253     -1.07996838721171     -2.06906115402065
  N   2.16947982510467     -2.14202619541952     -2.66570668736954
  N   1.48676654224352     -3.17710624650612     -2.15525174898057
  C   0.63076355101262     -2.72694595309760     -1.22667358360507
  C   1.72705948398361     -4.53655811896608     -2.61320906705766
  N   -0.19270828316990      1.04473937846387     -1.70269874675327
  N   -0.68049841545111      1.28091866999034      1.26697907837995
  N   1.79736294270473      0.54503585595650      0.50411040890266
  C   -0.50480480664257      2.48394068959073     -1.71416098303471
  C   0.43577512413142      1.60718515433596      2.18431259229339
  C   1.68655927222430      1.75194607162111      1.35248410743578
  O   -0.33487000624335     -1.45076994597582      1.41141284141358
  O   -1.82961507286747     -0.95659743603562     -0.10838346589184
  C   -2.20032589401577     -3.37813159918589      2.57758876204683
  N   -2.38345242114496     -2.53094337743611      1.45301733851345
  C   -1.50364751125175     -1.63619677502624      0.92270988338039
  N   -1.15057659769782     -3.47084778506238      3.28127589745183
  C   -3.41561250378702     -4.19531252877776      2.87587251755731
  H   -0.03605952109608     -3.33543873975181     -0.64751113963680
  H   0.81165866554583     -4.95901968513297     -3.01596399971894
  H   2.47991215283109     -4.48740514317586     -3.38996987308939
  H   2.08730557271553     -5.14763076597301     -1.79116340264944
  H   -0.93671137239089      0.55912909313686     -2.19457292869063
  H   0.63888163717158      0.88027512550004     -2.26586715299810
  H   -1.46044403605453      0.90635189926690      1.79783804760413
  H   -1.02619697228440      2.12971894524503      0.83408422537053
  H   2.44605143906641      0.69644119029024     -0.26282066090786
  H   2.19687706374296     -0.21286189554110      1.05022794475207
  H   0.25622145808128      3.03392882767445     -1.16820199320971
  H   -0.55100572002059      2.88330192907337     -2.72654524472932
  H   -1.47039640033429      2.65551830866920     -1.24602847451190
  H   0.24575067031272      2.50816658580556      2.76827475720476
  H   0.53819039520115      0.77540708039149      2.87748577431716
  H   2.56388186969256      1.89792784664733      1.98309863093023
  H   1.60931402549784      2.61783614061767      0.69772737660343
  H   -3.27338154254622     -2.56356327208807      0.98105033095062
  H   -0.42016614852919     -2.84451425270340      2.95127694186134
  H   -3.21457168330732     -4.82506893351027      3.73330603931501
  H   -4.27294628264953     -3.55998341099521      3.10077019445599
  H   -3.68832984829829     -4.82853303803018      2.03075157680542
