# Supplementary material for: Partial to Total Generation of 3D Transition-Metal Complexes
Source: J Chem Theory Comput. 2024 Sep 9;20(18):8367–77. doi: 10.1021/acs.jctc.4c00775 (PMC11428130; doi:10.1021/acs.jctc.4c00775)
Supplement: Supplementary file 2 — ct4c00775_si_002.zip [file ct4c00775_si_002.zip › sco_338/NIGXUY_comp_0/29_30_111_l.xyz]

92
2 1 -3268.501004987595
  Fe  10.78408812731226      7.15548993341114      6.56605933110960
  N   12.00008282229041      5.66055993324030      6.88747837060652
  C   11.81992346713635      4.36258585922160      6.68805859172596
  N   12.98653541198671      3.75592037106569      6.91190904118592
  N   13.30621201754598      5.82671932202775      7.23764258193396
  N   10.44638655047900      6.46996591130654      4.81059233420319
  N   11.42216557978644      5.97527753464746      3.99671372903438
  N   10.90080408111245      5.56569284461890      2.89255098489936
  N   9.57522686535622      5.78192732173293      2.97372091545461
  N   12.31062436111565      8.23068308797352      5.99885180653357
  N   12.57409671905284      9.35963697512666      6.70667677900072
  N   14.13813074395456      9.11210786062895      5.31364560772592
  N   13.67155772758898      9.89372855763001      6.30079551771942
  C   13.03153202102799      0.07952688043359      7.87923824296539
  C   9.30160455401381      6.34308483968668      4.15273180746699
  C   8.67825464248673      5.48039977550132      1.85511145590214
  C   8.12604964287099      6.73586518896461      1.18548120880507
  C   13.29681196966154      8.08987794236482      5.12926399220070
  C   15.34913662063774      9.46337694968066      4.56611663475980
  C   15.05096455213837      9.90054965515186      3.13421845251028
  C   16.36933309981954     10.21366264575965      2.43996549785786
  C   14.09413911847727     11.08131229944178      3.09001806408423
  C   13.31600277447785      2.32907669170371      6.88782766796521
  C   12.65071229087756      1.54745559321401      8.01753544317638
  C   13.02220437805304      2.09982474547815      9.38435646974268
  N   13.89770734348208      4.68501998916970      7.25945207181279
  C   7.17874592252053      6.31355546849281      0.07041190263282
  C   9.23646217127674      7.63783029497626      0.67030138953152
  N   9.30157290173945      6.13502678487510      7.33473502744058
  N   7.78283463342565      5.30243415090170      8.61483361555296
  N   7.86356969917268      4.52159440223028      7.52499688984127
  C   6.96460836546621      6.02759741421313     10.80627959632437
  C   7.13108417567612      3.59376004769235     10.22743636968620
  C   5.40849570571540      5.04608265410032      9.10170953405890
  C   8.67068982265772      6.29319562915662      8.49258569771644
  C   6.80329768954187      4.98872144253913      9.71076817023254
  N   8.77367893875485      5.01869151809017      6.76028700463759
  N   9.63627261639889      8.72979552490708      6.17234502114254
  C   8.82902566974036     10.51090771546972      5.08426967975072
  C   8.82556353003970      9.39047823000260      6.98936088876570
  N   8.32098826143829     10.47029731556164      6.35750016067225
  C   9.64556020588690      9.42725921032185      4.97819858414480
  O   11.04756957154322      8.01150787456818      8.41932700685241
  C   11.82790580996679      7.41707992774842      9.48250520509053
  H   10.90733912248316      3.88606602712640      6.38448383313337
  H   14.10492772144383     -0.05960288268317      8.00287640357075
  H   12.74899501471993     -0.32624759549961      6.90900842813652
  H   12.53563533075193     -0.51458704934994      8.64273545619968
  H   14.39867391980865      2.28081549728948      6.96372624677172
  H   13.02522599095996      1.94085263967745      5.91406538909231
  H   11.56641270963918      1.63059320014224      7.88573038937632
  H   14.09732706927568      2.04408562365301      9.55044488281799
  H   12.53876753756395      1.52370273787738     10.16990586012495
  H   12.72264159040645      3.14043653259006      9.51008276720604
  H   8.32759000790668      6.62431601195825      4.49946364682885
  H   7.87784400727979      4.85012211965814      2.23640091975636
  H   9.27147006012311      4.89417385892294      1.15898028680196
  H   7.54479421614094      7.28497107189892      1.93419124464514
  H   6.73345263109010      7.18655889911512     -0.40005115721379
  H   6.36786194624760      5.68730784167735      0.43909072247438
  H   7.70695634123256      5.75880471167006     -0.70418276389726
  H   9.90342425839515      7.97401560741638      1.46450652519822
  H   8.81767337365699      8.52360629579194      0.19868163950533
  H   9.84342574221358      7.12428539278102     -0.07439148117770
  H   13.40385067342654      7.29099467731685      4.42114447596730
  H   16.00803985558289      8.59824766189766      4.58832264745843
  H   15.81758109427286     10.26360134012005      5.13204355077951
  H   14.58867764782799      9.05303731922626      2.61713677500982
  H   16.87420813850944     11.05384777370146      2.91557519507190
  H   16.19485615559685     10.48334954069883      1.40141012859396
  H   17.04879536376375      9.36280782671158      2.45040757176029
  H   14.50977057492421     11.94343548547388      3.61029172393316
  H   13.12977148974018     10.85393885247933      3.54502359576097
  H   13.90707096952046     11.37755770848432      2.06056965527644
  H   6.25798700629218      5.80338382500596     11.59973296831220
  H   7.95909098572222      6.00905946608296     11.24905712244898
  H   6.74110132708859      7.03411126302002     10.45587929449464
  H   6.43140192956533      3.33503572101253     11.01752632177164
  H   7.04246798689655      2.85048592493047      9.44085878130085
  H   8.13653634244280      3.55216543586524     10.64183568145317
  H   4.67526773355106      4.81677854572128      9.87023118163365
  H   5.18778220835614      6.03797750507827      8.71171860018035
  H   5.29684113976258      4.32078268059406      8.30128111095576
  H   8.85892708961362      7.06231741777767      9.21248760037280
  H   8.57847876599025     11.28974531892647      4.38872315786809
  H   8.61600746349431      9.14780888085912      8.01195427166651
  H   10.24628702198076      9.11755302432686      4.14536274821820
  H   11.51163905818527      8.83376196566273      8.14803622110356
  H   11.72769840843434      8.02882041021026     10.37588664166443
  H   11.42449805090211      6.42795505015101      9.66852929157524
  H   12.87085963385032      7.32973590166827      9.19715402858843
  H   7.69248411957855     11.14521262029445      6.76149607291488
