# Supplementary material for: Partial to Total Generation of 3D Transition-Metal Complexes
Source: J Chem Theory Comput. 2024 Sep 9;20(18):8367–77. doi: 10.1021/acs.jctc.4c00775 (PMC11428130; doi:10.1021/acs.jctc.4c00775)
Supplement: Supplementary file 2 — ct4c00775_si_002.zip [file ct4c00775_si_002.zip › sco_338/NIGXUY_comp_0/30_20_22_h.xyz]

83
2 5 -2937.669471115443
  Fe  10.88162809696857      7.49758822474034      6.54946648808087
  N   10.51985553331851      6.86625872641973      4.47465330153758
  N   11.11052982592879      7.68279413513924      3.55603431957916
  N   10.75373462331524      7.34393366697424      2.36785847720418
  N   9.92380346284780      6.29077447189725      2.48942495145778
  N   11.14213971395013      7.96764100539216      8.72479345789551
  N   10.53699084467078      7.03391402786284      9.51609969957787
  N   10.74231508375798      7.30166248934271     10.75589752207182
  N   11.48168861025013      8.42747242522748     10.79736675351301
  C   9.77969810990127      6.01045136506580      3.78706990027752
  C   9.29489604083129      5.66196117074789      1.31858976169960
  C   7.80197066103410      5.96375935524758      1.21289043122035
  C   11.73430262630038      8.81979460750348      9.54745272992736
  C   11.95459802318416      8.97660130610005     12.07427437857389
  C   14.32678391777626      8.18601189544974     11.72284344151985
  C   13.12659108556753      8.18957644916200     12.65535415462226
  C   13.47238899475212      8.77837737934725     14.01685748327272
  C   7.23983708100029      5.19162580991787      0.02629581744448
  C   7.53039668575921      7.45475905104443      1.09368399127334
  N   12.99971933768236      7.96771453814169      5.83645778169883
  N   11.69973020960260      5.51165696361319      7.20142607295228
  O   14.03196524361700      8.83597568028797      7.66246747988652
  C   13.17676555922822      5.23062396457479      7.04885668964800
  C   13.70993095711608      7.84495438530420      7.04210121937303
  C   13.59522848670914      4.06636771719347      7.95089344437120
  C   13.49430836669728      4.86711777575599      5.59996153544501
  C   13.96062382792733      6.45236484894960      7.55898527103067
  C   10.83224900696012      4.39666984202977      6.77352898626583
  N   8.64485631216612      7.47736281027684      7.01585998353151
  N   10.20818818372039      9.58563440472742      6.02826869398813
  C   7.95651163275796      6.50594078357344      6.75320672426461
  C   8.70420721180278      9.74900481807696      6.09125475487161
  C   8.21933264610971      8.86518097608463      7.23950151210276
  C   10.97007416529089     10.60149587134665      6.78160184420952
  C   8.11858728378580      9.28697828734423      4.76625435146346
  O   7.41688144138222      5.51208622166421      6.47215285987811
  C   8.25164196838438     11.18082345945408      6.35523308415922
  H   9.15810297675488      5.22737585911392      4.18122719551031
  H   9.47852018268875      4.59246430100455      1.39041806774974
  H   9.83605346421653      6.04523650361901      0.45839593645239
  H   7.31994034810331      5.58725944747393      2.12179034117231
  H   6.16764001486630      5.35148813265091     -0.05180310363779
  H   7.40816028348128      4.11988533413172      0.11767788607624
  H   7.68881217598835      5.52625060151394     -0.90806353515857
  H   7.90701287104543      8.01889228267957      1.94617779551601
  H   6.46086279115682      7.63868098450223      1.02868080174845
  H   7.98944676027524      7.86612362506415      0.19565356925724
  H   12.35082480293097      9.65588351565939      9.27955211408777
  H   11.10181506238270      8.96800249358560     12.74704682980957
  H   12.23302318416867     10.01101962791999     11.88484787472607
  H   14.10441176940557      7.73897107611428     10.75348144152353
  H   15.14277055097651      7.61475170019227     12.15846729043412
  H   14.69604412690727      9.19653102839721     11.54595151494842
  H   12.78408104345055      7.16235555741173     12.80142737218023
  H   13.81233154798913      9.81012916503427     13.92887432890886
  H   14.27469987647449      8.20905283013766     14.47904782512926
  H   12.62196001390821      8.75864613572618     14.69593558005240
  H   13.10642566758073      8.88743822686508      5.42773317399596
  H   13.19036179652928      7.25983168410333      5.14200756751771
  H   11.53545475545200      5.61071913925255      8.20067992533178
  H   13.33230633095729      4.25487487619301      8.99112800618768
  H   13.14430581583763      3.12688904716025      7.64758133853515
  H   14.67272340588632      3.92669038205196      7.90409448491771
  H   13.24287596560078      3.83078365520116      5.39479204256072
  H   12.94834585261091      5.46187874039947      4.87035485007303
  H   14.55805215304635      4.97471187981420      5.40515003416248
  H   13.85559226774013      6.52771826699979      8.64022341681434
  H   15.02370769646461      6.26096764289036      7.40243872164283
  H   11.09561233071811      3.45534914287644      7.24888557836417
  H   9.80772831786282      4.61961441180234      7.04991244162005
  H   10.89022897358262      4.26561486704878      5.70009948425638
  H   10.47371844484729      9.66978223508290      5.05162188990158
  H   7.13883600095440      8.92468854670832      7.33511206948438
  H   8.65697447504598      9.18745947037892      8.18076236747791
  H   10.62080230984040     10.63504038070840      7.80632888587118
  H   12.02325178234119     10.33914862942424      6.79809899522233
  H   10.87133975683965     11.59590034007223      6.35470662336210
  H   7.03317146475665      9.33713052528809      4.79579276591575
  H   8.45028232148180      9.93147054291623      3.95462034593310
  H   8.39964309654667      8.26756477975822      4.52941072638275
  H   8.56850875989555     11.56122574108870      7.32213762109963
  H   8.61405947145817     11.85597269444543      5.58390708396450
  H   7.16555107545467     11.22462603847623      6.33086708364931
