# Supplementary material for: Partial to Total Generation of 3D Transition-Metal Complexes
Source: J Chem Theory Comput. 2024 Sep 9;20(18):8367–77. doi: 10.1021/acs.jctc.4c00775 (PMC11428130; doi:10.1021/acs.jctc.4c00775)
Supplement: Supplementary file 2 — ct4c00775_si_002.zip [file ct4c00775_si_002.zip › sco_338/NIGXUY_comp_0/30_63_41_h.xyz]

54
2 5 -2324.80050919971
  Fe  10.47918422374898      7.75556694565588      7.07004573957044
  N   8.77900160480433      6.38121139398880      7.56163650072922
  N   9.25420628889705      5.10275327639856      7.49646119193955
  N   8.29772461268646      4.26259417179001      7.67643306060939
  N   7.17382894089569      4.97682292936322      7.86823741252204
  C   7.48093705246411      6.27696219865842      7.79690003313410
  C   5.89151111178186      4.32381598812191      8.17064978720860
  C   5.49126902077336      5.52238664797350     10.36684246874979
  C   5.62565610707168      4.17744426170774      9.66961412290277
  C   6.63913842034760      3.27410153792747     10.35396098952571
  N   9.17045375725342      8.90977829088851      5.68904919087287
  N   11.45944779525013      6.67888267649688      8.73710159936708
  N   10.31741014327234      7.03146024675683      4.91920917554855
  N   9.96581420070323      9.56797371890075      8.26746074385962
  C   9.31729198661050     10.33087092059596      6.00570077794885
  C   9.77578965126786      8.33522207587312      4.48914796215181
  C   11.12748252693059     10.27578592226065      8.85042000244056
  C   9.07069804916294     10.47465535866561      7.49558422932369
  N   12.55851951636287      8.18769901681027      6.34350523638925
  C   14.69233751244672      7.29531274617176      5.75916193351256
  N   14.29642772438592      9.63514814295824      5.60299970343454
  C   15.11508996578542      8.58814114788740      5.47621882138232
  C   13.39383748710990      7.13928385218020      6.19472356147849
  C   13.06939624480835      9.38802923419035      6.02183142474056
  H   6.77227485797581      7.07638411703949      7.91379739957988
  H   5.93396965949211      3.35544172713956      7.68172025618453
  H   5.11702199767904      4.91774532313072      7.69108458507101
  H   5.16646910378285      5.38446846238125     11.39480661369258
  H   4.75880029045119      6.16646238094429      9.87981999254743
  H   6.44600855303626      6.05113724549931     10.41086266585845
  H   4.65168800304495      3.68284075168643      9.70476606304619
  H   6.72638258442590      2.31049717887042      9.85636596873167
  H   6.34097906409673      3.08831611606641     11.38276663105739
  H   7.63108270623032      3.72559928107904     10.38195729217402
  H   8.19195684165097      8.65245937130516      5.74138548115718
  H   12.43881553650231      6.86117428137987      8.92491566275829
  H   10.98024707391438      6.80437093999913      9.62212987893716
  H   11.37668165905191      5.68463966970214      8.54315101227656
  H   9.64614439367335      6.28547184415796      4.77953242041261
  H   11.13777629778662      6.78281765187801      4.38009120146012
  H   9.42884677052293      9.20531411694143      9.04744050150774
  H   10.32920462059286     10.63686227816709      5.75095331359547
  H   8.63761230866308     10.97468683930121      5.44548171043987
  H   9.07155268951847      8.24755705048178      3.66259020419469
  H   10.59745400119889      8.96601059906233      4.16674250884682
  H   10.81728517291257     11.02036665229187      9.58192301183822
  H   11.79037261264367      9.56432266512981      9.33303012980881
  H   11.68222391871857     10.78089252551676      8.06909041390987
  H   9.20104377468572     11.50982324481282      7.80830923457698
  H   8.03772731340926     10.20863558565866      7.71769301139931
  H   15.34896534831450      6.44589225227629      5.64410411599359
  H   16.12091162308336      8.79497955873045      5.13492832500753
  H   12.99609732584261      6.15857816326404      6.42262211933786
  H   12.40970995278323     10.23963942438249      6.10801260511022
