# Supplementary material for: Partial to Total Generation of 3D Transition-Metal Complexes
Source: J Chem Theory Comput. 2024 Sep 9;20(18):8367–77. doi: 10.1021/acs.jctc.4c00775 (PMC11428130; doi:10.1021/acs.jctc.4c00775)
Supplement: Supplementary file 2 — ct4c00775_si_002.zip [file ct4c00775_si_002.zip › sco_338/NIGXUY_comp_0/30_41_211_h.xyz]

86
2 5 -3206.811614815591
  Fe  10.71374731341724      7.27361610401437      6.47518809971909
  N   11.96238158748316      5.43524642386251      6.45387643206257
  C   11.87333663486148      4.20123438064759      6.91948607153344
  N   12.96256864832854      3.53360602224279      6.52582324513468
  N   13.13624077108236      5.49968482632179      5.77008608734238
  N   11.70887233073100      7.88365704916654      8.29662537311049
  N   12.26967560396876      9.11316394633174      8.39061147217221
  N   12.89522994368359      9.23748056225173      9.50790035585019
  N   12.75127587026917      8.07228308239547     10.16331882498154
  C   14.14404137479695      0.51590413765212      8.51577761862202
  C   12.01539586557031      7.24772173533283      9.41370560136309
  C   13.28985370856745      7.89629989467153     11.51653181645578
  C   11.02051733997448      8.06659922205233     12.61193618527868
  C   12.44701962012912      8.59164814000315     12.58235520779283
  C   13.13971631727340      8.42153231754105     13.92787569446754
  C   13.38533034874662      2.16287155183582      6.83090812974913
  C   13.74544173790127      1.96979065408495      8.30171981495304
  C   14.83956946930503      2.92659383214255      8.74831246472033
  N   13.74046005105349      4.36584754102980      5.80769524653926
  N   10.25174765105016      6.97210864526203      4.29483280440947
  N   12.19094408240108      8.12513657102363      4.94999650108428
  C   10.05282670807382      5.81746071223120      2.18683751924264
  C   9.71110929312452      7.00716990737183      1.46378805180265
  C   10.22526205233984      8.24480651245032      1.70120961505832
  C   11.26464908982999      7.91263096036770      3.88801674738134
  C   11.17902474335724      8.56630876334648      2.71957740559377
  C   10.40099427620157      5.78575998435818      3.48076992750082
  N   9.08788643492353      6.27924067216722      7.46466343338671
  C   5.32553593378441      4.06867188273704      7.90388684937890
  N   9.31936492956516      5.34985344656689      8.43099862687163
  N   8.20447309532564      4.94175111727291      8.92619431101433
  C   5.80738050890326      5.33739264091938      8.57364559200051
  N   7.22374462656036      5.60735831184151      8.28562041720878
  C   7.77621255145989      6.42693174821783      7.38891402321139
  N   9.60301318272863      9.10092778543661      6.19625678819413
  C   8.79213954605240     12.41207708122863      5.05368141392913
  N   8.94118086371253     11.00613262088354      5.42069954221282
  C   9.96800216927999     10.37690816902711      6.02352718475290
  C   8.39984046298796     13.29112734844605      6.23082766261838
  C   8.24304611195232     14.74213000128160      5.81049609874111
  N   7.93602507946919     10.11287030913646      5.22806407309567
  N   8.33995645939493      8.99250645789036      5.68616290995601
  N   11.16950628857101     10.90837563393996      6.31036085987686
  H   11.07310968050725      3.80580552747981      7.51687816272759
  H   15.04115381196369      0.26652393765799      7.95022211648906
  H   13.35508004354124     -0.17248238757484      8.21709419658684
  H   14.35993212771101      0.33368186616614      9.56554970201129
  H   14.24143997670034      1.97443830589228      6.18944852598808
  H   12.58055746673927      1.49585186922060      6.53015070295470
  H   12.84395190355460      2.16352903088902      8.89317001246973
  H   15.75173507658970      2.77670195826277      8.17229527511975
  H   15.08224249402836      2.76048949356733      9.79532947070228
  H   14.55028135471556      3.97235865229194      8.63962598837252
  H   11.71583092823331      6.25148520918583      9.68167409748910
  H   14.30311517683282      8.28717530249524     11.49771139812181
  H   13.33896584135131      6.82413546952601     11.69478611681343
  H   10.49215401230400      8.23578748993705     11.67311164293145
  H   10.44994479187983      8.56609646131471     13.39089272460559
  H   10.99720945522239      6.99753548743739     12.82868512182373
  H   12.42812850289163      9.65540845310695     12.33495087083878
  H   13.18955029443317      7.37229905617016     14.21919454385348
  H   12.59003369358081      8.94889923469526     14.70325993024736
  H   14.15331240964662      8.81810999866980     13.91616432091605
  H   9.33416273018491      7.37706970566053      4.10932354679524
  H   12.94503569770496      7.43801883631147      4.94479109923636
  H   12.59656514853576      9.05234548733377      4.92641057016376
  H   10.04864681600802      4.88348445537339      1.63822575070535
  H   9.11291501394948      6.88023524677659      0.57107319459571
  H   10.00798698856813      9.02134390201384      0.97943908061664
  H   11.88197334645393      9.36534717205724      2.51602568149510
  H   10.76523589487526      4.90150852439856      3.98002750933798
  H   4.28002218690453      3.90989920042399      8.15557864468150
  H   5.40338920381550      4.13364041827356      6.82078189371807
  H   5.88848567754621      3.20520747219992      8.24795985432326
  H   5.25393477067060      6.21019452262784      8.23791957845762
  H   5.72234808070326      5.27847343585815      9.65492455117331
  H   7.26022876568929      7.10704904355447      6.73451229436699
  H   9.72916164621401     12.73751426036988      4.60170010389911
  H   8.03358404926864     12.43784213586617      4.27685364224459
  H   7.46679628884186     12.91383641207603      6.64957177587217
  H   9.14968375274428     13.21056595224804      7.02171274210287
  H   7.95719527506915     15.35708635172344      6.65958974680789
  H   9.16992024804096     15.14862358380764      5.40757203942472
  H   7.47180387755110     14.85445157763017      5.05045257405485
  H   11.23011907572925     11.91120507028423      6.36556478419468
  H   11.69932574446356     10.41884810966577      7.03136232039254
