# Supplementary material for: Partial to Total Generation of 3D Transition-Metal Complexes
Source: J Chem Theory Comput. 2024 Sep 9;20(18):8367–77. doi: 10.1021/acs.jctc.4c00775 (PMC11428130; doi:10.1021/acs.jctc.4c00775)
Supplement: Supplementary file 2 — ct4c00775_si_002.zip [file ct4c00775_si_002.zip › sco_338/NIGXUY_comp_0/31_18_11111_l.xyz]

48
0 1 -2681.150204607958
  Fe  10.33323110603710      7.79749330246987      6.54150572809505
  N   10.31378700437835      7.60722021402976      4.62743590368146
  N   10.67431672880417      8.57961893384204      3.73692109059851
  N   10.57775497809549      8.12362262738051      2.53695087694435
  N   10.15625196083756      6.84470651955623      2.62665953428460
  C   9.98585634787432      6.53714762294555      3.91420654483577
  C   9.89444508903456      6.04069074023862      1.44146087688664
  C   8.41314159904924      5.72660353167065      1.25035700528017
  C   8.24777122765149      4.87333364407244      0.00113482254392
  C   7.57094692601045      6.99075818429328      1.18807541793149
  O   10.49640208754478      7.96932353254248      8.52157195656224
  O   9.84826076950188      8.61790554902527     10.48169380770184
  O   8.33354619002863      8.15693074711492      8.98807795703498
  N   9.53845889263062      8.26050822186523      9.35851086632092
  O   10.81185308057171      5.78532558013792      6.68566038176801
  N   11.74739157089650      5.18073170209829      6.00553610869606
  O   11.64847334445900      3.97254136760543      5.83580228581824
  O   12.70523276639103      5.85401123512932      5.54209108119024
  O   12.40381131588279      8.32703880059223      6.42108914646066
  C   13.20534752522350      8.32029230393940      7.61403008435388
  N   9.68238424559678      9.60631347971404      6.42565667446322
  C   8.72709299707820     12.22067042283129      6.26690594553128
  C   8.06248539417063     11.18034144190425      5.63605548060730
  C   8.56147486320151      9.89925442801229      5.73352261512182
  C   10.32416491610620     10.62078075801960      7.03938485988546
  C   9.87744556349829     11.92451256552305      6.98059823825681
  O   8.39367921749399      7.02208591182985      6.68661965806481
  H   9.67137476403742      5.58561296448191      4.29722038056699
  H   10.48089837573882      5.12672683710544      1.51864294723958
  H   10.27936106855943      6.61986325215102      0.60590544430772
  H   8.08575395140278      5.13443930230359      2.11043607519912
  H   7.20579947958661      4.59148442615057     -0.13475515587234
  H   8.83467571428680      3.95699045728592      0.05451404893974
  H   8.55920998963591      5.41982220968018     -0.88951202224726
  H   7.65613019687350      7.58355327976290      2.09682792633793
  H   6.51985539618028      6.74182493649179      1.05556910062232
  H   7.87224575553847      7.62181667668871      0.35177754929232
  H   12.62494693277958      7.47345070828028      5.96057207072892
  H   12.90045382731357      9.14870134228315      8.24241449359220
  H   13.07540494278494      7.39646128119978      8.17240990754191
  H   14.25030768005512      8.44404546136087      7.33122030650961
  H   8.35625884745027     13.23414369341426      6.20700874069697
  H   7.15757022401976     11.35208550445856      5.07126160536224
  H   8.06266038559847      9.06323594158680      5.27102034709479
  H   11.20837022392723     10.35570413646427      7.59256268443013
  H   10.43277131776235     12.69425654146026      7.49648672206210
  H   8.22040896284016      7.43020805915928      7.59642291180722
  H   8.60128425549886      6.09602961991571      6.88011896693328
