# Supplementary material for: Partial to Total Generation of 3D Transition-Metal Complexes
Source: J Chem Theory Comput. 2024 Sep 9;20(18):8367–77. doi: 10.1021/acs.jctc.4c00775 (PMC11428130; doi:10.1021/acs.jctc.4c00775)
Supplement: Supplementary file 2 — ct4c00775_si_002.zip [file ct4c00775_si_002.zip › sco_338/NIGXUY_comp_0/28_45_21_l.xyz]

70
2 1 -2779.290449248618
  Fe  10.95288672947718      7.32365212495078      6.88688868572367
  N   11.10072418221777      7.88060298226468      8.73407641468855
  N   10.21474645141611      7.33797522472768      9.62096769146059
  N   10.44607375328730      7.77613211148532     10.80517296683465
  N   11.48453988144089      8.62086124689265     10.71273201531138
  N   12.49693365219359      8.26578603190264      6.25261232647250
  N   12.88526253560991      9.48962692176916      6.70856068818756
  N   14.16408758813574      8.97251695745580      5.09996306315462
  N   13.88547950452570      9.91374213238057      6.01658099950747
  N   8.68952139545174     10.54615693408138      5.98619179335713
  N   8.70888573026778      8.46197143259351      5.62789038172806
  N   9.79152501595808      8.75690727080627      6.40660882890327
  N   8.05138542837967      9.53955667482072      5.37288959164193
  C   11.88977338965001      8.68082928135513      9.44085903218278
  C   12.05320367957572      9.25082651529486     11.91270779645543
  C   14.09583819397476      7.76632190382458     11.92229012777377
  C   12.91877626631275      8.29294779099766     12.72695220114422
  C   13.37477898364097      9.01494136721158     13.98831735413629
  C   13.30477091791609      7.96098589288892      5.24212719558640
  C   15.19807395674678      9.17905186830074      4.07724490845250
  C   14.60795417874016      9.43169961601399      2.69131181754438
  C   15.75574651228933      9.61462728381385      1.70721973895401
  C   13.66150163719099     10.62186295324934      2.68509070663065
  C   9.23265178341078     12.78660783557359      5.04079590028693
  C   8.68643848344394     14.20574719864591      4.95638012634556
  C   9.50338299959068     12.20095650233265      3.66388500916396
  C   8.24429728997701     11.93857821050240      5.83797970674185
  C   9.76529002040502     10.06471522285768      6.61862387725951
  O   10.66778136003229      6.56589601558391      4.90373986453898
  O   9.31084987505099      6.12625934049903      7.43711697097408
  O   12.03262369444747      5.54026700538876      7.21091367059029
  C   13.19944886985271      5.45174787725362      8.06416247867448
  H   12.69329289738408      9.28072939620490      9.05958892353910
  H   11.21103141306533      9.61381352309296     12.49485626039159
  H   12.63003136197992     10.10675391295710     11.56916799633707
  H   13.78111533224105      7.20299218280763     11.04253571124778
  H   14.69873936764169      7.09463578888143     12.52787459254918
  H   14.74561949733464      8.57829800028944     11.59316756768247
  H   12.28409865036016      7.45399786826577     13.02143591731814
  H   14.00725276978770      9.87061514839093     13.75211643896806
  H   13.95570847860291      8.34330028060312     14.61496626391067
  H   12.53258465733540      9.36901474416734     14.57982629798224
  H   13.27212209725049      7.07424137015608      4.63921673835848
  H   15.84256111781757      8.30310690110960      4.08173903653495
  H   15.77737324537041     10.03171476811781      4.42005386802208
  H   14.04974707293085      8.53636904786735      2.39821164249632
  H   16.34462971818467     10.49869681261752      1.94897213388823
  H   15.36984630736465      9.74450608492674      0.69948711601541
  H   16.42531449836628      8.75620670019153      1.69527193854004
  H   14.17236335945265     11.53221446428898      2.99687332858782
  H   12.80415743466111     10.47811046753892      3.34350261844158
  H   13.27405541143364     10.78881195960871      1.68315196867313
  H   10.17377854152630     12.81840074366061      5.60029873897819
  H   9.39366352226651     14.85120974845627      4.44201494775480
  H   8.50455278792785     14.63364159418267      5.94083928649512
  H   7.75161354287601     14.23400520425692      4.39807630440900
  H   8.58857097890652     12.13349174977581      3.07646028596471
  H   9.94154069260425     11.20331654565003      3.71115290818050
  H   10.19835180690267     12.83297536670630      3.11653735483796
  H   8.08827728637533     12.34036260723155      6.83654290395612
  H   7.28117808847251     11.88014608321251      5.33914557021589
  H   10.48483799714588     10.63802891630812      7.17035861532335
  H   10.56677566060067      5.60508550871838      4.88878124313346
  H   9.81277226209916      6.92315531503058      4.60617405819303
  H   8.50263647760403      6.40283580484649      6.98109420241294
  H   9.17773982680064      6.34056833418283      8.38608217741023
  H   11.38555969753381      4.89078399632021      7.51947854833061
  H   12.93573290565470      5.62861483538805      9.10378333327807
  H   13.65011747925931      4.46936518313321      7.95514923214127
  H   13.89499881625642      6.21001831312356      7.72603699908370
