# Supplementary material for: Partial to Total Generation of 3D Transition-Metal Complexes
Source: J Chem Theory Comput. 2024 Sep 9;20(18):8367–77. doi: 10.1021/acs.jctc.4c00775 (PMC11428130; doi:10.1021/acs.jctc.4c00775)
Supplement: Supplementary file 2 — ct4c00775_si_002.zip [file ct4c00775_si_002.zip › sco_338/NIGXUY_comp_0/28_23_2_h.xyz]

91
2 5 -3247.355609398804
  Fe  10.76202448098607      7.31716496630201      6.41838657552982
  N   12.15288179522947      5.60553784102032      6.64601515930545
  C   12.07210247863268      4.28308050150820      6.67008322613941
  N   13.24939367408970      3.80436108618555      7.07759322663196
  N   13.41597338626060      5.91520282259151      7.05751570178891
  N   11.24344704948219      7.97375609060215      8.41194429614136
  N   10.22955618652932      8.36732720943684      9.23087750862031
  N   10.70016671852037      8.71842906816104     10.37491555650745
  N   12.03888758816208      8.56999185312756     10.31288546232562
  N   12.32663040934528      8.47039586420315      5.45708367286395
  N   12.35963551872658      9.80436666707759      5.72532744842786
  N   14.10375986664731      9.33054317628053      4.61603673855151
  N   13.42018272527255     10.32474047024992      5.22224774519796
  N   8.21745548331723     10.79494645169027      6.10219714748620
  N   8.30436255861011      8.82974389107110      5.33712969282430
  N   9.38906969888876      8.99784883881523      6.13570427637395
  N   7.59601992403209      9.90183479487245      5.30804632661634
  C   13.28129658419104      0.31466689821258      8.58724089352159
  C   12.36153620454375      8.10318786245703      9.10520397693404
  C   12.88179816089308      8.80647082403561     11.48857360914549
  C   13.21969582307190      6.33760132930235     11.90336459120766
  C   12.80211004364504      7.67006700366133     12.50515452130324
  C   13.65830860249592      8.04053891240885     13.70882584576980
  C   13.42009706683380      8.19626675647789      4.76721038982322
  C   15.34102559974781      9.58866390926786      3.87000715807374
  C   15.14960405324760      9.49584596487635      2.35790169509548
  C   16.49488594035787      9.73674544784290      1.68617886552838
  C   14.08799134490159     10.46308683357196      1.85935815232773
  C   13.64660696958519      2.41223845703175      7.32777005059534
  C   12.82704659657972      1.76051855195318      8.43838372399215
  C   12.93958705856298      2.52623620280396      9.74708611346723
  C   8.61717234716663     13.19926674250646      5.58137974178071
  C   8.02435361020507     14.58153280068750      5.82143051843483
  C   8.80279025669688     12.91305230459801      4.09978747558635
  C   7.71550067335377     12.16631244318341      6.25243685994046
  C   9.31929369426696     10.23113819661428      6.60198288654969
  N   14.07521542786269      4.84030981126368      7.31494985795047
  N   9.07051275203280      6.21963802120032      7.31308161135888
  N   9.81618792067663      6.58435510189076      4.31847696214670
  C   9.64676388067280      5.21940283906073      4.47645048062813
  C   8.10710823187189      5.54070792708577      6.40401605482396
  C   8.96213436180413      3.29817314365930      5.68886389513350
  N   9.13348190925516      2.18784266858771      5.98873832326690
  C   8.86513783136443      4.68012267364911      5.43311203997971
  H   11.22638463715323      3.66975392010937      6.41786462272073
  H   14.32295672174574      0.25802224534869      8.90189149744809
  H   13.17764760444034     -0.24153915551652      7.65732180112688
  H   12.68351493410785     -0.19194010875054      9.34052683463231
  H   14.70119155913102      2.45364755058045      7.58466782588136
  H   13.54195499031597      1.86912288652491      6.39127189926649
  H   11.78013702983587      1.75084925937563      8.11984688733604
  H   13.97128336677175      2.55726459859798     10.09652834209595
  H   12.34567829665493      2.04349562546782     10.51929419611946
  H   12.58709845287872      3.55499496349070      9.66213809166337
  H   13.35155634388364      7.86428571408997      8.76454535108000
  H   12.55330841303846      9.74643451210347     11.92257855706227
  H   13.89870897751701      8.93417157325605     11.12354061046171
  H   12.56752142506265      6.02694273277101     11.08642708562157
  H   13.18010659937089      5.55394617864013     12.65593884062768
  H   14.24292186330074      6.37483289529134     11.52647589920505
  H   11.76151562404917      7.60037314117418     12.82969407744817
  H   14.71045573824212      8.12610954767387     13.43715896701884
  H   13.58040305774267      7.27553477077336     14.47713191107059
  H   13.34581845858378      8.98399927033144     14.15259869212401
  H   13.73054669004604      7.23373669461613      4.40649985187576
  H   16.08651470999784      8.87830221899079      4.22027115676696
  H   15.65496202532349     10.58599336276909      4.16451344253472
  H   14.83197335856589      8.47341281004992      2.12598267908071
  H   16.85732823328502     10.74433412423390      1.88646563936018
  H   16.40238827639423      9.63200321740681      0.60826357775420
  H   17.25349324467448      9.03184837536630      2.02281909019776
  H   14.36546116062442     11.49443182157568      2.07416551553024
  H   13.11158261369411     10.28235658728179      2.30899070249218
  H   13.97093187787777     10.37278915976023      0.78224081632557
  H   9.59458661252151     13.15967991411435      6.07347688453666
  H   8.67006307653103     15.34721557275163      5.39903510998172
  H   7.90636341876797     14.79737183448084      6.88217318291982
  H   7.04842731850521     14.67875535565194      5.34717213665022
  H   7.84743416222614     12.92310772204666      3.57640726615437
  H   9.27407511164131     11.94744497682946      3.91685350758189
  H   9.43434419239924     13.67262879285725      3.64556127679014
  H   7.61202966395922     12.36048300348354      7.31758586273331
  H   6.72426248294183     12.16156791107595      5.80839592210673
  H   10.02390494130566     10.70651157333332      7.25641643598444
  H   8.58395013636231      6.90508109388869      7.88475203381824
  H   9.43383313525338      5.54010432468915      7.97320257959259
  H   10.28332536727391      6.84100409895405      3.46188306785040
  H   8.98271718330072      7.16209351577506      4.43711200132947
  H   10.26452968924881      4.59017654977315      3.85158784325877
  H   7.38910417585609      4.94594774618350      6.96342398950961
  H   7.54754056238203      6.31442729909131      5.88490538310747
