# Supplementary material for: Partial to Total Generation of 3D Transition-Metal Complexes
Source: J Chem Theory Comput. 2024 Sep 9;20(18):8367–77. doi: 10.1021/acs.jctc.4c00775 (PMC11428130; doi:10.1021/acs.jctc.4c00775)
Supplement: Supplementary file 2 — ct4c00775_si_002.zip [file ct4c00775_si_002.zip › sco_338/NIGXUY_comp_0/29_38_31_h.xyz]

64
2 5 -2646.496518654554
  Fe  10.48642323566252      8.14423020911820      7.99632291656619
  N   12.25744873211374      8.41677332960034      6.74538050041049
  N   12.98911204239828      9.52722930838176      7.02158750015620
  N   13.82269264988385      8.64930002915033      5.29332960017969
  N   13.92604041253394      9.67620587441941      6.15376227784329
  N   8.48051041604699     11.05782630220310      5.54358977377925
  N   9.06729347582148      9.02982643694359      5.48838394630485
  N   9.42295459497259      9.51855672874692      6.70193603679940
  N   8.50040336351861      9.94704120040332      4.78642827694227
  C   12.78904780380971      7.88331975890386      5.65991763730156
  C   14.70710743375828      8.53647170923471      4.12566812574095
  C   13.98198594634646      8.80228281812952      2.80839095268004
  C   14.98445902894045      8.64961930354345      1.67211014449009
  C   13.31292633353316     10.16717084700793      2.79349312946900
  C   9.07508341215367     13.36591253600577      4.81152166972835
  C   8.44185117650577     14.64245311267453      4.27454976113563
  C   10.16899881753251     12.84632550125785      3.89236983680273
  C   7.97076911527518     12.33268828408399      5.02190542254896
  C   9.05449237330780     10.78567029682578      6.72081599311828
  O   11.74159320434562      6.89128876841746      9.27586545631271
  O   11.16256439205545      9.92094093499957      9.02138111810823
  O   9.86580685074245      6.60418476417999      6.64399498700214
  N   8.88094212898858      7.66589329984166      9.17145133656119
  C   6.55449741080785      5.34931960350693      8.26823432924089
  N   7.18774440251274      5.90897056067176      9.48977232020883
  C   5.63335804630487      4.21090301686286      8.66977837816987
  C   8.07954992237699      6.84453519891668      9.39868920204356
  N   7.62656367037281      4.98213167473607      7.33728596532014
  C   4.46131290060344      4.62044695967723      9.54640369924168
  H   12.45956781140665      6.99291109487705      5.15669401260796
  H   15.14564040139347      7.54141116265161      4.14411217485785
  H   15.49872330315000      9.26126658387194      4.29235352950951
  H   13.21202073631242      8.03282553478682      2.68874093136247
  H   15.77165781257268      9.39932325378971      1.74152815244230
  H   14.49053875403679      8.78203295910203      0.71293459153394
  H   15.45329618584407      7.66700707515165      1.66855943369926
  H   14.04273265998182     10.96532037035505      2.92436239587149
  H   12.56099803978248     10.27113455913440      3.57573091672832
  H   12.81319172405562     10.33102843071029      1.84189850774716
  H   9.51431835876281     13.59077120321399      5.78886609607679
  H   9.19477483758346     15.41819200090292      4.16171704025656
  H   7.66961349088357     15.02712527868290      4.93870351656203
  H   7.99306321111902     14.47635297597354      3.29583868473025
  H   9.76879997143952     12.58515540027240      2.91321837367159
  H   10.66691708722805     11.96443835967258      4.29568406726719
  H   10.93149472270574     13.60701106288584      3.74425192663151
  H   7.21610839114969     12.69306545924153      5.71727550059757
  H   7.48111502439773     12.08550502079430      4.08437294196107
  H   9.18878098333402     11.47827819982033      7.53090115882028
  H   11.40828481708910      6.35603723381267     10.00522905308596
  H   12.58227032441741      6.49933141626693      9.01223100785584
  H   12.01798505070450     10.14796208264030      8.59936105323832
  H   11.33442360415995      9.84351436724047      9.96756448130775
  H   9.51623988896079      7.12420101850456      5.89394282215900
  H   9.08956224871815      6.05421101218339      6.94968318060089
  H   5.97832032242653      6.14558358579449      7.79666951752033
  H   6.90812929786863      5.56177681153665     10.39365244805367
  H   5.25775175406727      3.77696013320253      7.74288162347156
  H   6.22769242495503      3.42932568252906      9.15101654108982
  H   8.00437299678622      4.07640728869505      7.60134902958053
  H   7.21630438423842      4.84990579867416      6.41869237782035
  H   3.80482752384938      3.77111265264674      9.71315852598137
  H   4.76505570143935      4.97607171417060     10.53105044332157
  H   3.87001286068184      5.40580484892696      9.07902364705935
