# Supplementary material for: Partial to Total Generation of 3D Transition-Metal Complexes
Source: J Chem Theory Comput. 2024 Sep 9;20(18):8367–77. doi: 10.1021/acs.jctc.4c00775 (PMC11428130; doi:10.1021/acs.jctc.4c00775)
Supplement: Supplementary file 2 — ct4c00775_si_002.zip [file ct4c00775_si_002.zip › sco_338/NIGXUY_comp_0/30_40_22_l.xyz]

65
1 1 -2668.289053561919
  Fe  10.87090211962003      7.59057681137644      6.73410244556448
  N   12.11388676443728      6.13351472137003      6.87419103530658
  C   11.94995854020044      4.83755824917301      6.63689406167161
  N   13.07776378445495      4.21307492589757      6.99614061903931
  N   13.37179715018093      6.27875058967711      7.39279565963927
  N   11.10044656549509      7.84596177465706      8.61275211154597
  N   10.35113114099972      7.21165631400609      9.55458056340152
  N   10.84348924765869      7.42317098766773     10.73012144571201
  N   11.91868366039101      8.21029441098263     10.55816266967313
  C   12.96212576339969      0.57088482150422      8.07105408877607
  C   12.08142197723088      8.46408319257702      9.25503732851657
  C   12.76026142572464      8.59129838140877     11.69183519011099
  C   14.63352917703878      7.02301153885157     11.05305347675842
  C   13.67923959579887      7.46276590988007     12.15168803561954
  C   14.42562259955182      7.92285844903186     13.39642551033632
  C   13.37855216716504      2.78507670914450      7.03897821100215
  C   12.59150852835405      2.04655139442083      8.11955367344544
  C   12.82518042913472      2.64258846187159      9.49894500232497
  N   13.94438881443823      5.12725842450738      7.46939341049662
  O   9.36246651038593      6.24144937095160      7.16824051124612
  N   9.58728311860136      9.16633074668172      6.67155899037802
  C   8.00197667514675      6.51882221379272      6.77469111419841
  C   7.52109836228388      7.90242132203830      7.15534704833738
  C   7.85780328625822      9.02033753954864      4.89571827121519
  C   8.13072387208001      9.06899844341388      6.38603303556753
  O   12.21178082089327      8.91077515935848      6.42850699992435
  N   10.91677847875084      7.39717843810966      4.73160979176117
  C   12.27453238412183      7.83778258162782      4.30962480751999
  O   13.69500161751283      9.66235581502190      4.92520179066030
  C   12.80124953642853      8.91025735352433      5.26143619341008
  H   11.06286076345627      4.36208964618840      6.26570079251737
  H   14.01501305572402      0.42416741701685      8.31084033738690
  H   12.77712233479407      0.13598797391240      7.08969119184010
  H   12.37971337048239      0.00819314432265      8.79678360740673
  H   14.44748443423143      2.71797265479243      7.22262263704752
  H   13.17730662027457      2.36964358390550      6.05351537819812
  H   11.52756586976516      2.13802813952011      7.87736325033638
  H   13.87886070035330      2.59483856539307      9.77271828562850
  H   12.26291410403762      2.09146245564106     10.24956573247082
  H   12.51442640312011      3.68462355674938      9.55820217844451
  H   12.86311243285113      9.03728146582132      8.79341897691160
  H   12.08945668177967      8.89981146166349     12.48905303975911
  H   13.33675390579397      9.45787564485384     11.37506320025535
  H   14.11774090645041      6.66267908254793     10.16547167925994
  H   15.27102895919539      6.21514910262982     11.40573036713825
  H   15.28601814382885      7.84218623433481     10.74837140235179
  H   13.03878381830996      6.62019912247509     12.42422490005507
  H   15.06695829224614      8.77717653172654     13.17870201357521
  H   15.06201859341622      7.12520065024569     13.77225117610844
  H   13.74471145218310      8.20769920362575     14.19727285172385
  H   9.39498280539566      6.24942214710676      8.14616987929647
  H   10.01892669457042      9.85151128544029      6.05695418140134
  H   9.69574896964507      9.56932488165618      7.59575288369198
  H   7.97128954778406      6.35823684629161      5.70049757397937
  H   7.36192167741427      5.76494510764239      7.23349525052488
  H   6.44076860023705      7.92892331365533      7.00520837566892
  H   7.67501866735596      8.04830021857573      8.22657585105626
  H   6.78827628045089      9.08950440035237      4.71227749533123
  H   8.32512920478908      9.85816071976445      4.37958505009463
  H   8.19763550260643      8.09779082399039      4.43046342004488
  H   7.65789224915147      9.97955536389134      6.76516223376064
  H   10.23114075314324      7.98497118707643      4.27392983072431
  H   10.73680234319885      6.45932431145129      4.38865919929109
  H   12.94843021833222      6.98645347340198      4.36680657141068
  H   12.29067152989112      8.20545523028261      3.28649611215100
