# Supplementary material for: Partial to Total Generation of 3D Transition-Metal Complexes
Source: J Chem Theory Comput. 2024 Sep 9;20(18):8367–77. doi: 10.1021/acs.jctc.4c00775 (PMC11428130; doi:10.1021/acs.jctc.4c00775)
Supplement: Supplementary file 2 — ct4c00775_si_002.zip [file ct4c00775_si_002.zip › sco_338/NIGXUY_comp_0/30_55_5_l.xyz]

44
2 1 -2039.489929196623
  Fe  10.76420453458643      7.27505510066233      6.65394907351290
  N   12.25279330600073      8.33072807812599      6.04966710588092
  N   12.10174127025310      9.69235842852964      5.98595633206559
  N   14.05864419991394      9.25491984143320      5.31526771535394
  N   13.18025483522057     10.23776452552156      5.54231647458290
  C   13.48760052001395      8.08233048602728      5.62106724992650
  C   15.38398479958066      9.52930073455007      4.73912363628446
  C   15.51274816780059      9.04814213698437      3.29606446366103
  C   16.91999213397797      9.37056265136835      2.81002489074153
  C   14.45000474716667      9.65849532077786      2.39655885506342
  N   10.34229979766746      8.69067224391767      8.06072844514132
  N   10.87120241270053      5.69101352141681      5.38945408395245
  N   9.60206414334669      8.37652967266238      5.38113272028570
  N   11.95655782715138      6.31585725585624      8.01793738349167
  N   9.22658331805949      5.97311072117817      7.01415898638441
  C   9.56681722927595      8.10985928126144      3.92471777285066
  C   9.61329930411064      5.09603545179113      5.88769950710400
  H   13.96412974743508      7.12516131198676      5.51971820512819
  H   16.12260545995539      9.05946772905186      5.38477503563805
  H   15.50644169406158     10.60640414055696      4.80792171796098
  H   15.39580766011873      7.95863212201465      3.29416888221556
  H   17.08887991855716     10.44621551111453      2.78264792280078
  H   17.06579844933706      8.99238487144054      1.80156470436537
  H   17.68509331314836      8.92447402584864      3.44321626349968
  H   14.51730924868525     10.74548193765535      2.38895412731407
  H   13.43727758743818      9.39197766464889      2.70268320577279
  H   14.57883752390663      9.31514889928176      1.37327564617519
  H   9.35388963642814      8.84579703479085      8.23526231297192
  H   10.74181431292062      8.53435527134387      8.98117154142940
  H   10.71863648855573      9.58889818501207      7.75961456186675
  H   11.64527283685011      5.04262178597373      5.48762404498941
  H   10.81430450818454      5.90302812641084      4.40088711411421
  H   9.98690804531014      9.31301113483044      5.49156931645346
  H   8.64040005488046      8.45191214541609      5.70128684344213
  H   12.73738338787895      6.91351725487526      8.27481512060282
  H   11.49949721351989      6.09336768497133      8.89888198473466
  H   12.39012016183614      5.44160066118984      7.73094299764615
  H   8.27546912162865      6.30695390039890      6.90373960256097
  H   9.23123594805486      5.46515649170196      7.89182303202333
  H   9.06942304311178      7.16519170256223      3.72318330635449
  H   9.02763003263937      8.88734672516512      3.38813322766873
  H   10.58229695821839      8.07575088322575      3.54164953668431
  H   8.85048196578049      5.10595400247480      5.11673440395760
  H   9.75346813472991      4.06714634399665      6.20715964534776
