# Supplementary material for: Partial to Total Generation of 3D Transition-Metal Complexes
Source: J Chem Theory Comput. 2024 Sep 9;20(18):8367–77. doi: 10.1021/acs.jctc.4c00775 (PMC11428130; doi:10.1021/acs.jctc.4c00775)
Supplement: Supplementary file 2 — ct4c00775_si_002.zip [file ct4c00775_si_002.zip › sco_338/NIGXUY_comp_0/29_36_111_h.xyz]

72
0 5 -3735.693062927283
  Fe  11.06987799985872      7.54010185818117      6.63738597764673
  N   12.72220564944199      6.04437981729347      6.83020536502077
  C   12.66989261308571      4.84469978891579      6.28902636896965
  N   13.59913969818351      4.08636320543156      6.87572808406163
  N   13.71108380054743      6.00880935068542      7.75635508714262
  N   10.80622575465995      6.96565080386384      4.50939661826555
  N   11.74538125005741      6.55941906944126      3.61675457520062
  N   11.17875677124143      5.99105412982621      2.60643017750145
  N   9.84702828837172      6.01835740388550      2.83998296922080
  N   11.25811108081506      8.04079664187087      8.78590036243656
  N   10.26219340375156      8.37469608717480      9.64670590344495
  N   10.76062838550405      8.86903045407360     10.72855132702864
  N   12.10450814180928      8.87074953287153     10.57177450017921
  C   12.95502119099901      0.34957297015613      6.87477006540264
  C   9.63462377748601      6.62139713372381      4.01098480544936
  C   8.88750678459722      5.43490548355482      1.91675473288017
  C   7.97586599222971      6.47431762911969      1.27250183471425
  C   12.39362183754759      8.35692410442016      9.37572580369858
  C   12.99841771919894      9.33849703996328     11.61640743261747
  C   13.91782015659806      7.03442905442879     12.08810158710413
  C   13.27796300354075      8.28059237533417     12.68025874180644
  C   14.14759855917889      8.89269700996158     13.76907864603480
  C   13.84610848224206      2.65914616064989      6.72504768006209
  C   12.62804296184401      1.81824947006549      7.09941884988402
  C   12.17238115558485      2.08668237761960      8.52405658885440
  N   14.24435817787463      4.83474350146856      7.79785260596206
  C   6.96999021250320      5.76635048109627      0.37663038873772
  C   8.77061073734154      7.52380833235813      0.51222198487494
  N   9.78795844490200      5.94791819239240      7.04778345893150
  C   9.49928181313058      4.92557864977850      6.52590663345315
  S   9.16638777963537      3.54866289749779      5.73440529520913
  N   12.38221920615370      9.04924938721186      6.26729285010385
  C   12.84445336952606      9.98566829081210      6.82984764938664
  S   13.42520395528710     11.24373390703563      7.65955343132770
  N   9.39973545865585      8.95753544109359      6.52743893098707
  N   7.43823558174924      9.73369315212285      6.42421987202599
  N   8.17976867673749      8.64764502184273      6.17290640211954
  C   9.44356014584440     10.23333001109266      6.99683960750874
  C   8.17839603768779     10.74285385427781      6.93728923408306
  H   11.98275939216102      4.50816759114069      5.53597341435397
  H   13.76008269843460      0.01868480830553      7.53257168662187
  H   13.26113588410371      0.15481892280355      5.84689927287764
  H   12.08506930204588     -0.26987335644959      7.08274002361054
  H   14.69183335512426      2.43518432333628      7.37069489565476
  H   14.14650310224021      2.47194099939531      5.69513046004420
  H   11.81006697750499      2.09387443050067      6.42869078029813
  H   12.95655387162784      1.84193662118432      9.24204031274398
  H   11.29877892938094      1.48281508537110      8.76042997733386
  H   11.89147672195079      3.12710774686473      8.67307454163828
  H   8.68187793206045      6.78352780537147      4.47854148690797
  H   8.31343756291603      4.69177957266647      2.46827790564877
  H   9.47711130471419      4.91865087068464      1.16314303503405
  H   7.42260752432880      6.97144885953592      2.07532388904842
  H   6.27953146596382      6.48115426478980     -0.06699411370269
  H   6.38150197057399      5.03351746852564      0.92787363825739
  H   7.47168239323684      5.24584058951246     -0.43994222830621
  H   9.47941760116947      8.04253319713941      1.15447145470765
  H   8.10657450562503      8.27060918252888      0.08033889815564
  H   9.33481907283190      7.06940988360405     -0.30263486342403
  H   13.37767517401547      8.21611327408137      8.97348492314515
  H   12.53549319707150     10.21846474277879     12.05587592567021
  H   13.91826179797676      9.65376836344896     11.12698181797621
  H   13.28148404544750      6.55627119366880     11.34645281370380
  H   14.11716671719370      6.30028342026048     12.86687234617567
  H   14.86837139238212      7.27106681582970     11.60769256362360
  H   12.31556962005122      8.00439209881606     13.11822753901762
  H   15.11725902595072      9.19620719638770     13.37228200910839
  H   14.33068785143541      8.17250188153181     14.56425208734582
  H   13.68015417085013      9.76933249991673     14.21685548634450
  H   10.35672892475222     10.68248653585401      7.34073652369988
  H   7.76374414021355     11.69370259857783      7.21486390130776
  H   6.44874831841279      9.70292043898460      6.24563516670937
