# Supplementary material for: Partial to Total Generation of 3D Transition-Metal Complexes
Source: J Chem Theory Comput. 2024 Sep 9;20(18):8367–77. doi: 10.1021/acs.jctc.4c00775 (PMC11428130; doi:10.1021/acs.jctc.4c00775)
Supplement: Supplementary file 2 — ct4c00775_si_002.zip [file ct4c00775_si_002.zip › sco_338/NIGXUY_comp_0/29_26_21_h.xyz]

75
2 5 -2949.046249829124
  Fe  10.91936511514124      7.65374079598068      6.83739795046743
  N   11.60086909858151      5.66800399986522      7.46417237796073
  C   12.69884831152252      4.95177304188484      7.30693054894946
  N   12.58549429102311      3.85382241025275      8.06127593057709
  N   10.81465115295505      4.97407873022599      8.32940376163301
  N   10.61297164367592      7.14014386952153      4.79369726682278
  N   11.40483923193913      7.77046310381574      3.88586924358195
  N   11.04398250791089      7.44908697248462      2.69351557889704
  N   10.00450794267359      6.60182264353760      2.80872184633172
  N   8.77112028803403     11.32146678250243      6.06502857008074
  N   8.56556109599108      9.58798645184412      7.25627305069510
  N   9.72587154777213      9.46364549356994      6.56082776900284
  N   7.98459669032194     10.69651208957072      6.96110268863449
  C   14.56303480107954      0.72881399551210      7.17248279562704
  C   9.74327163509371      6.42106253716214      4.10748101294409
  C   9.29008662155909      6.09927056902124      1.62997472808268
  C   7.89625230539144      6.70480398456709      1.48283049699101
  C   13.49555026461988      2.70972137331714      8.19786289165357
  C   13.55788460820713      1.84880140800121      6.93870016706775
  C   12.19039202687922      1.31014814678569      6.55059104202092
  C   7.96857421203022     12.44354967957555      3.98941771184084
  C   7.63157777098502     13.82197663055890      3.43705226754224
  C   6.81382951754248     11.46926093774098      3.82003307132679
  C   8.37627302557543     12.59563948141562      5.45307940391853
  C   9.83542634725484     10.55075700183488      5.82035810473263
  N   11.39473586804433      3.88423109167634      8.68702367905956
  C   7.23789628040790      6.10326903241852      0.24852069508692
  C   7.94009106413919      8.22319246265998      1.41661844361642
  N   12.73849287231929      8.50819317372503      6.58619903385455
  O   11.34722816459761      8.36106584452313      9.05194962479758
  C   12.43216809170336      8.98138402265668      9.55365782761593
  C   13.59929729258925      9.09539785559086      7.37035640654324
  C   13.49027782916219      9.31362642689706      8.76004072091021
  O   12.29191688346124      9.19382040685740     10.84290422132937
  C   13.33291038540439      9.87098868746270     11.58986912965170
  O   9.04440539401944      6.88520874245962      7.51485667346281
  H   13.54357007967158      5.19907455475261      6.69064866512316
  H   14.23865624475488      0.06978793182066      7.97711021235549
  H   15.55013486610652      1.11146221168273      7.42735025670919
  H   14.66625714839185      0.12223873180371      6.27644894211802
  H   13.12075356109732      2.14048472675711      9.04374007364429
  H   14.47560084960428      3.10329926936018      8.45818648897904
  H   13.93493820333464      2.47618147622109      6.12379337152919
  H   11.76937506899417      0.69698427608909      7.34641145569530
  H   12.26962280887984      0.68654324885294      5.66349021425137
  H   11.47522130820422      2.10223519960554      6.32856580498974
  H   8.96174659302047      5.80335959385878      4.51024320546905
  H   9.24421552844536      5.01557010236513      1.71035031775002
  H   9.91935617184356      6.35127371365060      0.78118501084060
  H   7.30919372610684      6.40902083963214      2.35851485239835
  H   6.22332504569659      6.47817258343156      0.14012430249316
  H   7.18366262108544      5.01722096984802      0.30292325798058
  H   7.78364632294846      6.36869601732732     -0.65621706204965
  H   8.36998187224327      8.66753546557940      2.31467552437870
  H   6.93499660058511      8.62294956715177      1.30568251013019
  H   8.52614287135832      8.56281842377066      0.56327841491751
  H   8.83567030710584     12.06079276240858      3.44039414660731
  H   7.37562367493135     13.75372154377297      2.38276167577748
  H   8.46591414783955     14.51548572016817      3.52947770018202
  H   6.77520844530906     14.25395020544928      3.95359389996922
  H   5.92965849755078     11.81127343363898      4.35641374812007
  H   7.05354996212967     10.46903804852514      4.18046147620049
  H   6.54701665738232     11.38130195001862      2.76958408660894
  H   9.21210920633596     13.28303531553297      5.56231390148481
  H   7.55073743621018     12.96419987476290      6.05510189591100
  H   10.63272899910008     10.78459274677549      5.13896258252922
  H   13.03515747286678      8.49842995133524      5.61510909250466
  H   10.69928984050847      8.23626602026419      9.76394820468600
  H   14.51827337299610      9.47394771773915      6.92791502226154
  H   14.32197932695120      9.80884557750408      9.23092964198490
  H   12.96021868107675      9.92657908823602     12.60368479618008
  H   14.25054559354778      9.29017893472281     11.55840577042119
  H   13.48658506393309     10.86946936486254     11.19026900857162
  H   8.40536645602702      7.54794224250059      7.82391900645255
  H   9.10211018627741      6.14408372076090      8.14134379049196
