# Supplementary material for: Partial to Total Generation of 3D Transition-Metal Complexes
Source: J Chem Theory Comput. 2024 Sep 9;20(18):8367–77. doi: 10.1021/acs.jctc.4c00775 (PMC11428130; doi:10.1021/acs.jctc.4c00775)
Supplement: Supplementary file 2 — ct4c00775_si_002.zip [file ct4c00775_si_002.zip › sco_338/NIGXUY_comp_0/30_9_31_h.xyz]

67
2 5 -2917.489170850821
  Fe  10.44648889532368      7.32109970321324      6.91830350893695
  N   10.25317090167097      6.58269560957046      4.86036565486773
  N   11.39156238408172      6.01434792820933      4.37677875931791
  N   11.18938622028340      5.55542420198240      3.19004527575833
  N   9.90975649037975      5.81824435623917      2.87921588807067
  N   12.13674275190789      8.49592976325381      6.22528490824571
  N   11.94279408277381      9.84384120462184      6.24881260459386
  N   13.73618824589641      9.48697564179744      5.18802156460956
  N   12.89456064232899     10.44072323875127      5.62416148718893
  C   9.34130291658608      6.44969814329391      3.91276880044361
  C   9.35522227285529      5.49640274416461      1.55749494796384
  C   9.13328485060621      6.73600070884821      0.69363802118776
  C   13.25772661370084      8.29419030137143      5.55445576658590
  C   14.90782460148560      9.81136719451937      4.36432189821562
  C   14.74422864793338      9.36601931942362      2.91301083048938
  C   16.01463099186995      9.72373515586880      2.15340933832685
  C   13.50949819392332      9.97529526572347      2.26813541846626
  C   8.52851824969626      6.29564843853266     -0.63285965114265
  C   10.41677822029497      7.52667619013881      0.49671671704389
  N   11.41692944213257      5.39202115389732      7.36506565926327
  S   8.39151525889943      6.04506285910743      7.52078300409604
  N   9.11368240368340      9.03768297461710      6.85228438702465
  C   9.27234523238325      4.69442878329578      8.39259336009118
  C   7.16157883861888      8.37621239111297      8.30655573146533
  C   7.59562310841979      7.02509979603225      8.84998258873613
  C   8.26551752259081      9.37932977067031      8.02599065858236
  C   10.45933649946521      4.27758958853112      7.55082686161668
  O   11.00356024854106      7.88283299747430      9.03569801147494
  C   11.82039409540031      8.97312117368000      9.53712391763708
  H   8.31530377468739      6.76691097366191      3.95024696899719
  H   8.42727048612217      4.95236254558364      1.71808103395952
  H   10.07154307072861      4.82072951669464      1.09911857559450
  H   8.40293282431788      7.37166146757070      1.20557578216960
  H   8.31073616606999      7.16097150197328     -1.25345003234039
  H   7.59903048292079      5.74536900442433     -0.49668970331229
  H   9.21834316611865      5.66068076234487     -1.18757868468478
  H   10.83418040110954      7.88690868645294      1.43697869197344
  H   10.23216407476874      8.39608759307350     -0.12943732027414
  H   11.17778820768826      6.92190222725840      0.00459786798028
  H   13.70601335922902      7.34783367643253      5.31781773368623
  H   15.77346536980100      9.34452393126231      4.82849818792431
  H   15.02247613686055     10.88910962166412      4.43582059209343
  H   14.64164283075369      8.27563451648026      2.90793745337979
  H   16.16390445127606     10.80235631673143      2.12270096324811
  H   15.95146357307081      9.37371841548613      1.12620075361579
  H   16.89944554476635      9.27385618332964      2.60064652512155
  H   13.56546594721473     11.06308376798505      2.26078985731364
  H   12.58886939353083      9.69427230715925      2.78048029211263
  H   13.42071588693408      9.64437669282987      1.23608412736679
  H   12.02741055891571      5.46378577566091      8.17119371668059
  H   12.01681395440037      5.17869751931498      6.57386485351942
  H   8.52434832065315      9.01708421730592      6.02577253940745
  H   9.77197546615319      9.79966219811343      6.69063413664335
  H   9.58163954579159      5.05165038595574      9.37394001954131
  H   8.59755229869539      3.85623067506425      8.53952739148817
  H   6.50752946170221      8.82334395992955      9.05545629110820
  H   6.53240580419156      8.24334488355064      7.42364596378659
  H   6.73729639735532      6.46372627544574      9.20785049766410
  H   8.29733480267275      7.14299932160598      9.67301809745811
  H   8.92475392973626      9.46116217198367      8.88570896313790
  H   7.81458338346622     10.35974170983704      7.87169505106518
  H   10.12345009595506      3.96417647099749      6.56509151319706
  H   10.93972934405114      3.41441653200066      8.01196679374706
  H   10.83529233597493      7.28045772950329      9.76772300808185
  H   11.40517559991036      9.35624621643458     10.46565725343974
  H   12.84365471475320      8.64124553737784      9.69744764404182
  H   11.80326701393018      9.75174711351498      8.78581268092395
