# Supplementary material for: Partial to Total Generation of 3D Transition-Metal Complexes
Source: J Chem Theory Comput. 2024 Sep 9;20(18):8367–77. doi: 10.1021/acs.jctc.4c00775 (PMC11428130; doi:10.1021/acs.jctc.4c00775)
Supplement: Supplementary file 2 — ct4c00775_si_002.zip [file ct4c00775_si_002.zip › sco_338/NIGXUY_comp_0/31_21_32_l.xyz]

40
2 1 -1962.054407604609
  Fe  10.85298802668801      7.23619622370709      6.73731151631835
  N   12.07117733397789      5.73968319466095      6.96015897061074
  C   12.17595302861953      4.51108056368875      6.45723290095447
  N   13.26831214120364      3.94366717650016      6.98560423873688
  N   13.13562484381222      5.88529392186329      7.81505163931156
  C   13.54321845894194      0.15395023720291      7.19045117509561
  C   13.79658962706805      2.58207215551670      6.80967844424961
  C   12.91400292862262      1.51609115984352      7.45522167172833
  C   12.71503048106062      1.76687685805046      8.94136107583561
  N   13.84308449525280      4.81080192060760      7.82670550461874
  N   10.90551481677608      7.50034861450852      8.81092639306708
  N   9.17620130343135      5.97766385539056      6.93231261561685
  N   9.52403336987139      8.92799177562151      6.51760578744310
  N   10.88203466332078      7.02080622841852      4.64259213471371
  N   12.52291271281477      8.48949080057036      6.63849111168974
  H   11.52302551666240      4.03418366680300      5.74988570897973
  H   14.51903287783679      0.07348477222037      7.66741009561207
  H   13.66992344687673     -0.03929369370181      6.12657703684774
  H   12.91552103351965     -0.63481682074940      7.59651883019201
  H   14.78465370027413      2.59971275560001      7.26033299437255
  H   13.91014229036416      2.41336110506103      5.74118685872497
  H   11.93915938038761      1.54047293237350      6.95508283969707
  H   13.66698932246353      1.76059364450409      9.47025087712685
  H   12.09423013225267      0.98745696703547      9.37562165976981
  H   12.22848216155170      2.72131821967730      9.14710710244809
  H   10.87455872433248      8.46085469259860      9.13846887882828
  H   10.19355195212414      7.01356577161809      9.34629727345400
  H   11.79394362261402      7.12504778489290      9.13818792509298
  H   9.41606111867443      5.11093263127221      7.40446255870351
  H   8.43366290983217      6.38638857717071      7.49204008713684
  H   8.71966220048042      5.69285328407347      6.07058498195399
  H   8.74471350479168      8.75816679005967      5.88936640397197
  H   9.09546524778954      9.22869376834092      7.38748426604196
  H   9.97617108809114      9.76001599045473      6.15134031290574
  H   11.72319920024857      6.54480021024847      4.33032756263557
  H   10.11411050480660      6.50008241679148      4.22868715560615
  H   10.88347835163556      7.90900832370429      4.14986523355782
  H   13.26909144023460      8.03476940974718      7.16169971521049
  H   12.90652412102975      8.65784861936027      5.71380861115151
  H   12.41581492055889      9.41001849408575      7.05318785143561
