# Supplementary material for: Partial to Total Generation of 3D Transition-Metal Complexes
Source: J Chem Theory Comput. 2024 Sep 9;20(18):8367–77. doi: 10.1021/acs.jctc.4c00775 (PMC11428130; doi:10.1021/acs.jctc.4c00775)
Supplement: Supplementary file 2 — ct4c00775_si_002.zip [file ct4c00775_si_002.zip › sco_338/NIGXUY_comp_0/28_12_11_h.xyz]

90
2 5 -3246.346954345101
  Fe  11.39360699396059      7.32628535549283      6.39701348234837
  N   11.42661708168559      8.06093418371470      8.44103326446651
  N   10.30984226732685      8.58195937065307      9.01161234642103
  N   10.50313109664923      8.75798169790475     10.27250952616467
  N   11.76286354360869      8.35841439861621     10.53797323763749
  N   9.79943454589760      6.00089988949894      7.17958403992165
  N   10.22796988402989      5.00892930004846      7.99840072727973
  N   9.25095306897188      4.53897964540861      8.68832759975592
  N   8.15395411153625      5.22969411445156      8.32120431595628
  N   13.03042557998603      8.65556463327145      5.90442978272019
  N   13.17954047758193      9.84525095358480      6.54407080834225
  N   14.54956910139662      9.81100949980396      4.92590095607474
  N   14.08735221940054     10.54457876489947      5.95952824912556
  N   8.84345714223799     10.63977815842769      5.52908112729730
  N   8.91338187184742      8.59672693798555      4.97540236114006
  N   9.94933230565166      8.82412381578240      5.82234041092308
  N   8.24487841210672      9.68601745874406      4.79446264496449
  C   12.31908714082347      7.92694571719891      9.40496850572571
  C   12.27317542746091      8.32055276849851     11.91014666092324
  C   11.90060810067672      5.82669230610766     12.07372049367139
  C   11.66470599830260      7.18063447942786     12.72450891005583
  C   12.23287388796631      7.23748029527622     14.13581506203621
  C   8.50497705063708      6.12905011342719      7.39604076500504
  C   6.86117253573482      5.01016600725745      8.97902046860817
  C   6.46333591973449      7.42727867550384      9.63683059799890
  C   6.59680825437671      5.99152268412715     10.12205004996729
  C   7.62001815251817      5.86381000667245     11.23995287650419
  C   13.88560974143178      8.65397050233280      4.89764253551691
  C   15.54514213484037     10.34563415121248      3.99210842105297
  C   14.93960972934786     10.73406988954611      2.64487928286292
  C   16.05299025543370     11.25567922259705      1.74686440101404
  C   13.81605543085719     11.74719792831441      2.79832183796086
  C   9.40199368472925     12.95799750356280      4.81626313229580
  C   8.86758949621477     14.38279985008056      4.86850154684809
  C   9.69739623607808     12.51716446719955      3.39123028328927
  C   8.39516675424614     12.03554613374889      5.49897715711818
  C   9.88958457629682     10.09956017321655      6.16015353821259
  O   12.74456816950418      5.72816160504884      7.14520859872926
  N   11.36565510285769      6.52836269031999      4.49979414214310
  C   10.60885384654351      6.09568191525812      3.70982072138035
  N   9.73474608826302      5.69283025822459      2.84765640075474
  C   9.54345207538726      4.28981340288981      2.48214813678334
  N   8.80295250920799      6.61915679361049      2.31414957563859
  H   13.31385350972874      7.53447450960177      9.30726839747992
  H   12.05267404706422      9.28597488412816     12.35682455665397
  H   13.35375370025811      8.21660065748166     11.83827349160751
  H   11.43962646353366      5.75084731106025     11.08887563485675
  H   11.47600397640212      5.03366864833316     12.68440743557191
  H   12.96639305167858      5.61881283259875     11.96896299656576
  H   10.58890762165317      7.36322894185277     12.77661599380569
  H   13.30794227607617      7.05807240075643     14.13781040582311
  H   11.77382265394453      6.47370687686498     14.75853107046712
  H   12.05075611419895      8.20088056774138     14.60889835736407
  H   7.84238619708433      6.82287843264613      6.91449299677638
  H   6.88360258546218      3.98527105554731      9.33618945114602
  H   6.09591709199250      5.08867396832977      8.21043749141750
  H   6.11445396704090      8.06604206307960     10.44461469559522
  H   5.74639173968395      7.51703331583707      8.82038437671815
  H   7.42032169665517      7.83447008796465      9.30890042770109
  H   5.62587510716194      5.67337453086342     10.51010699320626
  H   7.71568130195289      4.83765748005979     11.58958756162264
  H   7.32616727508589      6.47809502713527     12.08781843071115
  H   8.60502122175121      6.20371872436249     10.92118881102438
  H   14.02212537028135      7.86879430237155      4.17738348532045
  H   16.32337800384537      9.59497355527343      3.87510403451787
  H   15.97837876437163     11.20865313425117      4.48972471449364
  H   14.53283560153332      9.82526006358397      2.18885406410972
  H   16.49532543010378     12.16336632341429      2.15613089986769
  H   15.66196076203957     11.49867683388378      0.76204224462350
  H   16.84845836249264     10.52406984950917      1.61447978603739
  H   14.17414862465986     12.66054549519600      3.27206080324968
  H   12.98892466659622     11.36496669185774      3.39627715665495
  H   13.41575361140823     12.01656956575549      1.82369615269807
  H   10.33177472096815     12.92225508482188      5.39356614212086
  H   9.58624137351132     15.07259315920080      4.43319042806831
  H   8.67355771048700     14.70925063815494      5.88891988780299
  H   7.94140286175277     14.47504987281531      4.30238872851956
  H   8.79458089593119     12.52888544546617      2.78150791430973
  H   10.11695112573445     11.51197344147953      3.34524921291319
  H   10.41544890913554     13.19016149768754      2.92866965412647
  H   8.20919938633134     12.34309569334248      6.52557541923036
  H   7.44734876173492     12.02683060230903      4.96830342277590
  H   10.56062760540785     10.61263095892214      6.82321562219615
  H   13.17347152164487      5.18007188147855      6.47789979658514
  H   12.12722619200319      5.13158021425608      7.61733404727753
  H   10.29873085836051      3.68780273997004      2.97767621688505
  H   8.55062471935145      3.97098563092079      2.78620868084535
  H   9.64390672027362      4.18064945750556      1.40618988080744
  H   8.50356765887696      7.23693704001639      3.06117184505234
  H   9.25967017925439      7.16943079138301      1.59495120027290
