# Supplementary material for: Partial to Total Generation of 3D Transition-Metal Complexes
Source: J Chem Theory Comput. 2024 Sep 9;20(18):8367–77. doi: 10.1021/acs.jctc.4c00775 (PMC11428130; doi:10.1021/acs.jctc.4c00775)
Supplement: Supplementary file 2 — ct4c00775_si_002.zip [file ct4c00775_si_002.zip › sco_338/NIGXUY_comp_0/29_57_4_l.xyz]

59
2 1 -2398.656518469611
  Fe  10.91254780182208      7.07594247694460      6.71745213201530
  N   11.18997120475849      7.40072319946459      8.60794559651324
  N   10.83144879892130      6.39214535211354      9.46154952654181
  N   11.03941284092793      6.75379545359576     10.67892261338436
  N   11.52803004204965      8.00188428639267     10.64424294314290
  N   12.49093291155600      8.02554492921676      6.15309569659891
  N   12.73906210544263      9.28623413783462      6.62543781344292
  N   14.30317881756539      8.81044266067923      5.28371841972449
  N   13.81846553367790      9.75292171140416      6.10051430694382
  C   11.62978628292759      8.39541547932704      9.37020759173126
  C   11.94275990238288      8.68902772272098     11.87418951309122
  C   14.40186490098198      8.48444214575732     11.33345091846488
  C   13.31526993478527      8.23894068153101     12.36808060858376
  C   13.61041265803615      8.95738928919519     13.67829860787947
  C   13.48403205510832      7.75103290709841      5.31236438027068
  C   15.50682979882421      9.04208067303532      4.47288380601043
  C   15.20222117554543      9.16940194292291      2.98215096649302
  C   16.51575162591238      9.39094780717342      2.24332610490439
  C   14.20119474289426     10.27846001218414      2.70066394244003
  N   11.96736052820568      5.35101100947618      6.99939246369997
  N   10.22275301862583      6.40408160785399      4.92249887465990
  N   9.18816959834607      6.05144329652266      6.96994488409391
  N   9.90314238310678      8.84160398604424      6.62479270116814
  C   9.11502835080871      5.65138177027875      5.55418454787334
  C   9.24378450716300      9.33401631106297      5.39750331075458
  H   12.02358443326883      9.33628836015290      9.03619503567429
  H   11.17135958581592      8.48609569075620     12.61125070902745
  H   11.93553513797022      9.75431540850573     11.65339727890384
  H   14.23857225058409      7.91957643644817     10.41437445146718
  H   15.37033703033853      8.18105763776532     11.72286792088806
  H   14.47290636218597      9.54242660633042     11.07670906023328
  H   13.25151261265968      7.16696196842683     12.56855027674716
  H   13.68162403523091     10.03536277945924     13.53384532849551
  H   14.55933945157690      8.61963779706341     14.08684503301444
  H   12.84451227808906      8.76645121113539     14.42764283657556
  H   13.62461656767349      6.85505734897846      4.73736025176322
  H   16.19642619072340      8.22437078643421      4.67081190575127
  H   15.94169742982078      9.95733259710731      4.86396968280494
  H   14.77959353118165      8.21689762934726      2.64376956492052
  H   16.97617838102838     10.33284047775726      2.53856556069876
  H   16.34299023539782      9.43417195720363      1.17117871352952
  H   17.23142325349359      8.59211941551811      2.43049455692968
  H   14.58008239396756     11.24362875000252      3.03427021865132
  H   13.24167653275299     10.11171910406675      3.19183758629230
  H   14.00985820984921     10.35310945218973      1.63318354319015
  H   11.70330420943798      4.98333221778120      7.91195437128651
  H   11.88785829986099      4.57523687733710      6.34801240960182
  H   12.96155455715667      5.54138260770634      7.07401364234862
  H   10.81418418926533      5.79558587403369      4.36847543313577
  H   9.87619911276311      7.11129747074252      4.28667431044648
  H   8.37293268097841      6.57958722750320      7.25810374106252
  H   9.24679635424696      5.26610325373364      7.60790455907405
  H   10.62356402589361      9.51851985252063      6.86922801095469
  H   9.23384931811986      8.88490451756225      7.38722956312406
  H   8.15336975557344      5.89116915473276      5.10927375451303
  H   9.27429014519198      4.58311134386492      5.45022402264137
  H   8.82822707121730     10.32993050936515      5.53601597356095
  H   9.97134990344806      9.38301450198405      4.59238216166761
  H   8.42887195277852      8.67417332680644      5.11026726068112
