# Supplementary material for: Partial to Total Generation of 3D Transition-Metal Complexes
Source: J Chem Theory Comput. 2024 Sep 9;20(18):8367–77. doi: 10.1021/acs.jctc.4c00775 (PMC11428130; doi:10.1021/acs.jctc.4c00775)
Supplement: Supplementary file 2 — ct4c00775_si_002.zip [file ct4c00775_si_002.zip › sco_338/NIGXUY_comp_0/29_57_4_h.xyz]

59
2 5 -2398.646856383631
  Fe  10.81436967437342      7.04251068320248      6.65573790159299
  N   11.17931895981649      7.52109983219435      8.75287352548610
  N   10.74904296496545      6.56385498185825      9.62290416609138
  N   10.98661268084306      6.92837437495344     10.83346955631655
  N   11.56649006335399      8.14028481301224     10.77338071437983
  N   12.62894114875836      7.99642533903196      5.90966813271869
  N   12.86833284325768      9.21806741270658      6.46627468285112
  N   14.43591477096999      8.83870724829460      5.09711436128856
  N   13.94534151697745      9.72561600853154      5.97832989760386
  C   11.69125874032724      8.49260329950993      9.49064820122237
  C   12.02542820923686      8.82054196940971     11.99084006965356
  C   14.44931008010500      8.25309778254753     11.56911995839647
  C   13.30003339011378      8.20592106223861     12.56299793316882
  C   13.64258571669353      8.93184644130648     13.85736630967482
  C   13.61545708457813      7.78334586223663      5.05414504367906
  C   15.63613367061322      9.13032947709360      4.30034098165254
  C   15.32018226842214      9.40210171362900      2.83095942456930
  C   16.63010124757768      9.67904717941952      2.10486614859628
  C   14.32955851633143     10.54314114456778      2.66341799128329
  N   11.91416757726988      5.15127117077589      7.17515335131263
  N   9.86696301695004      5.96065968651761      4.89027986631612
  N   8.88485901904730      5.94598877382426      7.03690267777608
  N   9.86340432747571      9.00326439050592      6.41302050055797
  C   8.86033831389904      5.27428954234312      5.72987303520174
  C   9.30338183642527      9.37951515531218      5.09797106551280
  H   12.14368026032722      9.39921349661505      9.13308424950911
  H   11.20708481849919      8.76538953181502     12.70308548056934
  H   12.17899117088185      9.86416814803444     11.72471246953761
  H   14.23909537150851      7.68804766565384     10.65971600973180
  H   15.34652295294451      7.82422350960936     12.00815302020482
  H   14.68570072619824      9.27997835651544     11.28662638280140
  H   13.07727696695354      7.16315236561625     12.79955286480848
  H   13.86845119243798      9.98260137049381     13.67600075969442
  H   14.51919735858923      8.48464451441923     14.31894354715926
  H   12.82967310171494      8.88042867306843     14.57932675817373
  H   13.75292406005049      6.92395577669380      4.42347681901251
  H   16.31430374600422      8.28735718232993      4.41218245417704
  H   16.08975411101957      9.99812542558074      4.77024329213945
  H   14.88391757718966      8.49036046454262      2.40875124782869
  H   17.10259759546591     10.58506027778007      2.48226008906486
  H   16.44787946618460      9.82397528701046      1.04326862879862
  H   17.33920335167459      8.85938650967764      2.20899100534847
  H   14.71847712948295     11.46731771791740      3.08900037936396
  H   13.36866281612050     10.33757847453537      3.13624699183416
  H   14.13770169045809     10.72341850512148      1.60871331127166
  H   11.62057119724757      4.91801558734700      8.11980278608633
  H   11.83329247714198      4.29986526547702      6.63094795898021
  H   12.90709330887709      5.34413399230785      7.24155440740758
  H   10.37339505796428      5.30109388659489      4.31228834751296
  H   9.42081533857653      6.60199860628154      4.24590955885863
  H   8.06762837942036      6.52695717788144      7.17365205077387
  H   8.89693889075326      5.29670536432345      7.81347172434503
  H   10.61493513181428      9.64934376293637      6.64162861527355
  H   9.15987425123851      9.14605549602928      7.12972759111922
  H   7.87186617040869      5.29487957818633      5.27730946650759
  H   9.14677105445125      4.23480727636228      5.84904109971403
  H   8.99368513008573     10.42170784227280      5.06112137041445
  H   10.05309259596833      9.21723284250321      4.32860564922055
  H   8.43500691388091      8.76399572359585      4.87863911593721
