# Supplementary material for: Partial to Total Generation of 3D Transition-Metal Complexes
Source: J Chem Theory Comput. 2024 Sep 9;20(18):8367–77. doi: 10.1021/acs.jctc.4c00775 (PMC11428130; doi:10.1021/acs.jctc.4c00775)
Supplement: Supplementary file 2 — ct4c00775_si_002.zip [file ct4c00775_si_002.zip › sco_338/NIGXUY_comp_0/28_12_11_l.xyz]

90
2 1 -3246.359479618946
  Fe  11.19826513374736      7.45442212734270      6.55036516235182
  N   11.26117862743485      8.11679348141173      8.37471345821528
  N   10.14994855751280      8.52543595645975      9.04487546285266
  N   10.46030295010908      8.80842486944439     10.26169914182402
  N   11.78184189845708      8.58880910009744     10.39785617445717
  N   9.82104470932674      6.21359404303240      7.19046128911962
  N   10.22649124672472      5.13422691859908      7.90572797312769
  N   9.21284560919305      4.51512708286158      8.39842406205615
  N   8.12179438220540      5.19181201000621      8.00357924452960
  N   12.64685947436900      8.63887571533941      6.01250967263976
  N   12.89813540649337      9.82766062806580      6.62629872555048
  N   14.32458783205991      9.59508247425539      5.07504154278489
  N   13.90223561632280     10.40451001100591      6.06256375160177
  N   8.80443580313096     10.60118402588307      5.76341922651493
  N   8.88350110073374      8.56417651021156      5.17843620641771
  N   9.91159312506922      8.78632302919010      6.04405763581400
  N   8.21892374760198      9.65671766604585      5.00766161836707
  C   12.26850607508661      8.15955381445516      9.23324889330698
  C   12.44003727720612      8.72261918918981     11.70001383084169
  C   12.47063315977720      6.22354275685612     12.06826461233478
  C   12.09534914076201      7.57746713475795     12.64909335949826
  C   12.78517170263770      7.83273271119282     13.98239367753157
  C   8.50204969650304      6.23773447042988      7.26092243360006
  C   6.78463250459431      4.82434635896478      8.48231029199499
  C   6.16884621682032      7.10937126338059      9.39809775652057
  C   6.35014069017158      5.63080355695096      9.70783973185662
  C   7.27192459730400      5.41167290054608     10.89755930938979
  C   13.54272063481751      8.51278310665617      5.04417471229731
  C   15.42288063606109      9.98192250039610      4.18426134909980
  C   14.94797728847279     10.33958596579417      2.77797338743516
  C   16.16551550434327     10.69267387103202      1.93384262731570
  C   13.92542739487184     11.46488520364040      2.79302675665862
  C   9.37417027991562     12.93848132186807      5.12398566789325
  C   8.82186507714959     14.35635864949233      5.17649397922200
  C   9.73483509272894     12.52393611050323      3.70620059766390
  C   8.34965751222400     11.99481122109659      5.74857088515560
  C   9.84558771254628     10.06178793130936      6.39968272735063
  O   12.58776575909344      6.04956384000264      7.11774675055147
  N   11.12262672400329      6.69963893793980      4.78892568523990
  C   10.48106690477729      6.29067284065620      3.89509718641791
  N   9.78529545331657      5.92314166306341      2.86647077579267
  C   9.43615805857422      4.53058259059201      2.58508496363506
  N   9.13176066523181      6.90429214797977      2.08306707528181
  H   13.28996174339955      7.89763856176034      9.03766531847091
  H   12.13119849033470      9.68029578892624     12.10949033076241
  H   13.50994738006490      8.76242962901032     11.50681742630381
  H   11.93145321930190      5.99938209107017     11.14718622544521
  H   12.23510265778873      5.43073800269181     12.77397869870224
  H   13.54022251787591      6.16409001635371     11.86117994031792
  H   11.01488996251042      7.60587978312200     12.80747361404332
  H   13.86998836467633      7.81637618424991     13.87748035901592
  H   12.51549729935167      7.06238450675687     14.70038120263286
  H   12.50127263895694      8.79331859266888     14.40866442622871
  H   7.84823347347891      6.95215742404613      6.80199862644433
  H   6.83530273720168      3.76345090979596      8.70676209299793
  H   6.09792506582674      4.96951351618329      7.65173468240771
  H   5.71327947416254      7.61696121810044     10.24482350698282
  H   5.52033992343946      7.27094334576146      8.53667552103824
  H   7.12363220578687      7.60421700699684      9.21451613836329
  H   5.37004727942233      5.21323182146046      9.95195158217727
  H   7.41058709404990      4.35500704318190     11.11762031762006
  H   6.85757731385418      5.88439384019143     11.78472149304480
  H   8.25473734232031      5.85134771844839     10.72693230781200
  H   13.62320381148165      7.69999509346766      4.34856652212518
  H   16.13538453762476      9.16038158364888      4.16451376625849
  H   15.89839227056608     10.83232624973181      4.66473703482264
  H   14.48248613223821      9.44674488666501      2.34674337036540
  H   16.66619244801583     11.57921695200256      2.32121114221597
  H   15.86835157865587     10.90666280581639      0.91032081517418
  H   16.89114553728494      9.88154500024060      1.90436609040486
  H   14.34727806116321     12.37064808587224      3.22713554850426
  H   13.03104545422408     11.20963727226022      3.36137077603386
  H   13.61074207317530     11.70263331098390      1.77959109219523
  H   10.27942203034487     12.90336265714135      5.73883108928798
  H   9.55042967576934     15.06133655750181      4.78421361229235
  H   8.58029829989947     14.66285127597503      6.19289371089596
  H   7.91960144491684     14.44834954001131      4.57289426283404
  H   8.85975405487074     12.53819361973749      3.05715367581889
  H   10.16546393617518     11.52297371800819      3.66317337088613
  H   10.46626099013070     13.21023918072317      3.28604964120383
  H   8.12332147577425     12.27823432789371      6.77408905022458
  H   7.42186994540935     11.99094918027781      5.18327755742953
  H   10.51476492553815     10.57296014706560      7.06310735061232
  H   12.91424506733291      5.58953537696325      6.33425334989971
  H   12.02879630507996      5.38301572591594      7.58066202879972
  H   10.00572109440841      3.88259999366990      3.24435882682977
  H   8.37138640847311      4.38023425563950      2.74216495855065
  H   9.68329236225701      4.30310218141496      1.55277973343587
  H   8.67001855648853      7.56458949169644      2.69710327546863
  H   9.81295835926170      7.39021682092038      1.51195516462066
