# Supplementary material for: Partial to Total Generation of 3D Transition-Metal Complexes
Source: J Chem Theory Comput. 2024 Sep 9;20(18):8367–77. doi: 10.1021/acs.jctc.4c00775 (PMC11428130; doi:10.1021/acs.jctc.4c00775)
Supplement: Supplementary file 2 — ct4c00775_si_002.zip [file ct4c00775_si_002.zip › sco_338/NIGXUY_comp_0/31_21_32_h.xyz]

40
2 5 -1962.052889058861
  Fe  10.73952327859161      7.37213036980265      6.68096155405190
  N   12.05307012152800      5.54308284864320      6.84391287412099
  C   12.21970639293885      4.30931927360260      6.39333405255043
  N   13.31665495846374      3.79976241988453      6.96705175499416
  N   13.08046859073914      5.76213465086239      7.71515519736808
  C   13.71776984585191      0.03113408074123      7.30678340554423
  C   13.89916530912293      2.45373142420795      6.85251169486893
  C   13.04003190594632      1.37929206255654      7.51607588060174
  C   12.80334077750032      1.67012754950921      8.98942177955456
  N   13.83450881171556      4.72176248676866      7.79097172766172
  N   10.88762106754966      7.49319387668683      8.90841705880785
  N   8.90724553223043      6.05180522227087      6.83378949752472
  N   9.44511565958558      9.22622053711060      6.54177310845795
  N   10.70630366127306      7.21585462290038      4.43431700425543
  N   12.62547533986678      8.56509727118102      6.68248454204936
  H   11.60110561335262      3.78228837414996      5.68928948601160
  H   14.68450750314366     -0.00275612765011      7.80727514300257
  H   13.87458055371428     -0.19000043801407      6.25240827876740
  H   13.10652562515451     -0.76501604610090      7.72350189098460
  H   14.87590531864766      2.52157601759512      7.32250445199713
  H   14.04220700927463      2.25167528047832      5.79349878278876
  H   12.07446733242110      1.35755326917311      6.99864454923182
  H   13.74397469106152      1.71580053422202      9.53652350093668
  H   12.20227997953637      0.88277125210542      9.43706794625037
  H   12.27774757831554      2.61164702568030      9.15356467996730
  H   10.90845455754801      8.41780342034788      9.32558681628052
  H   10.16848863823189      6.98989992955693      9.41649835964739
  H   11.76567847233748      7.05073691148442      9.16893199851595
  H   9.11931502802100      5.23269481074144      7.39364694331271
  H   8.11817389334174      6.49477159159514      7.29304517618486
  H   8.53219308978997      5.68620556713240      5.96460631849237
  H   8.61085551516858      9.09869619321971      5.97752319691006
  H   9.10011465596902      9.55298619288459      7.43867785629608
  H   9.91164368092003     10.02940660276087      6.13248402288994
  H   11.19643622489061      6.39651109584058      4.09110893948166
  H   9.79769661178953      7.19566719030000      3.98214452759402
  H   11.18528296195469      8.00384429026169      4.01062149319186
  H   13.30036834549682      8.00967419396052      7.20342441496226
  H   13.04972782654603      8.71374979989635      5.77326848054974
  H   12.61411504136361      9.47869937104277      7.12367961478792
