# Supplementary material for: Partial to Total Generation of 3D Transition-Metal Complexes
Source: J Chem Theory Comput. 2024 Sep 9;20(18):8367–77. doi: 10.1021/acs.jctc.4c00775 (PMC11428130; doi:10.1021/acs.jctc.4c00775)
Supplement: Supplementary file 2 — ct4c00775_si_002.zip [file ct4c00775_si_002.zip › sco_338/NIGXUY_comp_0/30_9_31_l.xyz]

67
2 1 -2917.49723411343
  Fe  10.45292476223232      7.30991457768299      6.80074602184612
  N   10.30202842272806      6.62404334067172      5.02047444158209
  N   11.40686362806447      6.08502967746849      4.42176802190253
  N   11.10378719298295      5.65600912249814      3.24570516373210
  N   9.79963793686350      5.89892891124732      3.05677473446075
  N   11.97504542122685      8.43966579599510      6.19007698026125
  N   11.85861519412903      9.79757894263713      6.24660555612586
  N   13.70728202594484      9.37013854293871      5.31733119110333
  N   12.89056492457686     10.35630299154870      5.72156781087640
  C   9.30705636889020      6.49400442081211      4.14905818201338
  C   9.14268100666520      5.60458723310263      1.77710977444193
  C   8.84810088561901      6.86149325947377      0.96049477557290
  C   13.13876570053649      8.19502181760094      5.60185827271066
  C   14.94451899622571      9.65286489926634      4.57863367376917
  C   14.86205339959564      9.22501862377466      3.11480951039108
  C   16.18690917002516      9.55808667001847      2.44164044487283
  C   13.68537504376346      9.86973931482090      2.39950679199065
  C   8.15848796585609      6.44303909472444     -0.33135810350928
  C   10.10599144136759      7.67288806740366      0.69446444057205
  N   11.63152104789435      5.72958113425218      7.28464171266776
  S   8.74893282137474      6.05130376466876      7.38239069832382
  N   9.20883456105461      8.88470652912278      6.48117026366015
  C   9.63471283273718      4.81761918928042      8.41827806266291
  C   7.15764450780985      8.21500233604539      7.79560707848647
  C   7.65884414386253      6.97788801049412      8.52201106482890
  C   8.20368600934951      9.27409387061133      7.50693309621290
  C   10.88545839209596      4.48715827928712      7.63855038816965
  O   10.69526285053072      8.00665356788035      8.75612381003851
  C   11.76255775363143      8.85571538861235      9.25755853441769
  H   8.27844698270328      6.76740014328795      4.28653417158802
  H   8.23289595299764      5.05054709180076      1.99675420645116
  H   9.82501719811310      4.94514222756923      1.24836950201209
  H   8.14641079506925      7.47613757929122      1.53497624830410
  H   7.88505242463023      7.31952607405709     -0.91302092479502
  H   7.24906811707309      5.87427307677631     -0.14464869681593
  H   8.81729049549504      5.83326825148436     -0.94844934799819
  H   10.58019128664487      8.02198430454299      1.61199860141494
  H   9.86998093977933      8.55072675740818      0.09815512303050
  H   10.84011618693212      7.08702099105529      0.14255285742143
  H   13.54958986545727      7.23764189430100      5.34876361823497
  H   15.75968809179749      9.15049969151762      5.09442280048724
  H   15.09344762854759     10.72514325083916      4.66771398469536
  H   14.73379175397333      8.13765019086254      3.09097749535063
  H   16.36259898641763     10.63306941474898      2.43072511454232
  H   16.18047445647382      9.21756573377821      1.40944868908971
  H   17.03008696094278      9.08324909352845      2.94048046066570
  H   13.76384143394852     10.95610169825198      2.41151174078346
  H   12.72735942473512      9.60023346532549      2.84539275398284
  H   13.65876982230508      9.55379125164792      1.35948321933654
  H   12.25605914420436      5.97526363204149      8.04619196247609
  H   12.22726181819112      5.51334145840659      6.49008784347461
  H   8.73208967151882      8.80032839982551      5.58889596610582
  H   9.84614416752779      9.67285513782235      6.36149549643596
  H   9.85598968624593      5.24079402072808      9.39824195178217
  H   9.01432215928857      3.93822683196403      8.56475589737416
  H   6.39454024463640      8.67196647444513      8.42540048683798
  H   6.63920731898400      7.92657850670836      6.87819468503841
  H   6.83508943004983      6.32156067331433      8.79080708134294
  H   8.19809923056562      7.24398343404126      9.42801200617764
  H   8.74746202550342      9.52050935619891      8.41342870420036
  H   7.70240075121849     10.18342156906606      7.17450078839409
  H   10.61874667370386      3.99351326359823      6.70715313591329
  H   11.51365267106094      3.79930926754199      8.20309464898513
  H   10.54056591386358      7.32044542180510      9.41248736079122
  H   11.61571843803478      9.01785211457011     10.32124598460311
  H   12.73748183463626      8.40595516106409      9.07942381851590
  H   11.69402260910631      9.79881072078055      8.73332016959955
