# Supplementary material for: Partial to Total Generation of 3D Transition-Metal Complexes
Source: J Chem Theory Comput. 2024 Sep 9;20(18):8367–77. doi: 10.1021/acs.jctc.4c00775 (PMC11428130; doi:10.1021/acs.jctc.4c00775)
Supplement: Supplementary file 2 — ct4c00775_si_002.zip [file ct4c00775_si_002.zip › sco_338/NIGXUY_comp_0/29_26_21_l.xyz]

75
2 1 -2949.047471303329
  Fe  10.72792695646239      7.56002162066167      6.95753991752543
  N   11.65902197590555      5.94477637534211      7.51893473358470
  C   12.66075937884132      5.22382978730839      7.04151930485063
  N   12.86733380043346      4.21684133904089      7.89621207803042
  N   11.25963309064241      5.35023759004544      8.67813297485160
  N   10.48438388446047      6.92782563827057      5.18466038044726
  N   11.52361132192349      6.71218853314402      4.33095511590349
  N   11.07141092807576      6.29544589181936      3.19926984987396
  N   9.73351527988070      6.22643322886244      3.30485453114681
  N   8.70435560961662     11.02114047664899      6.10058805033049
  N   8.36390171090599      9.21243270227492      7.14139134132509
  N   9.62291278320754      9.15589341470083      6.62686335588286
  N   7.80920558319314     10.32813608590302      6.82511014147243
  C   14.51442174551666      1.02149017333882      6.65415531638461
  C   9.37222018930898      6.61955569534394      4.52853931017998
  C   8.89021450936731      5.86233946076821      2.16046452123548
  C   8.06111920449039      7.03779588813114      1.64774155278307
  C   13.80923623824857      3.09409139650135      7.80524326334879
  C   13.46229653575971      2.12233199008750      6.67947781069115
  C   12.05765317287326      1.56038851508138      6.82836588789519
  C   8.24651896601414     12.26183776947809      3.98840513669582
  C   7.92643915203450     13.65932822028254      3.47507117395703
  C   7.21013860690374     11.24333688489704      3.54069238712750
  C   8.36776861405697     12.32174875339673      5.50927539117107
  C   9.81759671241131     10.29253252894757      5.97658376101433
  N   11.98455003717148      4.31054609840793      8.90427339445952
  C   7.21209244201246      6.55688676289553      0.47871380809712
  C   8.93482921335059      8.22125947596932      1.26292799183329
  N   12.31429730092831      8.44687754954826      6.49417148034975
  O   10.99070402254693      8.27282100809499      9.03256199763515
  C   12.05568718676167      8.99497335256577      9.46604684953061
  C   13.10924542230933      9.17391373112016      7.22628252096516
  C   12.99027593482028      9.47448948343587      8.60503970781669
  O   11.99894391046172      9.13596059607885     10.77149196604499
  C   13.06939220506134      9.81424483866034     11.47166221839165
  O   8.86535936072350      6.56326446345894      7.54934417624783
  H   13.20415985463635      5.40509733721043      6.13341601103056
  H   14.49755076144128      0.43967208205504      7.57498277537398
  H   15.51973432165545      1.41891070855880      6.52400260318265
  H   14.32150122837583      0.33688549798946      5.83230056118473
  H   13.76726908465135      2.60433591332554      8.77389624333932
  H   14.80454132340915      3.51321532413377      7.67586196082399
  H   13.52509164395329      2.67134321284624      5.73383497256708
  H   11.94897056167072      1.01717760010483      7.76634044287125
  H   11.84198747452562      0.86546989003328      6.02052272897894
  H   11.29151781904686      2.33545917247767      6.80267415580171
  H   8.37071626484318      6.65615397258792      4.91116905745370
  H   8.25677163617416      5.03365648525906      2.46886278347545
  H   9.57688742260508      5.50349365833247      1.39914116238778
  H   7.38400773442106      7.34370476074409      2.45253803659182
  H   6.57384752578015      7.36056696284727      0.12047259222602
  H   6.56833241716991      5.72408895376154      0.75669597695154
  H   7.83543237910847      6.23743724792914     -0.35563141087546
  H   9.50849512393388      8.60967020202455      2.10532593036648
  H   8.32182016695605      9.03511280490348      0.88351672058633
  H   9.64035043154037      7.94859889463163      0.47925856094391
  H   9.22304064866566     11.97040620816944      3.58657321945663
  H   7.88473683356139     13.66184736031648      2.38884905399369
  H   8.67722298996467     14.38744817040375      3.77749201782802
  H   6.95872298964769     14.00141516238948      3.83999507356139
  H   6.22358379041997     11.48738909293484      3.93237775314152
  H   7.45368890382811     10.23001567060282      3.86153454438123
  H   7.13898773240370     11.23217490887030      2.45580073191161
  H   9.13219824452257     13.03076445987382      5.81900846922548
  H   7.42736826664100     12.61219082798885      5.96871805126749
  H   10.70699386542010     10.58887107379919      5.45441145902257
  H   12.63743536133353      8.31243116680427      5.54062139217524
  H   10.69331329122403      7.67466246489557      9.73861158815020
  H   13.98203837325278      9.59432688636970      6.73485036335890
  H   13.75648245049937     10.10960965839542      9.01623168281282
  H   12.81714522565374      9.73244228357258     12.52025123495316
  H   14.01736257629931      9.32222214929361     11.27079982485066
  H   13.10146068286846     10.85946569625869     11.17619438220954
  H   8.25710264787139      7.26663816818535      7.83765691581266
  H   9.00554996340367      5.96318358862301      8.29544897750408
