# Supplementary material for: Partial to Total Generation of 3D Transition-Metal Complexes
Source: J Chem Theory Comput. 2024 Sep 9;20(18):8367–77. doi: 10.1021/acs.jctc.4c00775 (PMC11428130; doi:10.1021/acs.jctc.4c00775)
Supplement: Supplementary file 2 — ct4c00775_si_002.zip [file ct4c00775_si_002.zip › sco_338/NIGXUY_comp_0/29_36_111_l.xyz]

72
0 1 -3735.704532793655
  Fe  10.92749410455647      7.43617844140984      6.64792060303443
  N   12.32859618353909      6.09500296361750      6.83695813699636
  C   12.26692436353775      4.84212399575644      6.41899402613948
  N   13.36532779395777      4.22155221553258      6.85032733620611
  N   13.49124863929918      6.22741939260692      7.52420244917087
  N   10.72072353692531      6.91947280823483      4.78987628051925
  N   11.72113084086033      6.81499674686354      3.87151077940947
  N   11.25066997456183      6.33152082765279      2.77379419633862
  N   9.92997041643939      6.11125789230589      2.97110119030362
  N   11.13123835769329      7.93801464622405      8.51955610229252
  N   10.13208302943763      7.95972712678737      9.44350409027642
  N   10.59111923725328      8.39564168640810     10.56546879452515
  N   11.90153639275989      8.67365092078568     10.37405182903738
  C   13.05099658136608      0.47437606225410      7.33233579856189
  C   9.61403125830575      6.47690950385995      4.21429588769176
  C   9.06680824769540      5.59839106868435      1.91964478779091
  C   8.08335521827200      6.64152201653513      1.39681785942179
  C   12.22451313950106      8.38740358599181      9.11340267869372
  C   12.75855794516036      9.10934630024279     11.46383008076141
  C   14.00642848786881      6.91444180576887     11.55313013911577
  C   13.23070639740229      7.95551693192334     12.34495864987994
  C   14.05718855028764      8.51917770862320     13.49202157594648
  C   13.69271548992825      2.80535598602267      6.77434912160764
  C   12.66877712419985      1.93692922804614      7.50268032933338
  C   12.54481850615409      2.32248056920076      8.96777059148479
  N   14.11758531155924      5.09982859144560      7.54710866999005
  C   7.18321365053161      5.99432265829885      0.35416177594712
  C   8.79827538681057      7.86467453471435      0.84558288946657
  N   9.67598499906528      6.03848397594507      7.07511598553112
  C   9.24936175693007      4.95781577765825      6.86973042130449
  S   8.71655723325117      3.46279030695342      6.50885487275288
  N   12.20917659497775      8.79034951333411      6.21819108083121
  C   12.83329279326739      9.75929432721211      6.47349494936124
  S   13.64864842714654     11.10236598072805      6.88020168575284
  N   9.50727156015179      8.76027171294693      6.50755663330875
  N   7.60525337975389      9.62278923576118      6.21842112829440
  N   8.28905182177648      8.48059544575239      6.11179403312783
  C   9.60092661802784     10.07448829685804      6.86392970169756
  C   8.37098356183536     10.63513065393185      6.68446604930152
  H   11.46626276807836      4.37809466969882      5.87553283950208
  H   14.01592455509692      0.26175923309065      7.79491648754367
  H   13.11271820824588      0.19041324482447      6.28183030780732
  H   12.31126017078716     -0.16877161701588      7.80436343050751
  H   14.68076846290703      2.70486127479515      7.21697483223883
  H   13.76145117297796      2.52837571069526      5.72345559439613
  H   11.69633424145333      2.09560374269468      7.02841361342114
  H   13.49580633476899      2.20268219175496      9.48866266093526
  H   11.80785102700939      1.69315266690947      9.46222589726067
  H   12.22145287064738      3.35402788145166      9.09177658919615
  H   8.64886071251629      6.40771286105296      4.67371192850646
  H   8.54097350649808      4.73054031489538      2.31417366730029
  H   9.73118371311507      5.26342572691682      1.12677945791077
  H   7.45852484453113      6.95435792035522      2.23909610456043
  H   6.44266042989380      6.70428661917038     -0.00876370467037
  H   6.65001149372650      5.13400262957217      0.75740791754681
  H   7.76224023669678      5.65648036982743     -0.50605258451488
  H   9.42285110161865      8.34743986348771      1.59448011380397
  H   8.07853104537395      8.60046641574924      0.49109769047099
  H   9.44024669311113      7.59594535629273      0.00643261674386
  H   13.19139719880965      8.50912710847875      8.66950131474512
  H   12.19028569633279      9.83198492810544     12.04430253132481
  H   13.60397050048869      9.62712422060611     11.01402002627809
  H   13.40754249649362      6.46241995000952     10.76562025405052
  H   14.34258373336996      6.11158021990286     12.20697762589105
  H   14.89029883495078      7.35103031304787     11.08605862989467
  H   12.33663184854993      7.48340727461895     12.75955609586142
  H   14.95943972831620      9.00795713265152     13.12227716661221
  H   14.36877512733661      7.72465130808560     14.16726379552719
  H   13.49641674073274      9.24888384484480     14.07568359782649
  H   10.52142155358661     10.51494523368803      7.19510054476508
  H   7.99977686720025     11.62983688994368      6.84501765033350
  H   6.62733317188231      9.62351305646016      5.98534211588682
