# Supplementary material for: Partial to Total Generation of 3D Transition-Metal Complexes
Source: J Chem Theory Comput. 2024 Sep 9;20(18):8367–77. doi: 10.1021/acs.jctc.4c00775 (PMC11428130; doi:10.1021/acs.jctc.4c00775)
Supplement: Supplementary file 2 — ct4c00775_si_002.zip [file ct4c00775_si_002.zip › sco_338/NIGXUY_comp_0/30_55_5_h.xyz]

44
2 5 -2039.486877792264
  Fe  10.70358260769425      7.23828371147894      6.73024814921263
  N   12.47709678493176      8.21687070386343      5.92428629230020
  N   12.31444368428973      9.57024254719428      5.99750440232503
  N   14.25407035857657      9.21453585109134      5.23216198908192
  N   13.37558190806319     10.16716488620012      5.58568659949401
  C   13.69289427989770      8.01875588575666      5.43988817764272
  C   15.56014116203490      9.55276685374475      4.64408335340518
  C   15.64351850704733      9.21351161975164      3.15745359097563
  C   17.03617093266767      9.58204207010487      2.66252396098064
  C   14.55572506632750      9.90758268982633      2.35358832873751
  N   10.20903322846294      8.81498133777683      8.18624822563945
  N   10.64217584470151      5.36427006903285      5.51113732240489
  N   9.56045890521270      8.46670434396778      5.23540719348995
  N   11.97559249050038      6.22720342417412      8.33490707805819
  N   8.95051949022559      5.84053239092452      7.11664945747501
  C   9.59632727259675      8.05682845347408      3.81451087135574
  C   9.32991846321557      4.91875117630339      6.03041190192280
  H   14.16803146931297      7.07556059531897      5.23957049998065
  H   16.31961287590699      9.02594302504122      5.21717473559667
  H   15.68219384604436     10.61867606853660      4.81253055896611
  H   15.52370757704528      8.12950469341796      3.05425024488774
  H   17.20847172027527     10.65488803602394      2.73779163351196
  H   17.14849950782124      9.30662671121769      1.61716712508126
  H   17.81893214167803      9.07373056951507      3.22308166270883
  H   14.62887921102116     10.99054910871460      2.44419053096105
  H   13.55171860486208      9.61551255569147      2.66423514385691
  H   14.65068270466779      9.66051829300372      1.29929286342872
  H   9.24193776868952      9.12024933433355      8.20898043233588
  H   10.45619398042685      8.64158469927744      9.15421277731987
  H   10.75208779397430      9.62506326164810      7.89709874888593
  H   11.35405146113431      4.66293466828592      5.67346533943017
  H   10.61025473065207      5.49941147416715      4.50859551555932
  H   9.99943820337414      9.38071047297347      5.30282335797584
  H   8.59083083511931      8.62098634761653      5.49207717261494
  H   12.68409132196808      6.86016568651508      8.69184669995975
  H   11.46890505454314      5.90592930211776      9.15385839796086
  H   12.49322812566018      5.41413235293523      8.01740916169604
  H   8.01701121869731      6.20403235884959      6.97203637549691
  H   8.92265607763513      5.36183381158292      8.00835851844883
  H   9.03041917583385      7.13862746059349      3.68123996296795
  H   9.17173084791967      8.80836804885470      3.15225353040639
  H   10.62672776528910      7.88364460745725      3.51601334528423
  H   8.58993621137527      4.95580727080958      5.23837705935091
  H   9.38372378262465      3.89367417083912      6.38460071082684
