# Supplementary material for: Partial to Total Generation of 3D Transition-Metal Complexes
Source: J Chem Theory Comput. 2024 Sep 9;20(18):8367–77. doi: 10.1021/acs.jctc.4c00775 (PMC11428130; doi:10.1021/acs.jctc.4c00775)
Supplement: Supplementary file 2 — ct4c00775_si_002.zip [file ct4c00775_si_002.zip › sco_338/NIGXUY_comp_0/30_40_22_h.xyz]

65
1 5 -2668.285567770123
  Fe  10.82969212154491      7.83766755302661      6.50326906976033
  N   12.05217381537020      6.04783546291602      6.59693311422369
  C   11.78462465270873      4.76543437673314      6.77230771967685
  N   12.93654754091957      4.13791468983079      7.03470408263667
  N   13.39713202299983      6.18996593724657      6.75919555915959
  N   10.99898859034656      7.86328161290635      8.68809152226201
  N   10.38011623883347      6.95396201299179      9.47798499868024
  N   10.94667840968926      6.90250845089259     10.63889064241126
  N   11.94793967519748      7.79948550937590     10.60966814761057
  C   12.87993314118329      0.91948359528375      9.05281794379364
  C   11.97804541946110      8.38276847727094      9.40538252993795
  C   12.85768504549343      7.95176011610079     11.74435573077366
  C   14.79942637198607      6.84745372039587     10.56666420191934
  C   13.91509207631999      6.85216652431079     11.80303205077605
  C   14.72964686269244      7.02801946652021     13.07719707460356
  C   13.18068034386352      2.74629421792721      7.40431771978345
  C   12.56076195323270      2.37668063647540      8.75011378174985
  C   13.02830046295866      3.30209549848034      9.86231137073601
  N   13.93066868653933      5.04875894526819      7.02432037050977
  O   9.19431784951362      6.30696030875589      7.00133111690284
  N   9.13062220922381      9.25715090677611      6.59929358677007
  C   7.80902726116774      6.41671105506737      6.61808439345367
  C   7.19108240635934      7.77015157466628      6.89471339212106
  C   7.76392507118480      8.76785111572732      4.62351790619875
  C   7.75902393537300      8.95984787912371      6.12621530775944
  O   12.10641665917893      9.29753925596133      6.54563738310787
  N   11.30100185049123      8.03478856451011      4.33095735058970
  C   12.66745772403577      8.61197163453494      4.32223571081314
  O   13.81458784495651     10.32748625148827      5.51635440059642
  C   12.91257215093269      9.51603075882418      5.53246102081593
  H   10.81522446671910      4.30762673262699      6.72576022719346
  H   13.95316871822678      0.76924752829623      9.16701573831258
  H   12.52971762625863      0.25327447823711      8.26567358319365
  H   12.40527243321148      0.61083417166381      9.98119193863596
  H   14.26148664185503      2.63786942467172      7.43037378574438
  H   12.79606774768862      2.11208947537348      6.60805061795217
  H   11.47450633031634      2.47293670521579      8.65457862162055
  H   14.11161984602440      3.26486862217435      9.97429024909863
  H   12.58481422921185      3.00793271393313     10.81101188191738
  H   12.74709954448440      4.33779734589084      9.68002491487253
  H   12.67798919186415      9.12354683456151      9.06396449784224
  H   12.24216570128841      7.95453530987472     12.63956974406762
  H   13.32121917052834      8.93107053676507     11.64557181801271
  H   14.23934930236511      6.69860899579846      9.64535497009553
  H   15.53251976772810      6.04603055284312     10.62578965380620
  H   15.34994932820788      7.78442257083934     10.47370317831309
  H   13.38295172768311      5.89954385262479     11.86357393067893
  H   15.26946478317684      7.97508853169757     13.07361760672011
  H   15.46694548925578      6.23368395628708     13.16773422760319
  H   14.10286280289926      7.00068660119290     13.96731677889192
  H   9.25954480667082      6.30568059850428      7.97720457950213
  H   9.48136307987860     10.08743211593591      6.13334570048171
  H   9.09324545687994      9.50720243382219      7.58134945416220
  H   7.78176105091881      6.17708602954587      5.55830305179661
  H   7.24273155903876      5.64183703516269      7.13616889234714
  H   6.12846067380834      7.69291429424242      6.65750510339693
  H   7.23773044541519      7.97658492977279      7.96724071438999
  H   6.76036912299470      8.55981620241194      4.25952778928967
  H   8.11042659952389      9.66823690238668      4.11720816431361
  H   8.40713506666606      7.94335611603434      4.32329737099146
  H   7.11093192957578      9.81386725095219      6.34830371015843
  H   10.67170206956436      8.66838379186861      3.85412089240818
  H   11.28895541675061      7.17560602718941      3.79432570725881
  H   13.38670390288841      7.79857619512521      4.39349583653710
  H   12.88544557667134      9.16348902710816      3.41034586826205
