# Supplementary material for: Partial to Total Generation of 3D Transition-Metal Complexes
Source: J Chem Theory Comput. 2024 Sep 9;20(18):8367–77. doi: 10.1021/acs.jctc.4c00775 (PMC11428130; doi:10.1021/acs.jctc.4c00775)
Supplement: Supplementary file 2 — ct4c00775_si_002.zip [file ct4c00775_si_002.zip › sco_338/NIGXUY_comp_0/29_38_31_l.xyz]

64
2 1 -2646.488074711632
  Fe  10.57338144421224      8.19002411537209      7.78302842933664
  N   12.16623179110483      8.48594609738541      6.70715488850383
  N   12.94688100655470      9.56054512417136      6.99711694632589
  N   13.78197480364296      8.62045078148567      5.30243319771919
  N   13.91573651532065      9.64598992067657      6.15762511366607
  N   8.52541073437499     10.87481433601161      5.58905280579911
  N   9.26254822795828      8.90540168408841      5.38080747010612
  N   9.59082577961534      9.33520862589378      6.62577765658213
  N   8.62147647606687      9.82978324828919      4.75289949671536
  C   12.70008230334233      7.90949782212585      5.63972349982789
  C   14.68813800534646      8.45953668645051      4.15696477457296
  C   14.00775922797616      8.75513174694836      2.82216107273841
  C   15.03184269310090      8.55683192021291      1.71218672110990
  C   13.40144106699667     10.14915707354887      2.79019335401104
  C   8.94828031920406     13.25708743288915      4.98633438859846
  C   8.21262298173937     14.52685520314962      4.57855515859029
  C   10.02634924932106     12.87948991075786      3.98293043217727
  C   7.91878161605825     12.14331666511115      5.16470505892508
  C   9.12594302309504     10.56916234916121      6.74456909083206
  O   11.66514648796849      7.01883454120001      9.05606430873257
  O   11.09618123609999      9.77843142470639      8.89990169839357
  O   10.08930532022614      6.61256167491999      6.61994909586845
  N   9.04093468194773      7.75194851863887      8.78567357394608
  C   6.67700283242982      5.45962595728693      8.20435882451542
  N   7.11549992110293      6.33023608266060      9.33243573884016
  C   5.75287267795295      4.38252463018675      8.74278950984489
  C   8.09710092871486      7.16346585712857      9.13629153842047
  N   7.88686089765122      4.96596111962983      7.54242821991048
  C   4.47241884228634      4.90369232510849      9.37547369203661
  H   12.34157185137161      7.03335002378925      5.13376172736217
  H   15.07986140186002      7.44551694275422      4.18967826590585
  H   15.50702270101852      9.14881967619371      4.34149746569715
  H   13.20789017038218      8.02024180069151      2.68314709334686
  H   15.84876957521558      9.27176424991161      1.80154044784870
  H   14.56860099345484      8.70913033418028      0.74083089008146
  H   15.45731796556877      7.55471405516941      1.72133720992624
  H   14.16119993701784     10.91273565505231      2.95254235172414
  H   12.62522380253820     10.28489208687603      3.54381805749376
  H   12.94584231116752     10.33873111681266      1.82151816468743
  H   9.41882604873110     13.43527632432172      5.95881348699194
  H   8.91174303780685     15.35380464020760      4.48555429861918
  H   7.45784497109172     14.81396796252243      5.30872914664356
  H   7.72072177123053     14.40353212944624      3.61440242433166
  H   9.59708213750310     12.67944839507369      3.00178357743936
  H   10.59040114047979     11.99730240188080      4.28671085191548
  H   10.73754927230306     13.69403327205862      3.87121311563426
  H   7.17022283325925     12.41024126001632      5.90712127563545
  H   7.41167946613473     11.92226466300374      4.22984671695289
  H   9.21358987236705     11.20654669056752      7.60339267289203
  H   11.10791733476119      6.41930817530361      9.56947478049827
  H   12.32866426721716      6.45933706065281      8.63207265114344
  H   11.95941396021254     10.06700255735810      8.52871173566096
  H   11.27484053459073      9.52353809988019      9.81493307861987
  H   9.69376312097938      7.03951491149773      5.83339397359919
  H   9.33865335853839      6.08061127512089      7.01079535259620
  H   6.14553777219321      6.07777799530048      7.47791946789934
  H   6.45933057598997      6.49436691901606     10.08011308943767
  H   5.50176085537897      3.73985975461504      7.89802381044806
  H   6.30825583329329      3.76285995739643      9.45045921066892
  H   8.25530650290988      4.17952329042473      8.07005957241561
  H   7.61581866481432      4.58510517313193      6.64231244810245
  H   3.81116727899498      4.07641076987334      9.61715670756523
  H   4.64415651144577      5.43522372386549     10.31238594740208
  H   3.93154107749488      5.56761378199808      8.70293317545508
