# Supplementary material for: Partial to Total Generation of 3D Transition-Metal Complexes
Source: J Chem Theory Comput. 2024 Sep 9;20(18):8367–77. doi: 10.1021/acs.jctc.4c00775 (PMC11428130; doi:10.1021/acs.jctc.4c00775)
Supplement: Supplementary file 2 — ct4c00775_si_002.zip [file ct4c00775_si_002.zip › sco_338/NIGXUY_comp_0/28_23_2_l.xyz]

91
2 1 -3247.3703688369
  Fe  10.76404260244595      7.25964740005158      6.42536488953900
  N   12.03250760578218      5.77391549904037      6.74378053881581
  C   11.92726739661308      4.44834912149033      6.78675790190369
  N   13.10494329616177      3.95435107088206      7.17718368917964
  N   13.31331938620190      6.06140936198030      7.13113985459785
  N   11.07173079170437      7.87400860282537      8.23644000928030
  N   10.03443646137243      8.03774681297823      9.10838746270683
  N   10.47981603705244      8.44726601994142     10.24398748072002
  N   11.81399171448708      8.56695531644506     10.12550124544300
  N   12.20294665428731      8.37700568534665      5.73817703427471
  N   12.29879182948365      9.69585808625711      6.07350316876252
  N   13.92873735142837      9.24709473462083      4.79426441179437
  N   13.33003064531799     10.21707106638412      5.50651580960771
  N   8.38120065602373     10.57114861961640      6.08217720154724
  N   8.53854811770050      8.66818299902155      5.18659969140485
  N   9.50608884555585      8.74500034837585      6.14025344590858
  N   7.86440230737685      9.76246996975804      5.14335550226856
  C   13.14647945090382      0.47102835777421      8.70601941606669
  C   12.17505791752727      8.20977222974745      8.89105863812446
  C   12.64825068909981      8.92319907562655     11.27711201919173
  C   13.52442055090857      6.56767669545617     11.52653810941842
  C   12.86881267383713      7.74751917346710     12.22617896575453
  C   13.69459097945407      8.23230355460443     13.41011343371007
  C   13.23052358457465      8.11783527052074      4.93940686978755
  C   15.10876447126989      9.51640015158915      3.96603211748438
  C   14.80912788328670      9.45454271241850      2.47012946494252
  C   16.10004779458295      9.72300010924399      1.70826540670292
  C   13.70587163977637     10.42177008370563      2.07138372939194
  C   13.48983020258408      2.55828274438875      7.42447796833016
  C   12.69169476533712      1.91676977139192      8.55614927919295
  C   12.83046983381312      2.69177773051000      9.85660290996786
  C   8.91797903511587     12.99007671658320      5.82477324146321
  C   8.32396758899167     14.37183871227657      6.06390623444750
  C   9.34210585144483     12.79940679410325      4.37710616863133
  C   7.89474942577493     11.94458141649115      6.26193925842336
  C   9.39320555008366      9.94539891389760      6.68863375684317
  N   13.95152611726784      4.97405141241360      7.38948587900834
  N   9.21032825777124      6.16474887548318      7.13618924151858
  N   10.27495798978132      6.63197083596863      4.49923694671913
  C   9.98416011581468      5.25331165958671      4.41378058614945
  C   8.26973541978332      5.51942650880004      6.17637454689189
  C   8.89541112699908      3.29082985671319      5.20433462594199
  N   8.83377781975581      2.13604848447226      5.30995278565499
  C   9.04077687629461      4.69455208359346      5.18427791419848
  H   11.07503028951018      3.84573517954904      6.54287951496792
  H   14.19338638869699      0.41632207563132      9.00266353643080
  H   13.02679451391180     -0.09175519267843      7.78197743944760
  H   12.56231716148355     -0.02980565101603      9.47363408544291
  H   14.55004523240911      2.59121869690343      7.65857205044558
  H   13.36139267516745      2.01225457043929      6.49241481014095
  H   11.63777903210369      1.90655556662111      8.25937358668470
  H   13.86934841042303      2.72772772211103     10.18320180657672
  H   12.25491819159436      2.21329733675014     10.64509536623343
  H   12.47384714986822      3.71881765827398      9.77189332368570
  H   13.17739198615095      8.18437622210132      8.51288684885782
  H   12.14856623673757      9.74623094608474     11.77980957277982
  H   13.59256468438427      9.28756257334515     10.87821555292189
  H   12.91587686874873      6.17718025942437     10.71038652207070
  H   13.67937745156729      5.75087987213840     12.22715147434128
  H   14.50045172324375      6.83837463358597     11.12136765661741
  H   11.88647753035171      7.44044206874736     12.59218119112811
  H   14.68770320111086      8.55399500169320     13.09651011399250
  H   13.82404644943153      7.43088643214800     14.13302017324113
  H   13.21715436832902      9.06396024838252     13.92516010788938
  H   13.49896772541785      7.17053348930798      4.51349822335552
  H   15.87718650909696      8.79930598860424      4.24676349267276
  H   15.44510909196468     10.50740289649062      4.25729223745830
  H   14.48432227425640      8.43420622741587      2.23780442095267
  H   16.46416618618464     10.73163285521170      1.89985188108734
  H   15.93328670432912      9.63437320568227      0.63785127723520
  H   16.88852152271827      9.02267478133520      1.97912865139673
  H   13.98943245898206     11.45079388757582      2.28918486829853
  H   12.76619310031748     10.22177966907957      2.58702774253495
  H   13.51166393068655     10.35460368305593      1.00378446798004
  H   9.79979351312790     12.88226533177306      6.46464335424227
  H   9.04761961891638     15.14212702206626      5.80980368993912
  H   8.03562066410823     14.52002344546526      7.10339105862051
  H   7.44357128108636     14.53267628965055      5.44294303888304
  H   8.48952419931997     12.87721091700861      3.70336497454260
  H   9.81811416685930     11.83381733082092      4.20611119916704
  H   10.05733837757184     13.56678816395605      4.09120504156500
  H   7.62683541840287     12.06229210161550      7.30945887984183
  H   6.98751331823058     12.00773443734758      5.66801974574890
  H   10.00679025266301     10.36201277858634      7.46075376938355
  H   8.68687956199104      6.79700133624420      7.73695215601761
  H   9.55864394001425      5.45500293578821      7.77302398147112
  H   10.95155320071404      6.90623498381767      3.79829065401644
  H   9.43949339944403      7.21012835036563      4.34843676737156
  H   10.60620565284456      4.65859768677677      3.76087427226814
  H   7.54494960367159      4.90380537940635      6.70311288969682
  H   7.72143947443198      6.31149095892305      5.67473868017618
