# Supplementary material for: Partial to Total Generation of 3D Transition-Metal Complexes
Source: J Chem Theory Comput. 2024 Sep 9;20(18):8367–77. doi: 10.1021/acs.jctc.4c00775 (PMC11428130; doi:10.1021/acs.jctc.4c00775)
Supplement: Supplementary file 2 — ct4c00775_si_002.zip [file ct4c00775_si_002.zip › sco_338/NIGXUY_comp_0/28_45_21_h.xyz]

70
2 5 -2779.296774534903
  Fe  10.86122733194798      7.17088288645350      6.89026573750638
  N   11.07302487935959      7.94439408737912      8.91242982367915
  N   10.20726307144045      7.44766434189398      9.83637622705582
  N   10.49431070312007      7.89221244934226     11.00724284453712
  N   11.55954312340386      8.69876865572692     10.86233673163804
  N   12.63432860704740      8.01803712387441      6.06939220501652
  N   13.25644532937932      9.03891512451304      6.71592738273405
  N   14.30023054808258      8.69740248321691      4.90328686271351
  N   14.25654881435198      9.44977271415615      6.02045621177361
  N   8.51486648931871     10.52451168976287      5.52639543623817
  N   8.99582429583414      8.54932964838531      4.96014657722844
  N   9.60966033555666      8.78403205190203      6.15055875306899
  N   8.34376220380767      9.58732999885535      4.57678161296222
  C   11.91434039169849      8.72203047864127      9.57400809116420
  C   12.19824154341389      9.32123273602273     12.02944195428718
  C   14.19614866516150      7.77806597531876     11.95830523435574
  C   13.07232475899149      8.34387166433221     12.81145993058852
  C   13.60694130962233      9.06013382150076     14.04482497006425
  C   13.29395066562218      7.82201248051315      4.93990900651285
  C   15.28650280339651      8.94829803635146      3.84400416949694
  C   14.66058373511327      9.54787254936978      2.58692437656989
  C   15.75863443740449      9.74425174398900      1.55011679292840
  C   13.92312069522654     10.84437992433141      2.88234235745810
  C   9.03326216434775     12.92983046875178      5.12678065107541
  C   8.35547624567677     14.28849822798969      5.00851011856555
  C   9.86856573505358     12.60512351635959      3.89832097318213
  C   7.95698006811268     11.87592016593655      5.37742743839790
  C   9.30032446110358     10.02431823216438      6.48458396544975
  O   10.47924267072974      6.27285346548021      4.94025657817402
  O   9.14330210618752      6.09833979299039      7.74301433499013
  O   11.86610430021901      5.33866891661988      7.43851720271749
  C   13.01455654312257      5.22839792857701      8.30802936776432
  H   12.73235572768383      9.27296200866091      9.14727777198020
  H   11.39466216185262      9.71277571815915     12.64631947852366
  H   12.78379769430254     10.15751268101631     11.65363384183566
  H   13.82721557127881      7.21893092201651     11.09731454930591
  H   14.80730266705416      7.09368663144879     12.54117802263237
  H   14.85248025218774      8.56960954022005     11.59439158354817
  H   12.42750370901142      7.52571786545916     13.14054652624107
  H   14.25615192833214      9.89214931792587     13.77235721067259
  H   14.19306530531398      8.37475170231182     14.65151033422743
  H   12.80432626007315      9.44695970922491     14.66998862976296
  H   13.06429356622989      7.09248656483388      4.18569172667583
  H   15.78227935916973      8.00436768595946      3.62985922093798
  H   16.01490624428254      9.62490334280099      4.28162518701589
  H   13.94574752573095      8.81953333882248      2.18982589266471
  H   16.49640428957688     10.46944469393093      1.89156509038177
  H   15.33653890342698     10.12020657355989      0.62171622769127
  H   16.27842488686598      8.81496792701031      1.32338758190299
  H   14.59609421796486     11.59341577669639      3.29814963592867
  H   13.10197793725467     10.70687594502031      3.58654366730729
  H   13.50016454487730     11.25341379717350      1.96808292701108
  H   9.68967423353645     12.95250628289055      6.00333401717612
  H   9.09922539552482     15.07064744706168      4.88002342761188
  H   7.76922137677958     14.53233822533985      5.89291859560841
  H   7.69255808631843     14.32214418552399      4.14483399847702
  H   9.24840372104171     12.55194218604020      3.00439181415775
  H   10.39885733902810     11.65701637085493      3.99169262025834
  H   10.61546224874196     13.37818295490697      3.73486074829965
  H   7.38547260908555     12.09371012826452      6.27676713322786
  H   7.26648127659596     11.81290925905485      4.54153532952099
  H   9.61532261493089     10.54957596797603      7.36708621758064
  H   10.27026053843272      5.34092341229741      4.80911677681533
  H   9.76281322488320      6.79571503099479      4.52714088837627
  H   8.25167080141749      6.22640765684569      7.39817651239801
  H   9.11485312460543      6.36359832618329      8.68773796050873
  H   11.24774522572582      4.62777080615779      7.64918795206322
  H   12.72109509261852      5.32941599642733      9.35097685488629
  H   13.51105552816942      4.27445574937443      8.15234205318278
  H   13.68807277722648      6.03320789083889      8.03741507369870
