# Supplementary material for: Partial to Total Generation of 3D Transition-Metal Complexes
Source: J Chem Theory Comput. 2024 Sep 9;20(18):8367–77. doi: 10.1021/acs.jctc.4c00775 (PMC11428130; doi:10.1021/acs.jctc.4c00775)
Supplement: Supplementary file 2 — ct4c00775_si_002.zip [file ct4c00775_si_002.zip › sco_338/NIGXUY_comp_0/30_41_211_l.xyz]

86
2 1 -3206.821374427071
  Fe  10.82269357114879      7.29215677945910      6.34905589189757
  N   12.03764145479802      5.78980581536251      6.65236384483663
  C   11.85584983306385      4.50100112496371      6.90832076203953
  N   13.06146683924896      3.92951783958553      6.98635937714536
  N   13.38937054099407      5.98029434100830      6.59149046018612
  N   11.31677843840522      8.04658137672199      8.07196665648773
  N   10.42924277832408      8.73498564653631      8.85546100781392
  N   11.00118226619908      9.09122854866242      9.95539542266110
  N   12.26777124713600      8.64811497340217      9.90718713692718
  C   13.39534291624691      0.66194465909138      8.90412597181322
  C   12.45866763832097      8.00486684183376      8.75160871309958
  C   13.17708464361403      8.82504647031260     11.04428810770945
  C   12.97492770646860      6.41121988385331     11.75307281732034
  C   12.87978495403025      7.86336697641152     12.19190941259248
  C   13.83354211224317      8.17242702915806     13.33795743227816
  C   13.41066933461532      2.53674250249717      7.29003887738787
  C   13.02926320674219      2.12723896759255      8.70959294915292
  C   13.68903915116471      3.01734521638955      9.75019274029562
  N   14.00293136738923      4.86576584354212      6.79314777294780
  N   10.50219246639634      6.76654007003159      4.40888643279080
  N   12.22978379369286      8.12553379267621      5.14366525342097
  C   10.61442583675221      5.28085646157956      2.49615185640697
  C   10.44187892204833      6.31024168719418      1.51320550018051
  C   10.91237753091305      7.57992642052108      1.60375011299193
  C   11.53028761205045      7.67801434803421      3.96746682732748
  C   11.65445583617508      8.11049849689026      2.70878966260279
  C   10.72617720133731      5.46267902898990      3.81751488437098
  N   9.28196426760218      6.36008160467715      7.06248778315295
  C   4.96416006306848      6.36764348259485      7.41538575583458
  N   8.94581188761744      5.10343984369140      6.65864932164943
  N   7.78132268834841      4.79481617217418      7.11193872597613
  C   5.99443537008561      5.86292357283212      8.40329688337216
  N   7.34291840419174      5.84764043001325      7.82256307755340
  C   8.26768524281104      6.80942662431771      7.78784915958144
  N   9.65325412901275      8.82171940762276      5.92405926086698
  C   8.41760279265848     12.11700143112883      5.20825063031836
  N   8.76529151999988     10.70552467914129      5.36859182752471
  C   9.83504111753182     10.14295214379970      5.95522863771910
  C   7.83331684333190     12.72251972156276      6.47437690196201
  C   7.46954249288445     14.18331365930541      6.27263034461996
  N   7.91471737478939      9.72364645746763      4.98159256207100
  N   8.44745221071664      8.60986723466238      5.31496318126841
  N   10.94852362307362     10.79656786960278      6.38218377068194
  H   10.90880883904081      4.00407070511764      7.00044621194115
  H   14.47087207663380      0.51185029176322      8.81733258538548
  H   12.90528991392673      0.01800405698944      8.17575215726522
  H   13.09757619877009      0.32542478510612      9.89397335558371
  H   14.48368134962894      2.46811522797630      7.13540600085006
  H   12.91848105305052      1.90781900020373      6.55149764624467
  H   11.94247475904883      2.22117213357443      8.80386128947220
  H   14.77490696901868      2.95061245469419      9.69130480567801
  H   13.39434127780385      2.71251059138252     10.75146716317503
  H   13.41240644852230      4.06492736328890      9.63471783949748
  H   13.37670053948458      7.54942159719590      8.43201511556129
  H   13.07829143946395      9.85870654615628     11.36371685876475
  H   14.18563860858699      8.67885931495469     10.66322414717354
  H   12.24445731153119      6.16154862653885     10.98292207364603
  H   12.78897745481338      5.74808328990349     12.59428341658581
  H   13.96965906041147      6.17793830201615     11.37041718376619
  H   11.85955275955495      8.06574382724257     12.52542835006877
  H   14.86950243716149      7.98842568701925     13.05338715915398
  H   13.61252631450235      7.53932432586157     14.19346842036459
  H   13.75215809695152      9.20706269161301     13.66621500716302
  H   9.57811463267846      7.10595739401565      4.13497810632922
  H   13.13536971639862      7.67611149660953      5.27011648771210
  H   12.36686667147617      9.13100738685662      5.14491803263099
  H   10.66379589705840      4.26127476343655      2.13392179264931
  H   10.01189721375236      6.00540369514180      0.56817629564053
  H   10.83389966536909      8.21097334103915      0.72872222018149
  H   12.36819838452678      8.90002036081359      2.50386922837900
  H   10.90894833146253      4.65491346023469      4.50410001161464
  H   3.98325335806876      6.35237135207901      7.88388547377158
  H   5.17441406415598      7.38878032671766      7.10429897841713
  H   4.92619511655806      5.73479306111364      6.53274926248873
  H   6.04269071406174      6.48275674069413      9.29508618620062
  H   5.78938688496224      4.84238338392343      8.71227372812096
  H   8.20488516129182      7.76746617509619      8.26604494058257
  H   9.31057298863793     12.64766371036745      4.87830742980711
  H   7.70457671575969     12.15280265623968      4.38987513600597
  H   6.95170329143331     12.14735250043816      6.75771672949456
  H   8.54564386458848     12.62396412792685      7.29739536446793
  H   7.04764787595478     14.60030304691229      7.18307871842636
  H   8.33874528472334     14.78418595079275      6.00805744118953
  H   6.72899984077426     14.30330580718560      5.48396853436888
  H   10.85383884370375     11.79395386615774      6.48981157961316
  H   11.37697334760828     10.37764910062668      7.19112782582382
