# Supplementary material for: Partial to Total Generation of 3D Transition-Metal Complexes
Source: J Chem Theory Comput. 2024 Sep 9;20(18):8367–77. doi: 10.1021/acs.jctc.4c00775 (PMC11428130; doi:10.1021/acs.jctc.4c00775)
Supplement: Supplementary file 2 — ct4c00775_si_002.zip [file ct4c00775_si_002.zip › sco_338/NIGXUY_comp_0/31_18_11111_h.xyz]

48
0 5 -2681.157937252583
  Fe  10.36646567837740      7.85033067004992      6.63778120344639
  N   10.15841524738761      7.62491343329584      4.48623250774692
  N   10.49888652112662      8.58607189417916      3.58753969998910
  N   10.45140542902160      8.10646290907178      2.39349832840440
  N   10.07153845088132      6.81315868396145      2.50386181596580
  C   9.88634120099944      6.53361701982430      3.79473172751736
  C   9.90365302518857      5.95257934639355      1.33978255811090
  C   8.44571194128014      5.59508605484391      1.06824837535674
  C   8.38494975627634      4.62958507133241     -0.10667941635804
  C   7.59690638541784      6.83272591700999      0.82456208430000
  O   10.55199577119729      7.94752812752454      8.70205040128006
  O   10.02252445245884      9.15979157196231     10.42993526596608
  O   8.43950029371669      8.26316746102795      9.23569533127054
  N   9.65787313799077      8.48049747702450      9.48316980551480
  O   10.76521512285279      5.66973099981232      6.62012830113078
  N   11.56587000139177      5.09236955710449      5.79023708139989
  O   11.25334222226652      4.00921079125298      5.29865037929340
  O   12.64565397742197      5.67200450717234      5.48539159936161
  O   12.44556077701040      8.08832864774718      6.49028942934922
  C   13.33384516490446      8.25465088717924      7.60397485696624
  N   9.66624096270256      9.83994919737417      6.57384680426633
  C   8.64038645397712     12.42168501921961      6.60082853470487
  C   7.98955520014858     11.40720962179848      5.91447174043551
  C   8.53227870409382     10.13836977742873      5.91999596391899
  C   10.29178837401401     10.82409815940048      7.23904647174538
  C   9.81454438830435     12.11924737210781      7.27310278997479
  O   8.40124118982251      7.02001726606641      6.93104028358778
  H   9.60632468635759      5.57502951824564      4.19136310262660
  H   10.50212961735970      5.05848783051595      1.50327054062859
  H   10.33152498293654      6.50006012885859      0.50397557609855
  H   8.06120678525262      5.07725122685895      1.95215105179541
  H   7.35814686283045      4.32544809302121     -0.29861578497658
  H   8.96910524953903      3.72885278670576      0.07759458234029
  H   8.76422520236001      5.09569141931334     -1.01660672856118
  H   7.61491008707167      7.51755196958427      1.67052246740476
  H   6.55933674637135      6.55534589139508      0.64861986696013
  H   7.94817620570862      7.37990271381606     -0.05042087988909
  H   12.64126593404845      7.19455156648457      6.08302653955729
  H   13.04495273582395      9.15075682093012      8.14112702054875
  H   13.26762067552977      7.40897354879480      8.28519318646717
  H   14.35513820087112      8.36284809758380      7.24012220689038
  H   8.23920867937360     13.42550055473763      6.61420163822430
  H   7.06920679339448     11.59278235401742      5.37971316191961
  H   8.05414938301501      9.31979237169169      5.40266928941344
  H   11.18841738708885     10.54546265377797      7.77180014120386
  H   10.35368986234057     12.87219626992009      7.82924346379785
  H   8.27776931997060      7.40604595440362      7.84996526958776
  H   8.60255477244378      6.08530078824667      7.07531036338148
