# Supplementary material for: Partial to Total Generation of 3D Transition-Metal Complexes
Source: J Chem Theory Comput. 2024 Sep 9;20(18):8367–77. doi: 10.1021/acs.jctc.4c00775 (PMC11428130; doi:10.1021/acs.jctc.4c00775)
Supplement: Supplementary file 2 — ct4c00775_si_002.zip [file ct4c00775_si_002.zip › sco_338/NIGXUY_comp_0/30_63_41_l.xyz]

54
2 1 -2324.791636635318
  Fe  10.54021704239089      7.47751972978897      6.97355667154550
  N   9.03199475944736      6.27221951370902      7.40465133775402
  N   9.30209932692002      4.92699487041592      7.38892462694664
  N   8.23413157716458      4.26354112608925      7.64913071684733
  N   7.24099086972833      5.14867036574693      7.83768268855278
  C   7.73634808455033      6.38272937387321      7.68759044154187
  C   5.89296735224098      4.71881966226831      8.23809230083620
  C   5.77780508958299      6.14727229740868     10.32969039395636
  C   5.68125626663129      4.74358004841709      9.75266247917058
  C   6.58641538991284      3.76232562789984     10.47990755513553
  N   9.40024874997188      8.42230011013413      5.63943721710322
  N   11.65165714477474      6.30893984655576      8.31730179957107
  N   10.54902831514670      6.66030679074199      4.64658566750117
  N   9.86680277711924      8.92353031255766      8.25900194662149
  C   9.35008675881256      9.85826987405911      5.96291189495918
  C   9.97472890269716      7.97233036044197      4.34629039498658
  C   10.75657159914079      9.47935476133422      9.30731661832292
  C   9.13984400238090      9.99097800728075      7.46914436471354
  N   12.29354718176483      8.36334069908213      6.43987312079086
  C   14.51565441530920      7.99963561371891      5.62504837271722
  N   13.80038460894303     10.19277702168269      6.17177481650362
  C   14.74792754855163      9.36470500049838      5.72820238347348
  C   13.27175182091253      7.53676523556005      5.99101439263447
  C   12.63851860194354      9.66805586512054      6.50413537359563
  H   7.15493320856036      7.28079271502713      7.78522429300667
  H   5.77724966014332      3.71549028705331      7.84010325597305
  H   5.18923052193862      5.37439737831070      7.73027413283431
  H   5.47478673103395      6.14780872931090     11.37344184768056
  H   5.13353129167202      6.85461086105522      9.80653679107049
  H   6.80381460413415      6.52316511685134     10.30679102421378
  H   4.64860115275138      4.40532415972267      9.86893303276761
  H   6.50610166090721      2.75650726215810     10.07337164398002
  H   6.32066924406927      3.71501277648477     11.53293428403567
  H   7.63398931033783      4.06027029792420     10.42492099192995
  H   8.45525934429727      8.05158776465124      5.69702512439311
  H   12.62091934538458      6.57810360825931      8.44645717747474
  H   11.24589232528607      6.27325131568904      9.24564091759930
  H   11.64623581357007      5.34460218685000      7.99693264232398
  H   9.90065701237723      5.90384945139555      4.46916168878436
  H   11.37262012080816      6.48109897022142      4.08778170314715
  H   9.15197368077690      8.42407272961039      8.77525137831187
  H   10.28416811511150     10.30374536508498      5.64474312285714
  H   8.55309414702867     10.37698007548302      5.42897247960352
  H   9.22620800252519      7.96140432099652      3.55424165511254
  H   10.76672925235805      8.65726038509215      4.06524611153658
  H   10.21675946736249     10.17297467171367      9.95042535983823
  H   11.13669153891656      8.66738491582061      9.91808604150063
  H   11.59677332738905      9.99831875190613      8.86633138726866
  H   9.45874959468665     10.97581802032014      7.80050890925159
  H   8.07871126792651      9.92018177143949      7.70272197971787
  H   15.27558890243974      7.31816595664317      5.27248793897829
  H   15.69767224260641      9.80632227856774      5.45766754390447
  H   13.02835594070474      6.48639422698572      5.93058128322841
  H   11.89081498736364     10.35543153548429      6.86224668174873
