# Supplementary material for: Partial to Total Generation of 3D Transition-Metal Complexes
Source: J Chem Theory Comput. 2024 Sep 9;20(18):8367–77. doi: 10.1021/acs.jctc.4c00775 (PMC11428130; doi:10.1021/acs.jctc.4c00775)
Supplement: Supplementary file 2 — ct4c00775_si_002.zip [file ct4c00775_si_002.zip › sco_338/NIGXUY_comp_0/30_20_22_l.xyz]

83
2 1 -2937.669871686515
  Fe  10.89331621721190      7.44528890733666      6.53056882718195
  N   10.56803467883739      7.02012080007783      4.65115485660853
  N   11.21664540986451      7.75139608815966      3.69284113098788
  N   10.83542122338267      7.38058512533103      2.51977555803534
  N   9.92942176719456      6.40629069402968      2.68818937608769
  N   11.11962453609838      7.79290473740410      8.49572773471972
  N   10.57541334599643      6.82372592072586      9.29760104984651
  N   10.75368632575383      7.11565706531594     10.53617643804244
  N   11.41295687176157      8.28504538744288     10.57329832521006
  C   9.76014294705516      6.19436695312101      3.99715796052270
  C   9.25695137439743      5.76645959197404      1.54842421387037
  C   7.81638066437849      6.23686276214630      1.36231304995588
  C   11.64341141258844      8.69228567240192      9.32231106045747
  C   11.82565474622464      8.87693407167219     11.85377658536203
  C   14.31113193100369      8.63661883623977     11.46110021785906
  C   13.14266619292644      8.30776596845155     12.37580806619301
  C   13.36719991512629      8.84173541756687     13.78510419930176
  C   7.18040006306741      5.40758594989957      0.25394061812887
  C   7.73913180410929      7.72541023140017      1.06578091543625
  N   12.79220949697119      7.86360398731266      5.94415487894655
  N   11.57792498643609      5.47249767371244      6.98872966126271
  O   14.01217356873990      8.79395017871701      7.62951000976811
  C   13.07655789218325      5.20195430044504      7.09676920516903
  C   13.59135604176021      7.78202205158007      7.11729376897781
  C   13.32112894932522      4.04855487665004      8.07475331420755
  C   13.66539775692593      4.82468393240862      5.73872012996742
  C   13.77399611521937      6.41944038732871      7.70995863004218
  C   10.89742573285418      4.36583965136148      6.28816728237200
  N   8.90785955114838      7.31150665289918      6.98658681031082
  N   10.29120063029857      9.39846831285875      6.06279346058779
  C   8.41949289348733      6.27280275648976      7.43157776328193
  C   8.77464643261828      9.57456637327868      6.11335293160809
  C   8.29913335429472      8.64193061478377      7.20810321984883
  C   11.03526234526422     10.47885089572045      6.74130739837185
  C   8.17917380997008      9.18828056492077      4.76760469112556
  O   8.00414459761651      5.24874862445318      7.78524927408969
  C   8.32044896960973     10.99330603655590      6.44151960636266
  H   9.07289443958556      5.48540542951608      4.41436601101286
  H   9.30450205018262      4.69227437228441      1.71232401282885
  H   9.86459676846662      6.00596609372641      0.68041536010434
  H   7.27603380627636      6.03050037557432      2.29308391875611
  H   6.14199053807191      5.69744905631839      0.11630840148378
  H   7.19935904366894      4.34205046095815      0.47706627232043
  H   7.69095539571680      5.56345315378846     -0.69555217418784
  H   8.18725840613823      8.33285143653426      1.85037857645802
  H   6.70243657347232      8.03666494693680      0.96330846492645
  H   8.24708621402701      7.96453649277091      0.13248096771268
  H   12.20646699817472      9.56619676033908      9.06635495883101
  H   11.01112237805130      8.68225503127395     12.54506446597584
  H   11.89640312970909      9.95142556383142     11.69878464677953
  H   14.18726268987538      8.25124929689337     10.44921739389634
  H   15.23022087623412      8.20910141411448     11.85406388058236
  H   14.46184050535391      9.71407915887219     11.38819453750110
  H   13.02395874176701      7.22264250367097     12.43462497396394
  H   13.46712569123585      9.92697598045947     13.78668514319538
  H   14.28348234706440      8.43045478532921     14.20066525890132
  H   12.55234020500582      8.57514954322132     14.45551400397240
  H   12.91115398285945      8.76508917275403      5.49503678439139
  H   13.01710185046282      7.15025256714577      5.26255916729118
  H   11.24030260283148      5.43826257492718      7.94975621825212
  H   12.88564144597428      4.26025557335582      9.05051417399046
  H   12.92195270414806      3.10518683067956      7.71710388103612
  H   14.38964478772733      3.90356953149255      8.21554364295334
  H   13.42802934988669      3.79914515606047      5.47359305506693
  H   13.32205925442688      5.43989789553147      4.90758464192576
  H   14.74887779210419      4.89649875678968      5.77400176757818
  H   13.50193131548615      6.51564307349307      8.76016831092032
  H   14.84796290581052      6.23236164742366      7.72803951339129
  H   11.15573875075438      3.39762589155118      6.70738625494633
  H   9.82581316446544      4.47292571484234      6.38557805464830
  H   11.15907468787248      4.36311412494634      5.23869048422930
  H   10.54638883215689      9.45375567542065      5.08058815402413
  H   7.21436657711725      8.57075103886653      7.21472643953059
  H   8.62274527333361      8.99815614534301      8.18503651897063
  H   10.69222905898408     10.58464595972550      7.76184933178999
  H   12.09485949241512     10.24969237890385      6.76225049992663
  H   10.90525659411247     11.43415964004499      6.24062905742370
  H   7.10895383058337      9.37591003062874      4.77135734932741
  H   8.60634557050334      9.78984886740229      3.96738261285818
  H   8.32453007955344      8.14186268435035      4.53215878931343
  H   8.66441618946121     11.35018930782530      7.40738452939547
  H   8.63783700242305     11.69897152007321      5.67817544742234
  H   7.23365055332390     11.01850133175520      6.46050802489380
