# Supplementary material for: Partial to Total Generation of 3D Transition-Metal Complexes
Source: J Chem Theory Comput. 2024 Sep 9;20(18):8367–77. doi: 10.1021/acs.jctc.4c00775 (PMC11428130; doi:10.1021/acs.jctc.4c00775)
Supplement: Supplementary file 2 — ct4c00775_si_002.zip [file ct4c00775_si_002.zip › sco_338/NIGXUY_comp_0/29_30_111_h.xyz]

92
2 5 -3268.488392184268
  Fe  10.91977466896744      7.18819348426660      6.38893249623141
  N   12.16434372217273      5.36886571026968      6.49405554585528
  C   11.88181651683374      4.07914775830869      6.53767465260725
  N   13.03451547449081      3.41092644332911      6.61289084536847
  N   13.51935180316220      5.47468377847293      6.55068647403215
  N   10.44149022999319      6.68901716397666      4.32193851439256
  N   11.09269279923521      7.28129692082679      3.28617704017805
  N   10.66862231136564      6.80864293971390      2.16839849822647
  N   9.72464370381956      5.88956809840057      2.46116211816912
  N   12.74416880657576      8.32065476259453      5.89461164264770
  N   13.36440834730150      8.91431751471637      6.94418391156899
  N   14.65305809394045      9.08841452070507      5.28689245977293
  N   14.51001538280934      9.37976815869381      6.59221474359704
  C   13.10212951697371     -0.06195472601971      8.15850801192036
  C   9.59243277060678      5.82809174190834      3.78789116590827
  C   8.97481494725773      5.19718799027087      1.40948246001967
  C   7.53236737615008      5.68374334311188      1.29261430101995
  C   13.56136779364088      8.44216969580008      4.86678924714564
  C   15.83722847642405      9.51199987941885      4.53254199638677
  C   15.53209919194006     10.60931457648244      3.51671744990389
  C   16.81377737567979     10.94155280432688      2.76465521236256
  C   14.92846847570216     11.83905886256014      4.17570945115695
  C   13.27957412713091      1.97393968670767      6.76134164707907
  C   12.83904181202629      1.43728330523920      8.12124458947860
  C   13.52883527169489      2.16035955205862      9.26709089535775
  N   14.04651832867701      4.30490503238204      6.62349457944633
  C   6.83513754233876      4.87455679473945      0.20737777972270
  C   7.45740708903759      7.17740197452240      1.01957666883804
  N   9.18994785307744      6.13520601763443      7.21140834370932
  N   7.50299366864066      5.55145959789563      8.41283700731923
  N   7.74160740524723      4.55461115779196      7.53866214574653
  C   6.34641626380897      6.72545296041348     10.22317113731279
  C   6.69355333086962      4.24231802645849     10.30068859860211
  C   5.09294568822527      5.24545930850828      8.63335815676871
  C   8.40110471059024      6.51704949090168      8.20215026366638
  C   6.38624043533967      5.44162395391807      9.41306932099563
  N   8.75008241274719      4.91205025813186      6.82109852327923
  N   9.74698916882692      8.98581592697547      6.31663997875647
  C   8.13934955302835     10.45381336430567      5.80721188727375
  C   10.09772349700046     10.17104662315061      6.79324992473575
  N   9.14636071699430     11.07929000281508      6.50324358273226
  C   8.52542109108933      9.15280047303633      5.69805161250212
  O   11.53846758752583      7.62221568297875      8.46232611691588
  C   11.85274977561162      6.65399652243093      9.47479072029926
  H   10.89883020182119      3.64511216303471      6.51481133599797
  H   14.16722240520068     -0.27591001130604      8.07662753111844
  H   12.59046309028921     -0.58690778380028      7.35317497893555
  H   12.75684800124885     -0.48386075792095      9.09907068739799
  H   14.34865684199791      1.84536203148377      6.61819325198441
  H   12.76366133889137      1.46488498636919      5.95015907467741
  H   11.75819873010673      1.59402283599263      8.20592608764127
  H   14.60996791594057      2.03880074570814      9.21364472926001
  H   13.19980757429808      1.75687235553931     10.22178574514714
  H   13.31677263532328      3.22928797679909      9.27377509561313
  H   8.92596656693493      5.17818688894084      4.32560470067727
  H   9.01490774445853      4.13171889516825      1.62508912602919
  H   9.52511928411840      5.37892362563055      0.49063238592887
  H   7.03438014465108      5.47381772981444      2.24552598572181
  H   5.79023140637556      5.16460716460626      0.13120426127184
  H   6.86688236887973      3.80507109039994      0.41030996449453
  H   7.29346346680382      5.04661262602401     -0.76587297062241
  H   7.91882773731190      7.77068482350700      1.80878562901386
  H   6.42061204679300      7.49468155810024      0.93599372561102
  H   7.95475178927040      7.42992356940894      0.08385354405845
  H   13.37186442225825      8.09274244692966      3.86941181289481
  H   16.24736211039049      8.62789219685856      4.04968459986150
  H   16.54969691380556      9.85378535470768      5.27788351458480
  H   14.81185907797092     10.20721553238064      2.79680058404526
  H   17.56659436983896     11.35718919245890      3.43370573329090
  H   16.61788916778021     11.68260367428769      1.99371932099648
  H   17.24139595455058     10.06567818831849      2.27902962537847
  H   15.60870728210934     12.26227958718426      4.91414328289049
  H   13.98594487414037     11.62063663722108      4.67761334461883
  H   14.72978526000634     12.60737870035889      3.43232729564367
  H   5.53239164268627      6.65487524215511     10.93842771469765
  H   7.26045523741353      6.88189080204079     10.79349171336699
  H   6.15353442982748      7.59763375226030      9.60083639588770
  H   5.90312397896184      4.13274609476824     11.03832265947030
  H   6.74430462180847      3.32534657265999      9.72101262861423
  H   7.63330222448980      4.37624526668974     10.83307823846306
  H   4.26641870878209      5.16309543722313      9.33393360876110
  H   4.89429837537193      6.09090924543353      7.97753355758257
  H   5.12327192278528      4.33769932118093      8.03842150875230
  H   8.47778660454556      7.44145869589720      8.74017149058980
  H   7.27009283139004     10.97936153683612      5.45846447969002
  H   11.00033063934909     10.39544445445744      7.33119888020609
  H   8.01970969145557      8.33778856971435      5.21430089852328
  H   12.31819160965598      8.20116516554628      8.32931048655400
  H   11.87200304583754      7.12621702375519     10.45494256172925
  H   11.07426072561899      5.89777820377348      9.45651720819890
  H   12.81330762671654      6.18113793815490      9.27943763125658
  H   9.17112024507993     12.05552551815634      6.75046263442591
