# Supplementary material for: Partial to Total Generation of 3D Transition-Metal Complexes
Source: J Chem Theory Comput. 2024 Sep 9;20(18):8367–77. doi: 10.1021/acs.jctc.4c00775 (PMC11428130; doi:10.1021/acs.jctc.4c00775)
Supplement: Supplementary file 2 — ct4c00775_si_002.zip [file ct4c00775_si_002.zip › sco_338/NIGXUY_comp_0/29_37_4_h.xyz]

51
2 5 -3046.597880648475
  Fe  10.66457685692812      7.14849321416431      7.19235547361185
  N   12.47747775066460      8.00046506221583      6.29743377439275
  N   13.03595756787851      9.01386812609899      7.00600967306216
  N   14.18572620328652      8.78131431039134      5.25621293606723
  N   14.05913185745512      9.48839353268076      6.38885440870487
  N   8.41194158813114     10.36269237015108      5.34488519892601
  N   9.08825687041221      8.40852680572477      4.94356010109550
  N   9.47906238765258      8.71040458089968      6.20716325394665
  N   8.44994219113082      9.39333651738750      4.41870056950040
  C   13.20560843054422      7.87091818512967      5.20251485048572
  C   15.23107701737179      9.09227398792863      4.26781986576033
  C   14.66500262870309      9.70223252915122      2.98787548551308
  C   15.81797291589013      9.94594626130885      2.02268463722913
  C   13.87906432823125     10.97390015961210      3.26520468615035
  C   8.84244706867298     12.78245236738634      4.91269957866898
  C   8.10695742135222     14.09125554938214      4.65424351979386
  C   9.85246932016575     12.47518635243859      3.81884244450795
  C   7.80425272123996     11.67256795803609      5.06081810740096
  C   9.05277433441164      9.93891770224411      6.44147784502000
  S   8.54130265008762      6.25481904635551      8.23162451414338
  O   10.32156548643252      6.09645264992378      5.38124951187694
  S   12.09301000358929      5.34542644625255      8.24883133511761
  O   11.08864468688804      8.52810944226838      8.75093664257988
  H   13.05040787039813      7.16726721405025      4.40516726401978
  H   15.76929223454266      8.16906821899134      4.06630828608923
  H   15.90570530922800      9.77972898430381      4.76952925536951
  H   13.99503541254949      8.96469109757634      2.53318201918672
  H   16.52021587010372     10.67594736999001      2.42320272383875
  H   15.44166084791786     10.33675398348980      1.08094829831106
  H   16.36826547253505      9.03246821481316      1.80428932546303
  H   14.50948270446763     11.73294212169089      3.72671845510519
  H   13.02681043453531     10.80348702643407      3.92409517637104
  H   13.49234176560322     11.38722349527197      2.33709730424193
  H   9.37190007041194     12.87415482292848      5.86707417673093
  H   8.81498381214861     14.91340177020881      4.59173866700845
  H   7.39850354006412     14.32587309505389      5.44677861637035
  H   7.56119781343028     14.05607407607995      3.71228222795305
  H   9.36381317860925     12.36581209635003      2.85151194655425
  H   10.41509200200153     11.56135941375880      4.01286911323047
  H   10.57191122156564     13.28572362621014      3.73400037712898
  H   7.10558538057348     11.88599194026879      5.86621364526124
  H   7.23878095147849     11.53473057581595      4.14390235014660
  H   9.18737186739265     10.50618930370922      7.34433059491006
  H   7.82772712449337      7.34266380672194      8.58441328193792
  H   8.74375082433051      5.86371069143891      9.50725557279403
  H   9.75728231779608      6.71028147255492      4.84615597745988
  H   9.89707414958955      5.22988643093522      5.34816520582855
  H   11.45357293689329      4.15696502536842      8.25056121487157
  H   12.96626631360221      4.97375098473878      7.29148788222432
  H   11.22388037206707      8.26338793922573      9.66949499545211
  H   11.92138091428430      8.97737704463793      8.45858463263160
