# Supplementary material for: Partial to Total Generation of 3D Transition-Metal Complexes
Source: J Chem Theory Comput. 2024 Sep 9;20(18):8367–77. doi: 10.1021/acs.jctc.4c00775 (PMC11428130; doi:10.1021/acs.jctc.4c00775)
Supplement: Supplementary file 2 — ct4c00775_si_002.zip [file ct4c00775_si_002.zip › sco_338/NIGXUY_comp_0/28_46_111_h.xyz]

94
1 5 -3489.961764522256
  Fe  11.35390276985612      7.92435989068497      6.67169779730894
  N   11.50769678660027      8.81431591843467      8.67961789610217
  N   10.61880176961877      9.64794421745634      9.27688196039131
  N   10.80324140927901      9.65223118895438     10.55350751491834
  N   11.82988943041254      8.81382517195208     10.79824794781514
  N   12.53976122047223      9.42685439553196      5.59626002279608
  N   12.06109599339939     10.56826720244617      5.03597024038809
  N   13.91163605504219     10.12692494828981      4.10239832256495
  N   12.87448735380206     10.99456633354211      4.13315987729279
  N   8.50740885383170     10.92795774947930      5.63068513319571
  N   8.80629854311939      8.89534444325410      5.11952814220078
  N   9.59862492910014      9.16889082476200      6.19043805744919
  N   8.14843777270405      9.94652412943304      4.77516469362842
  C   12.25473558961705      8.30125220772027      9.64074029908344
  C   12.22392967002577      8.46877512387360     12.16030166617627
  C   11.07215083739006      6.22274867584182     12.00543759755375
  C   11.24827163330133      7.49562802199375     12.81943936043021
  C   11.73556223250514      7.19947465856230     14.23079448772090
  C   13.68763982811577      9.16621579592826      4.99851379181485
  C   14.96234416042864     10.21233551918190      3.09162980605113
  C   14.82227605135157      9.13296501657119      2.01968251564201
  C   15.99059808502348      9.25239158149658      1.05151607146100
  C   13.48432886384979      9.21537001830811      1.30388781476595
  C   9.05979599956083     13.21982088527620      4.83543901077472
  C   8.51112333663859     14.63986285917310      4.83367042380694
  C   9.43943016000830     12.75953693321534      3.43774238297624
  C   8.02515483682108     12.29891602852972      5.47815640311985
  C   9.40501967182543     10.44011704586541      6.48713821175439
  N   11.11198639596856      7.00632120205795      4.62501565929903
  N   12.40256783820427      6.68025967560047      4.06120197049389
  N   12.41112560538094      5.96176898123442      2.85204621152444
  C   8.71136548185807      3.57199384089424      2.86012357393218
  C   10.14192918663854      5.91821978006898      4.41014842931583
  N   10.06621656783173      5.66498345418041      2.99576161858126
  C   11.28304117989650      5.56547327688704      2.37872685502473
  C   8.88327662381073      5.02333489227275      2.44581868923361
  N   10.07668073747512      6.41625595069386      7.62876431826319
  C   8.96763316848608      6.75157560920185      8.28518272814912
  C   7.21547053752118      5.52434301554396      9.62544555858007
  C   6.13288700411989      4.79345222543490      8.86055533043287
  N   9.20331034340591      4.57465191237653      8.56668285507311
  N   8.44242811165325      5.66014176264599      8.84759568627385
  C   10.17919666510869      5.06937587132868      7.83286978730013
  O   13.15847190491279      7.06095978578179      7.05200860388265
  O   13.15588435612506      4.93518442877279      6.53523477653888
  O   13.51558823647573      5.55345390357390      8.59543518548212
  N   13.28398894393414      5.79621540982633      7.41292379081106
  H   13.03254191125588      7.56703448800209      9.51535689060836
  H   12.29053725005478      9.39689399483478     12.72140204085009
  H   13.21992322068727      8.03548496907079     12.09770064868490
  H   10.64833135316480      6.41468464296494     11.02082972717050
  H   10.40094180952423      5.53624822778086     12.51723387438345
  H   12.02051794376593      5.70470756669347     11.86140906786523
  H   10.28433519033133      8.00603213397862     12.88595293011384
  H   12.69745110093774      6.68653349795276     14.21670685615181
  H   11.02962115207655      6.55509816231871     14.74975503883940
  H   11.84774009922645      8.10799322170597     14.82088726779590
  H   14.32626607881122      8.32917412997076      5.19811368680623
  H   15.92044839272604     10.13738601681273      3.60200279084477
  H   14.88284507531653     11.20709286197210      2.66134103144489
  H   14.88144036126661      8.15990306384438      2.51426941186543
  H   15.97083090951091     10.20712658101501      0.52541623919894
  H   15.94298117660216      8.46486797976234      0.30316058879269
  H   16.95120157134903      9.16789650274125      1.55856857470884
  H   13.35895414863942     10.18004765880582      0.81143847772964
  H   12.64809384902959      9.06967226410370      1.98427971857805
  H   13.41742311453567      8.43827667221163      0.54650624451410
  H   9.95658826549530     13.19618721683532      5.46135967748222
  H   9.24197943722378     15.32735771839349      4.41434874913402
  H   8.26897030978629     14.98665076993967      5.83776450853229
  H   7.60899642414799     14.71202975467528      4.22592009594435
  H   8.57140245529102     12.75224492589910      2.77817852573546
  H   9.87290835036783     11.76264116639777      3.43716411303793
  H   10.17843139190737     13.43228564798591      3.00816121928787
  H   7.74299476119762     12.65602704700851      6.46637227097458
  H   7.12667759882793     12.23502620847166      4.87012556181629
  H   9.87599730959713     10.98042426461057      7.28571491769855
  H   10.77466044309512      7.79164676071603      4.07697107742563
  H   12.89318553833739      6.12361306042577      4.75743670784395
  H   8.59611051894037      3.47283911472711      3.93851788448989
  H   7.82324604603828      3.14798673712184      2.39441196313818
  H   9.56893015384890      2.97378777599596      2.55681803693778
  H   10.50053304565415      5.05732960021813      4.97352312087075
  H   9.16968972921422      6.22142884306434      4.78738050532907
  H   11.29400382878316      5.11365792012773      1.39468816442970
  H   8.94493878220628      5.10420191085759      1.36153192865293
  H   8.01646007801366      5.61257330254725      2.74998368986177
  H   8.55612376339172      7.74094754896298      8.36891288052438
  H   6.90524899495265      6.53116862335298      9.89648809585341
  H   7.47598662552774      4.99670476408629     10.53999356341178
  H   5.85664944418230      5.33217294478533      7.95622265055659
  H   6.46363166268175      3.79622784706876      8.58445946513256
  H   5.24620598159534      4.69821254777963      9.48324832264474
  H   10.98218061845957      4.46539957731928      7.44924211891779
