# Supplementary material for: Partial to Total Generation of 3D Transition-Metal Complexes
Source: J Chem Theory Comput. 2024 Sep 9;20(18):8367–77. doi: 10.1021/acs.jctc.4c00775 (PMC11428130; doi:10.1021/acs.jctc.4c00775)
Supplement: Supplementary file 2 — ct4c00775_si_002.zip [file ct4c00775_si_002.zip › sco_338/NIGXUY_comp_0/31_28_42_h.xyz]

33
1 5 -1840.749735023487
  Fe  10.73502010317129      7.15806268025159      6.94551729396904
  N   8.48279811772219      7.04133399369350      6.58832256216761
  N   9.96037173769489      8.10351002959255      8.84127034217932
  N   10.66930057472507      5.04895272821194      7.85903241728326
  F   10.93360741690277      8.89487267108326      6.27182384619460
  C   7.82439212072422      7.45844164430749      7.84042485650924
  C   8.12989434367250      7.89931280607846      5.44282407682996
  C   8.59673849704140      8.56808035778401      8.51970826099857
  N   13.00071383134896      7.17155664348939      7.26726805492900
  N   11.49132317800110      6.38629741178447      4.96754973024410
  C   13.59605136599512      7.18633919044660      5.91560315873779
  C   12.94253072225846      6.14025163260432      5.03862383589330
  H   8.16772967700411      6.10435038204457      6.36953259661107
  H   10.56178418200911      8.90540380560963      8.98003487393666
  H   9.95591854506523      7.59436344190125      9.71739774943702
  H   9.74861540399647      4.72834139658145      8.13507478760310
  H   11.03219116748793      4.34403492246893      7.22821834324415
  H   11.24033772247080      4.99778255397633      8.69439291318140
  H   6.79403195807424      7.78131884902183      7.66601479344006
  H   7.77633767859497      6.59218414192880      8.50328149611392
  H   8.59961087386195      8.86948021342119      5.55208185563349
  H   8.51805841683903      7.45068329969897      4.53268512234685
  H   7.04941726967522      8.02124854808074      5.33918130184998
  H   8.04961576222197      8.90549964519705      9.40183875876262
  H   8.69556167065229      9.41908848808894      7.85195156914118
  H   13.45646067192203      6.46638989383670      7.83465459999969
  H   13.18653542071063      8.05812396509046      7.71806597940732
  H   11.32444428492274      7.24783962740065      4.45755274174000
  H   11.03706501192095      5.65083263674179      4.44022840415170
  H   13.41522979313199      8.17342852126690      5.49672187878926
  H   14.67552194214295      7.02669347406368      5.93210141372799
  H   13.09729570848255      5.14616525925735      5.46188212776575
  H   13.41930182955391      6.14479614499314      4.05589725718097
