# Supplementary material for: Partial to Total Generation of 3D Transition-Metal Complexes
Source: J Chem Theory Comput. 2024 Sep 9;20(18):8367–77. doi: 10.1021/acs.jctc.4c00775 (PMC11428130; doi:10.1021/acs.jctc.4c00775)
Supplement: Supplementary file 2 — ct4c00775_si_002.zip [file ct4c00775_si_002.zip › sco_338/NIGXUY_comp_0/29_43_31_l.xyz]

60
2 1 -2589.878539077724
  Fe  10.58566812499920      7.45075414006167      6.76361305694916
  N   9.04306437777419      6.38017629244331      7.27661871999566
  N   9.14904942646180      5.02910649123176      7.11337637772213
  N   8.04810390139330      4.45416236563987      7.44842091066188
  N   7.20155856916750      5.42175250097214      7.82956804242214
  N   8.28125422314260     10.64416936135963      5.83350963527943
  N   8.64247059257622      8.68241991326221      5.13554537281703
  N   9.45936486707952      8.88675850390520      6.20814196316053
  N   7.94023617637421      9.73686924574349      4.90698636263590
  C   7.81701059734155      6.60569141342796      7.72556808803417
  C   5.85537285499657      5.09999673876124      8.32819060204989
  C   6.03010851657215      6.36955460754019     10.51690510074900
  C   5.78129420619159      5.02367202022204      9.85389396317361
  C   6.67282920252995      3.93095534883934     10.42129695244054
  C   8.65281576697187     13.05784904709696      5.29777905665702
  C   7.98397284263323     14.41840726541643      5.44691501485032
  C   9.05333300972910     12.78293338585174      3.85765759333206
  C   7.69937992469393     11.99475629201264      5.83983033705127
  C   9.22118218437339     10.12167494176363      6.63195601043862
  O   11.69595502706069      5.86254057435299      7.38045535255690
  O   10.68221178715666      8.22856935689042      8.62799813911904
  O   10.42937815782713      6.65874969576507      4.92502472725832
  N   12.30820777210988      8.35805860843203      6.35416210421002
  C   13.37753283707513      8.30843764505823      7.17988628693838
  C   13.99480983763986      9.49686663538827      5.44392286567392
  C   11.88401160386375      9.36809128512002      4.13103450651898
  C   14.45007090179246      9.01136744672684      6.64772428491005
  N   12.71466579542249      9.09657005388418      5.28773899434105
  H   7.37654133859729      7.55615059268234      7.95659935583158
  H   5.60121664350539      4.14795162181846      7.87297573013013
  H   5.18470365198429      5.86047415948043      7.93550576402883
  H   5.82751063500788      6.30798172333934     11.58294579950070
  H   5.39060372292230      7.15338561426681     10.11043732445261
  H   7.07143059583350      6.68428360106500     10.41802918603075
  H   4.74073083048587      4.74609402335714     10.03994271169438
  H   6.48515332965335      2.96686541036737      9.95328248328641
  H   6.49753807741166      3.81864246028892     11.48821856816487
  H   7.73044851894182      4.16407419655748     10.29235693535336
  H   9.55127390601156     13.05031805740767      5.92477870612524
  H   8.65215561380007     15.20441660355685      5.10507464983641
  H   7.72141431247981     14.63525720796205      6.48100920675899
  H   7.07668788981012     14.47815143824893      4.84717132245330
  H   8.18541609865004     12.78806743974091      3.19975367645348
  H   9.55154497039660     11.82117225724262      3.73534656438280
  H   9.73736067904312     13.55002741680747      3.50355589157471
  H   7.40672968812310     12.21133097645624      6.86464774920403
  H   6.80081926541463     11.92693713887923      5.23317901031629
  H   9.67735191238114     10.62251788522387      7.46447972824606
  H   11.13656239379671      5.06310167090721      7.32335996734090
  H   12.48066985558116      5.69116819044566      6.84242955889265
  H   11.49198256678372      8.75053694747101      8.73864922017684
  H   10.75455895017373      7.52224028657725      9.28569695746100
  H   9.63159601986587      7.09314996651447      4.55517895863902
  H   10.20205252509894      5.71748041718122      4.96905489330221
  H   13.34415006282674      7.73406686816662      8.08978395093249
  H   14.48620685911470     10.08411953287631      4.68869248659430
  H   11.05250965584705     10.01341456066988      4.39123283288755
  H   12.49763651848162      9.87777105894120      3.39801829859026
  H   11.52262307508861      8.44338946588819      3.69974664036785
  H   15.42870675205678      9.13780003252156      7.07312544899314
