# Supplementary material for: Partial to Total Generation of 3D Transition-Metal Complexes
Source: J Chem Theory Comput. 2024 Sep 9;20(18):8367–77. doi: 10.1021/acs.jctc.4c00775 (PMC11428130; doi:10.1021/acs.jctc.4c00775)
Supplement: Supplementary file 2 — ct4c00775_si_002.zip [file ct4c00775_si_002.zip › sco_338/NIGXUY_comp_0/30_29_31_l.xyz]

63
2 1 -2534.077943781335
  Fe  10.64646455176641      7.29921443427965      6.73606308268949
  N   11.91439888652607      5.86437369919549      6.83990100705838
  C   11.97019342507415      4.65252971660042      6.30375913472110
  N   13.11919677806343      4.09151277267468      6.69727082286227
  N   13.05776584870644      6.02368372601307      7.56503927272795
  N   11.95272658887693      8.43127660474632      5.80769725195765
  N   11.50093719230006      9.12805522771087      4.72415482363744
  N   13.56809265088711      9.52879173154454      4.91294460153900
  N   12.47214938374788      9.77945488853181      4.18382148860972
  C   13.41263155447410      0.30013001072533      6.79480798370622
  C   13.24995398356819      8.69005010062332      5.90647903341390
  C   14.88182894409166     10.07001478057117      4.53487417152133
  C   15.82497735074705      8.99969707342296      3.99013651139569
  C   17.15724924478495      9.66088341008414      3.66195093190292
  C   15.23498620873619      8.28388657422806      2.78609774576092
  C   13.63324680334851      2.73876338245491      6.44710113808980
  C   12.81008093254731      1.65544677130722      7.13996082799616
  C   12.73243637780262      1.87461630877903      8.64212238606803
  N   13.77786642841934      4.95837379141848      7.48154798340367
  N   9.36865019208219      8.83920598702811      7.03845918047707
  N   9.21800213511212      6.33437131340788      7.50660262386791
  N   11.09978581887567      8.17904616739643      8.46503552828097
  C   8.08889413508739      6.91630189632363      7.70567239463280
  C   10.97335079123548      7.49982863490028      9.76889302079904
  C   10.14494963868602      9.27908238016957      8.21674725814578
  C   8.00232397471753      8.34815714636790      7.32468099650925
  O   10.10873597011439      6.74605591945226      4.82591077932764
  C   8.82525164110162      6.26211571691777      4.38092574353489
  H   11.25028520208225      4.20212787634607      5.64749243529645
  H   14.42391489565348      0.20765897549857      7.18919090257157
  H   13.45317547691495      0.13196003691985      5.71984636176145
  H   12.81867706340393     -0.49874306847058      7.23107118276408
  H   14.65601234696585      2.74818898656082      6.81288392446123
  H   13.65634898613668      2.59223436541574      5.36944045236310
  H   11.79680307100954      1.68997553882772      6.72480181618593
  H   13.72303754673084      1.85622440963361      9.09501079858315
  H   12.14537422580768      1.08768248943352      9.10899345648624
  H   12.26742158980287      2.82572029079327      8.90410838287309
  H   13.93331921578316      8.27850940969793      6.62622453730205
  H   15.29704707648148     10.55735674358769      5.41408036159247
  H   14.67489000845412     10.83023234178414      3.78723441224527
  H   15.99825010599394      8.26910531931678      4.78772887955089
  H   17.04685045016674     10.39920495266651      2.86858337047202
  H   17.87070458760132      8.91697277009492      3.31704854254143
  H   17.59204850556763     10.15798850278704      4.52751715913876
  H   15.03228268902661      8.98136349325321      1.97440809379314
  H   14.30415552733503      7.76634575586067      3.02024108963721
  H   15.93264581075411      7.53944097582758      2.41057002480888
  H   9.34681316546809      9.56247032229214      6.33004384009344
  H   9.25260202651812      5.35626824899390      7.78488232633698
  H   12.04959840581913      8.52390508319139      8.39773117944705
  H   7.22825302483546      6.40259777823742      8.12089163429290
  H   11.17984115331549      8.18918224933065     10.58626367625878
  H   9.97270198127800      7.10284858017992      9.88643629025499
  H   11.68837656745683      6.68599451446102      9.80429455609111
  H   10.67194873684558     10.19787151490150      7.98162873359784
  H   9.50841990064712      9.45422651188444      9.08197292672213
  H   7.50298999911307      8.93798809651400      8.09703959952717
  H   7.39159916634400      8.45592643814739      6.42703343350465
  H   10.34672568702256      7.52268645088449      4.28844228846032
  H   8.60889995493393      5.35308766733100      4.92925049868197
  H   8.03599775068775      6.99043420800513      4.55812971598589
  H   8.87787566655945      6.03601100304321      3.31946639163262
