# Supplementary material for: Partial to Total Generation of 3D Transition-Metal Complexes
Source: J Chem Theory Comput. 2024 Sep 9;20(18):8367–77. doi: 10.1021/acs.jctc.4c00775 (PMC11428130; doi:10.1021/acs.jctc.4c00775)
Supplement: Supplementary file 2 — ct4c00775_si_002.zip [file ct4c00775_si_002.zip › sco_338/NIGXUY_comp_0/31_8_311_l.xyz]

81
2 1 -2853.578401364744
  Fe  10.79654056538371      7.57206062575614      6.29781389293451
  N   11.14358078435544      7.80909977554216      8.21596281581777
  N   10.25864987384293      7.32925936115332      9.14402734585120
  N   10.73360768129261      7.47573444718406     10.32986885518392
  N   11.93161386540976      8.06819691912283     10.20748087392451
  C   12.17749634277355      8.27146582519351      8.91039890709174
  C   12.78017895420339      8.31018639946837     11.37874479947191
  C   14.28526055813029      6.35341197525444     10.84819806252113
  C   13.42961252851750      7.03278266964316     11.90515241360255
  C   14.23406969166304      7.37775394415346     13.15101623320281
  N   9.92870766508659      9.42253854072369      6.35088721196850
  N   8.91024560589057      6.97653242620798      6.73765488422585
  N   12.61642153549729      8.25476623339688      5.72438368259413
  C   12.01453209653687     10.69342866128821      5.95219761999906
  C   6.53554959198327      7.76504165899532      6.68520350630043
  C   10.52217417708920     10.61843752337592      5.71465668538256
  C   12.80714878128021      9.63950867606286      5.21068924875991
  C   7.98069130670479      8.12404274470010      6.95491753660113
  C   8.47791897231022      9.27431944035623      6.10870832136228
  N   11.59931154132274      5.73397050961631      6.41521419909415
  N   10.12724345039781      4.09855039106201      6.86336552399379
  N   10.54453639685733      4.66912641619257      5.85519677805927
  N   10.72398924861808      4.52477277175155      8.00229943891185
  C   10.72978434804498      3.66196690608980      9.18789043595618
  C   9.33740956424282      3.20315225981581      9.55135827395998
  N   11.96400344937254      5.14178439811854      7.65300251156714
  N   10.47080190236678      7.10270327928181      4.29473882656788
  C   13.00792076982596      6.58944055004149      1.78301475615023
  C   10.15502037326187      8.09918682985949      3.21985467996759
  N   11.65139924978072      6.74661541397197      2.31759743090571
  N   11.63832149848833      6.36384513576017      3.73294884131175
  N   11.38331230604567      8.17062608446933      2.48046743745923
  C   12.58595554865654      8.64745738963103      0.42693600664171
  C   13.03153203467362      7.19352844614984      0.38998966745137
  C   11.26043494215924      8.78094471883277      1.15237148684645
  H   13.06941776686292      8.73492179988316      8.53660251315540
  H   12.14717902512039      8.76976779883781     12.13257327478087
  H   13.53256527317219      9.03601066015999     11.07694424991381
  H   13.70748168979987      6.06109634644595      9.97044887140730
  H   14.73874985798004      5.45100826549204     11.25123945443392
  H   15.09970550261552      7.00235485718095     10.52196764150305
  H   12.62031168997423      6.35768711336694     12.19328402302350
  H   15.05431177998791      8.05715045751523     12.91945805322757
  H   14.66742933930394      6.47844275622486     13.58110591461118
  H   13.61668224824810      7.84302629238808     13.91715065084377
  H   10.01642721292357      9.59562627371866      7.34758705352806
  H   8.93563297682278      6.43216906226046      7.59515189374694
  H   8.50300823380793      6.35928308405800      6.04047414939550
  H   12.83527068983289      7.62608045409237      4.94783602193360
  H   13.32481707236508      8.07063823808922      6.42641938408496
  H   12.22616692330233     10.66839419339974      7.02432952305369
  H   12.35954020084827     11.66934265605280      5.61191868322209
  H   6.21272561986771      6.94058548354865      7.31689613477436
  H   5.88052601292623      8.60874223480996      6.88947036787697
  H   6.38576257597951      7.47673935057635      5.64400631642092
  H   10.31565461157174     10.59674281264353      4.64785192398834
  H   10.02922888402424     11.51090688794127      6.10619187935754
  H   12.51075192864351      9.62067013268788      4.16381872125067
  H   13.86844699116066      9.88730805544129      5.23546435639792
  H   8.09280406278819      8.39915055133854      8.00416430463347
  H   7.94056919429536     10.19248861258371      6.35212660633987
  H   8.31392591258885      9.07414577714499      5.05218061629765
  H   12.39022546392591      5.65047907296242      5.77736539332686
  H   11.39669479898448      2.81194010552762      9.01512059893247
  H   11.15642004968484      4.27166788940681      9.97964919826464
  H   8.68739414755048      4.05155122217844      9.75193768279257
  H   8.89399958820949      2.59513984402453      8.76886025441809
  H   9.39076824634441      2.59995888918288     10.45370556351759
  H   12.62298180079449      4.37569904159569      7.45001022759704
  H   9.70334799451137      6.43557867239328      4.29445928505191
  H   13.73370967403080      7.08270370313000      2.43968383672483
  H   13.22745750066913      5.52411049227895      1.75233536168452
  H   9.31475785536051      7.72596279048516      2.62293293965391
  H   9.91025538750526      9.06238825893700      3.64063549961793
  H   11.34275280847616      5.38916133872330      3.71593152220117
  H   12.48320240172768      9.04138323544738     -0.58211289706038
  H   13.33617183064044      9.25682155469108      0.93280829183408
  H   12.37562147903352      6.61586680985737     -0.26107066447146
  H   14.03753039798559      7.10862704046768     -0.01552326263172
  H   10.45869822577566      8.29582514474234      0.58374409963352
  H   10.99132786982607      9.82561833753546      1.29922829431507
