# Supplementary material for: Partial to Total Generation of 3D Transition-Metal Complexes
Source: J Chem Theory Comput. 2024 Sep 9;20(18):8367–77. doi: 10.1021/acs.jctc.4c00775 (PMC11428130; doi:10.1021/acs.jctc.4c00775)
Supplement: Supplementary file 2 — ct4c00775_si_002.zip [file ct4c00775_si_002.zip › sco_338/NIGXUY_comp_0/29_4_3_l.xyz]

80
2 1 -2894.492589496288
  Fe  11.05772630466999      7.22603809131874      6.62758221130092
  N   10.65688919564206      7.18325709610409      4.72630452377811
  N   11.20033353916672      8.11925105668207      3.88857831525828
  N   10.82900722907484      7.89303335076184      2.67611110674142
  N   10.04476558006101      6.80569296243693      2.69940370791221
  N   11.38524711402921      7.29154798321819      8.57030687872052
  N   11.71448783979004      6.17040090320932      9.27317400882553
  N   11.73833839526067      6.42610863110225     10.53395687007870
  N   11.41284672560983      7.72006281455554     10.67946449629811
  N   9.26103076266328      6.60771502868802      7.05920091964974
  N   8.79424226886439      5.41220751363604      6.59173215890846
  N   7.64302930699263      5.15607288897013      7.10840786464819
  N   7.33530026051201      6.18005024279593      7.92084059945535
  C   9.93573713303457      6.37231956675577      3.95973368700551
  C   9.40133876206111      6.29823771077322      1.48131822017828
  C   7.89472763651962      6.54448825435875      1.45843597075977
  C   11.19972878967539      8.24980634240170      9.47054832261000
  C   11.42611277550136      8.36027711276475     11.99894161904923
  C   13.57629243739239      9.59777319756138     11.52298824271235
  C   12.83731316783209      8.68187345496160     12.48518075490518
  C   12.73840907771140      9.28740583826391     13.87897112460756
  C   8.33339443211079      7.07037956795762      7.88505060706622
  C   6.12402999619822      6.16784631542009      8.74792999837365
  C   7.33195609381784      6.48993327641086     10.95479382008762
  C   6.36623525573621      5.62507635084041     10.15754657770700
  C   6.78651612960602      4.16398851887189     10.15150786194475
  C   7.33264438876895      5.95508646137034      0.17148123865351
  C   7.55940093500300      8.02080245052243      1.59714718775454
  N   12.90227885586952      7.79048043120076      6.17789882972560
  O   10.74692267445952      9.27242158861609      6.72586322415638
  N   11.79041591771131      5.39500559254804      6.57704708710818
  C   13.15351925233831      9.11789945291529      6.75853118901434
  C   13.96876876836958      4.17117206008305      6.44856089482876
  C   13.82460799409669      6.69871942552594      6.53824508517347
  C   13.18982065932807      5.40702294585622      6.05313909231654
  C   11.98314302947288      9.99927272442191      6.39811774699068
  H   9.35876091374723      5.52988319435787      4.29172283625635
  H   9.63071720517473      5.23737690387473      1.41009200792515
  H   9.89537245123889      6.81021981955902      0.66049919654042
  H   7.45489707345119      6.00080671787866      2.30119472709382
  H   6.25227395354456      6.07125434453804      0.14424926926337
  H   7.55269411132966      4.89291710364578      0.07704253740008
  H   7.73813167630537      6.46305781310445     -0.70274325380704
  H   7.91396804242888      8.44324590976970      2.53767995665893
  H   6.48285853516444      8.16816282046454      1.56106944851681
  H   7.99834341350857      8.60102517160002      0.78644960423528
  H   10.92551519891915      9.26895826404676      9.27907861701284
  H   10.92282765071537      7.67751317620556     12.67753415221236
  H   10.82631224555698      9.26433600705554     11.91359460711358
  H   13.71211054534214      9.14450756267966     10.53976850209301
  H   14.56834589216327      9.82623234109555     11.90382250378527
  H   13.05203975463949     10.54635541274099     11.39618778962726
  H   13.37717193731215      7.73512225836287     12.55692976852411
  H   12.20606647308909     10.23847567179094     13.86311371940174
  H   13.73152979555973      9.47584417255214     14.27830356794885
  H   12.22668814168701      8.62413256114124     14.57395775593614
  H   8.35590545894969      7.99472762692005      8.42864309453206
  H   5.40569250840723      5.55619125756590      8.21105936304027
  H   5.75084310356277      7.18900829649791      8.77814709060826
  H   7.35698779435269      6.16649091989438     11.99241649011507
  H   7.04268375379910      7.54155052980850     10.94801436133996
  H   8.35189567730485      6.40408970978858     10.57440053555002
  H   5.38419756705379      5.69619424779590     10.63175741896812
  H   6.08622687420277      3.54307148527354      9.59682178234095
  H   6.83288300434914      3.78135104765959     11.16823838065940
  H   7.77364722129912      4.02841138313955      9.70974652341546
  H   12.91638654852826      7.90240844804605      5.16524861676838
  H   10.07395880675209      9.56308376886821      6.09774908530341
  H   11.22187467143832      4.73731307589806      6.05238486217401
  H   11.80331551289461      5.04925969392583      7.53581505971861
  H   13.26195722236627      9.01195360563681      7.83348299187006
  H   14.07369548190760      9.56625145675091      6.37918316393382
  H   14.06501899280718      4.09679714752705      7.53098876170859
  H   13.48078413273011      3.26817841575120      6.08799933112172
  H   14.96949572622062      4.19301808615466      6.02328090828762
  H   14.81094915587598      6.84217425276334      6.09714548619231
  H   13.93980188085056      6.68290320871782      7.61931218488152
  H   13.10735591325750      5.45617312614603      4.96573017128151
  H   11.98041939016878     10.21697582080432      5.33391842710946
  H   11.99788490509548     10.93279195809976      6.95646355124142
