# Supplementary material for: Partial to Total Generation of 3D Transition-Metal Complexes
Source: J Chem Theory Comput. 2024 Sep 9;20(18):8367–77. doi: 10.1021/acs.jctc.4c00775 (PMC11428130; doi:10.1021/acs.jctc.4c00775)
Supplement: Supplementary file 2 — ct4c00775_si_002.zip [file ct4c00775_si_002.zip › sco_338/NIGXUY_comp_0/31_27_51_h.xyz]

41
2 5 -1912.648170008635
  Fe  10.59224823279641      7.43951556073617      6.86868200283349
  N   8.55905891400529      6.72544235769152      6.16008334489719
  N   12.64085307335970      8.27419632809140      7.36046321079020
  N   10.71928416081307      6.24861794194109      8.75278733734846
  N   11.47748976378323      5.65307843119053      5.74976417184793
  N   9.50680247025463      9.15598769525547      7.87511865351837
  C   10.68721865598358      6.92387259956135     10.07324775648087
  C   7.83424522658747      5.76260644126018      7.02411722330705
  N   10.65199601069774      8.67575819098716      4.94797566818935
  C   11.63062441149296      8.33571214275611      3.93138644313607
  C   9.78555063619255     10.48116065601541      2.86705534276232
  C   10.26350842484391     10.92746492233063      4.13816896327301
  C   10.29819301031904      9.41834252082299      2.17988112457852
  C   10.77135191968009     10.11635629261953      5.08316951709073
  C   11.38264783438227      8.60733149656966      2.63777744489382
  H   8.63730408391740      6.31100837627605      5.23624683569384
  H   7.95159873404068      7.52718145468804      6.02047540904226
  H   13.35529284369769      7.59051228183275      7.58927764614325
  H   13.01299710212718      8.78367904419805      6.56558262032178
  H   12.66482950345455      8.93683704388944      8.12862024850757
  H   11.55664406237091      5.67571110773626      8.71736278411081
  H   9.96092369709376      5.57490101991333      8.73147132328164
  H   11.37881373328480      5.78843508940868      4.74809277974854
  H   12.47185886928640      5.50105490828419      5.88527797090780
  H   11.04975831844040      4.75269087912699      5.94069974845425
  H   8.63334431030353      8.91759875327564      8.33268771019361
  H   10.04864665376488      9.63029103086582      8.58970182217525
  H   9.27292018993792      9.88202597681119      7.20429961336369
  H   10.79808920064500      6.22455867512549     10.89873493586082
  H   11.49154357954050      7.65092374744076     10.13315030805047
  H   9.74170213319255      7.44245211644850     10.19224547042333
  H   7.69877429211459      6.19175216626313      8.01296451436964
  H   6.85442086042462      5.50285703363716      6.62993107419298
  H   8.41211707872974      4.84688868907061      7.11372428249521
  H   9.74444980208634      8.52508410998610      4.50500912323054
  H   12.53915627082089      7.85893563325291      4.26904696714061
  H   9.09527729202036     11.12972191435574      2.34412302579468
  H   10.24719774768794     11.99242367023303      4.33466156325296
  H   9.98372662475959      9.28724477164349      1.15298604362154
  H   11.27083020625361     10.48373778712799      5.96754959920325
  H   12.06722206480225      8.21833614126250      1.89414237547309
