# Supplementary material for: Partial to Total Generation of 3D Transition-Metal Complexes
Source: J Chem Theory Comput. 2024 Sep 9;20(18):8367–77. doi: 10.1021/acs.jctc.4c00775 (PMC11428130; doi:10.1021/acs.jctc.4c00775)
Supplement: Supplementary file 2 — ct4c00775_si_002.zip [file ct4c00775_si_002.zip › sco_338/NIGXUY_comp_0/28_41_3_h.xyz]

77
2 5 -2913.107572113148
  Fe  10.74837571753032      7.27225504388730      6.97864777847427
  N   8.85294083333003      6.68724704541848      7.80008718605829
  N   8.00642643789915      6.02805076411456      6.96240603734270
  N   6.90201536506728      5.77510663560939      7.56767008158488
  N   7.00787344526119      6.27255310216378      8.81698051717042
  N   12.61400488695446      8.28190024563470      6.47644825394948
  N   13.08113002742804      9.13196695570893      7.42943557724913
  N   14.27354610640808      9.41361691385030      5.71167331003726
  N   14.07600151347298      9.81267961231629      6.97687469236593
  N   8.69797206044825     10.21894664191799      4.57624070159768
  N   9.13527195190595      8.15213695302012      4.57097363300835
  N   9.71494489031717      8.68293982349967      5.68092768702650
  N   8.53074832617575      9.06720107615797      3.90228348021513
  C   8.21445153453758      6.83203620965352      8.94840618523811
  C   5.93934972213291      6.09202996597847      9.80601236227046
  C   7.37699880411748      4.94178875602469     11.54801776322400
  C   6.13067511820184      4.85225711525962     10.68103405269424
  C   6.09062475870382      3.56342522501162      9.87546600018653
  C   13.36715743827758      8.47486924784150      5.40858781144721
  C   15.29754104954455     10.03359630022829      4.86047854894094
  C   14.69597686098165     10.88472743674309      3.74507411641998
  C   15.83380975780364     11.45618075741986      2.90941424360481
  C   13.79082978456157     11.97860001071960      4.29001816260151
  C   9.30078521488111     12.40669101966124      3.54351691304529
  C   8.66998106114647     13.70171655038073      3.04958396080612
  C   10.13491052298979     11.73614823023820      2.46309442725486
  C   8.18927431470204     11.49360359693775      4.05499201883363
  C   9.43462914497557      9.97380228642563      5.66469497692891
  N   11.77849395283762      5.40484967552020      7.55458005486732
  O   11.33420179525860      7.73609670330239      9.01348287015668
  O   10.53947581788450      5.94540084619622      5.30333596541525
  C   9.78675131302605      3.67645316822112      4.81940469665814
  C   11.15749366069296      4.33017333794212      6.82952613833984
  C   12.09708493280662      6.65134019586868      9.61635220860664
  C   10.50661287127711      4.61063344091128      5.70482024481875
  C   11.65196671438856      5.33887396200883      9.02113299386686
  H   8.58373084580895      7.31859441574589      9.83157056107566
  H   5.01787215552673      6.03023040050017      9.23537052373316
  H   5.91024376075733      6.99658833729104     10.40903948753287
  H   7.40499867836418      4.11734432106205     12.25590921838828
  H   7.41397427097151      5.86648641079555     12.12412774279771
  H   8.28750156666638      4.87000965284374     10.94916288519564
  H   5.26046496175882      4.86903043650106     11.34209717183531
  H   5.19293534423405      3.49250714478495      9.26473803812086
  H   6.10644169197959      2.70355762745843     10.54086408500376
  H   6.95137472205564      3.47624324013948      9.21223657137229
  H   13.28216712845706      7.97275763735506      4.46210389343541
  H   15.91667275651017      9.23418808579678      4.46013644678716
  H   15.90623989794979     10.63409778603444      5.53016094496582
  H   14.10357003716134     10.22464463586330      3.10255124277907
  H   16.45418150722503     12.13146633718545      3.49749392015206
  H   15.43804831506058     12.02346530652414      2.07083626188861
  H   16.47546915971681     10.67549021067893      2.50470752362822
  H   14.33610401391935     12.64392578299797      4.95819462734817
  H   12.93791079481493     11.58017011441554      4.84106720533561
  H   13.39793403890323     12.58192508788783      3.47536159239489
  H   9.95186193350939     12.64806053748136      4.39087047846200
  H   9.44008557194256     14.39908783448594      2.72973401984787
  H   8.08267952251246     14.19225312984801      3.82405080430316
  H   8.01871720888274     13.52059431976407      2.19540818049470
  H   9.52014559764132     11.45028396853514      1.61065097324572
  H   10.64085032727602     10.83934407912141      2.82183489241708
  H   10.89980871799893     12.41818499482398      2.09966583668061
  H   7.62068042922620     11.96863347245598      4.85109961848447
  H   7.50169997805185     11.22603500971424      3.25790353887157
  H   9.73324979253573     10.70965414945306      6.38917368725078
  H   12.76550587611870      5.45716216188380      7.31698836738832
  H   11.94251585905538      8.49635189010528      8.91159048390726
  H   9.77174899860997      6.19712278827297      4.75207283310675
  H   9.83974031146474      2.66254147390225      5.20251771389493
  H   8.73490720087779      3.95729534150678      4.74918374968265
  H   10.20514809808384      3.68569085571390      3.81317976704864
  H   11.24752728404602      3.31780021505539      7.19680924811253
  H   13.15645879287442      6.82646664536072      9.42799349560661
  H   11.93491069821839      6.66196485669055     10.69215315505496
  H   10.60830487279171      5.14601681059966      9.25365003774002
  H   12.23998757242770      4.52699564153982      9.45448452232572
