# Supplementary material for: Partial to Total Generation of 3D Transition-Metal Complexes
Source: J Chem Theory Comput. 2024 Sep 9;20(18):8367–77. doi: 10.1021/acs.jctc.4c00775 (PMC11428130; doi:10.1021/acs.jctc.4c00775)
Supplement: Supplementary file 2 — ct4c00775_si_002.zip [file ct4c00775_si_002.zip › sco_338/NIGXUY_comp_0/28_20_11_l.xyz]

83
2 1 -3079.27077345894
  Fe  10.73661419538625      7.36589582980542      6.62015731421428
  N   10.20777464981151      6.63664406915880      4.87117058259314
  N   11.04142204366739      5.76667668879170      4.24222736627967
  N   10.56177328743168      5.44900994174073      3.09151369415901
  N   9.40184188326242      6.11097315016523      2.95514309224191
  N   11.25227746807166      8.08236756792621      8.38098679662670
  N   10.39643984873928      8.92090453911818      9.02353486591095
  N   10.84200260607953      9.19100581024741     10.19983283638665
  N   12.00269697269807      8.53098074476774     10.33837141260089
  N   9.57986780203539      6.09917245853085      7.58631092497783
  N   10.14432050373515      5.00893747427691      8.17077929564423
  N   9.26086398681467      4.36193957863840      8.84494390387757
  N   8.10071149320803      5.02678005477318      8.70907975508511
  N   11.89826081635766      8.64023350346177      5.67278323320577
  N   11.33846260685393      9.74041351596096      5.10365806044362
  N   13.40044587020721      9.77339798367686      4.64463992122502
  N   12.23654535434638     10.42299488060585      4.48516688364683
  C   9.18883683569207      6.84543299769229      4.05261943014964
  C   8.61919668431093      6.03659002083720      1.71470736680121
  C   8.62849372753251      7.34789391679426      0.93243042635732
  C   12.25019609482348      7.84547957016245      9.21745920840075
  C   12.72350757717037      8.53489121798686     11.61623480551469
  C   12.05557461134052      6.15695089765903     12.15266762088023
  C   12.09208217209556      7.59585162269714     12.64212018530227
  C   12.85880684696699      7.72839084197127     13.95119888649135
  C   8.30302073644219      6.09793024487321      7.93320572333230
  C   6.89486641576563      4.60869740891246      9.43494743978558
  C   6.43111029169977      6.84159135742386     10.54860982173187
  C   6.70042032824578      5.35867439181687     10.75404606054505
  C   7.84353697971707      5.12012504935795     11.72793753712378
  C   13.18725012457046      8.67237613237943      5.37390168125128
  C   14.63350656780302     10.24287562610573      3.99925156280061
  C   15.10485597653289      9.31564979700467      2.88179372535065
  C   16.38789725477240      9.88819877513260      2.29407174722248
  C   14.03468962756529      9.11745879240846      1.82023587094220
  C   7.77460025205442      7.16812482708892     -0.31564233977040
  C   10.04103543777726      7.79592374476126      0.59312786290893
  O   12.32176127747164      5.87475173825535      6.69043879025917
  O   9.15176200523711      8.85722908139548      6.54633732696885
  H   8.34611172527611      7.48744431055488      4.22687092864748
  H   7.60747153322165      5.74103950014574      1.98322382162417
  H   9.06894340399328      5.23191864922741      1.14023235061311
  H   8.15728634529926      8.11398541789272      1.55715732859238
  H   7.71614326864941      8.10137015891878     -0.86983257157789
  H   6.75739473995656      6.86364222944231     -0.07475582692442
  H   8.20294399248034      6.41893469269841     -0.98040349933148
  H   10.64748451936586      7.96957602854561      1.48198578982229
  H   10.01739763957686      8.72714935162883      0.03255637371545
  H   10.55201948080841      7.05436359713981     -0.01994925158849
  H   13.10135987012029      7.21494945487976      9.04272486595488
  H   12.72284597091376      9.56251885569303     11.96762155574748
  H   13.74981604240004      8.24688624285159     11.39874932989233
  H   11.46440993437164      6.03570821355343     11.24421673007586
  H   11.61129224556064      5.51205034225885     12.90675918293523
  H   13.05996492597948      5.77895775556266     11.95726356611621
  H   11.06826252481391      7.94141848031983     12.80465578318515
  H   13.89258681182376      7.40116505794171     13.84136921829846
  H   12.40143298455075      7.10995809288258     14.71928635225142
  H   12.86572338849669      8.75382827914818     14.31594878861265
  H   7.55954920012684      6.81767737539258      7.64888331528718
  H   7.01022290919558      3.54208491379793      9.60074899375246
  H   6.05147708898966      4.76415011267889      8.76654770234623
  H   6.14548809194379      7.30678918753320     11.48874293940982
  H   5.62051213858842      7.01865232484202      9.84176852690506
  H   7.31928573094205      7.37078942730340     10.19836477834370
  H   5.79686110217135      4.90744942889372     11.17160850297596
  H   8.03913313419058      4.06032999691080     11.87828338511876
  H   7.60720320766976      5.55452195361131     12.69634679298007
  H   8.76735996137234      5.58441553566938     11.38186202057755
  H   13.92929167117273      7.94912479858162      5.65509589549388
  H   15.38887317271698     10.34848630308123      4.77473588396173
  H   14.39734304088623     11.23147552527051      3.61614918779375
  H   15.34127484870549      8.34421212891269      3.32855916398375
  H   16.20825548815334     10.85646383309903      1.82834317175813
  H   16.78004401629291      9.22472662248644      1.52761311925757
  H   17.16275651686077     10.01498290793345      3.04836294523632
  H   13.75177372960930     10.06596219184645      1.36494271758998
  H   13.13216506243260      8.65533085318670      2.22010313646665
  H   14.40471260219195      8.47007327896383      1.02911975481726
  H   12.24904576304616      5.49530374635543      5.79062933042467
  H   11.91680336293942      5.20153941540408      7.27401568703974
  H   9.56315214182293      9.53195880241162      5.96827947141706
  H   9.21347145602770      9.23420178015914      7.44725508094132
