# Supplementary material for: Partial to Total Generation of 3D Transition-Metal Complexes
Source: J Chem Theory Comput. 2024 Sep 9;20(18):8367–77. doi: 10.1021/acs.jctc.4c00775 (PMC11428130; doi:10.1021/acs.jctc.4c00775)
Supplement: Supplementary file 2 — ct4c00775_si_002.zip [file ct4c00775_si_002.zip › sco_338/NIGXUY_comp_0/28_20_11_h.xyz]

83
2 5 -3079.267574029294
  Fe  10.74590271099711      7.38411331022909      6.62302724509703
  N   10.09067192798187      6.61766309394319      4.68743218329710
  N   10.86480439381657      5.61684416949969      4.19355648208015
  N   10.44895668286581      5.25972112070019      3.02934932844421
  N   9.38664843657025      6.02944870938054      2.74549607858821
  N   11.38850186041633      8.08950591474080      8.59244955802332
  N   10.50487523608732      8.92612200876539      9.19597627509451
  N   10.84614396091582      9.13297221029004     10.41976219942772
  N   11.96983152325288      8.42915346521106     10.63148465489878
  N   9.35062262326511      6.13015510740962      7.74876042690483
  N   9.93408246189701      5.05096415216152      8.33113272935232
  N   9.09796369210331      4.44837310480278      9.10028721905442
  N   7.94494979913137      5.13652561806772      9.03364156110699
  N   12.13743040746220      8.68385218764263      5.55187763981446
  N   11.58374760397404      9.85966281896105      5.15798502156874
  N   13.57721321301888      9.85229944167973      4.46756700326471
  N   12.44081127162055     10.56548343178022      4.50843074157443
  C   9.17651257147751      6.86702389920781      3.76897473834293
  C   8.69188955145110      5.93337687175103      1.45525810707322
  C   8.94908944787716      7.13959498687419      0.55541391944982
  C   12.29349046494894      7.78597392533694      9.50321799310225
  C   12.58305469639633      8.36245097758062     11.96206031537487
  C   11.94435849238719      5.94001250388065     12.30216135198884
  C   11.89621783274911      7.34790172931546     12.87402593387876
  C   12.54837994931173      7.41934805383615     14.24858691369401
  C   8.11160813183245      6.17120208193635      8.19966029363792
  C   6.78646785796921      4.76348257182628      9.85458195276305
  C   6.41604816503010      7.04126616879096     10.91072243169593
  C   6.68689807462976      5.56436879162722     11.15398488315514
  C   7.89168628900102      5.35045715003435     12.05649418362717
  C   13.38037208001271      8.69296547263563      5.10871419712472
  C   14.75781510284853     10.33180432051745      3.73780536829998
  C   15.00673150559926      9.55998366983314      2.44424637738083
  C   16.26631662174256     10.11301325673379      1.79088672411639
  C   13.81019453625414      9.62199744662352      1.50865051266051
  C   8.15231419858082      6.96081748533974     -0.73009104827400
  C   10.43124542466906      7.33436008624046      0.27944430528327
  O   12.07889773029124      5.72917378832077      6.67808834594992
  O   9.39861407469581      9.02787302463778      6.63081374388426
  H   8.39631094735518      7.60420862680456      3.82041083314676
  H   7.63142492243423      5.81326064590627      1.66476209983534
  H   9.05545083190037      5.01722019080299      0.99898554763519
  H   8.56742582628005      8.02767853328042      1.06998862289078
  H   8.28047006309883      7.82571137798749     -1.37583548450131
  H   7.08655894569831      6.84730904495089     -0.53846722527536
  H   8.49061914539807      6.08588126414941     -1.28400822893074
  H   11.00716703959889      7.49597271898134      1.19046157222185
  H   10.58489395932797      8.20053333437798     -0.35962101589924
  H   10.85237388080007      6.46875276059840     -0.23061320280625
  H   13.14292546021131      7.14003847619375      9.37861571687100
  H   12.52896335322322      9.36514423013851     12.37536052708128
  H   13.63075354736640      8.10931680390113     11.81369208291716
  H   11.43537320435556      5.85671129790022     11.34150150605351
  H   11.45871642650430      5.23999683201033     12.97760760690337
  H   12.97296852818593      5.60093207778372     12.17266540129580
  H   10.85249241834766      7.65751604431791     12.97058233567398
  H   13.59741048180889      7.12726686546884     14.20523434951811
  H   12.05012076869925      6.74206877775126     14.93762794342788
  H   12.49368128215604      8.41991821106167     14.67345465803631
  H   7.35867409031451      6.89407273574351      7.94661510771054
  H   6.90033523313893      3.70250592705401     10.05373711967055
  H   5.90155014709228      4.90444717723526      9.23879455628387
  H   6.19279874291063      7.54386260037895     11.84855011087405
  H   5.56398208537515      7.19862658323171     10.24960124323381
  H   7.28347503869203      7.54917644623624     10.48515584119861
  H   5.81015147835676      5.13849126445173     11.64808605894960
  H   8.08699839682133      4.29495131651966     12.23535169057915
  H   7.72718451392703      5.82571899340761     13.02065597442516
  H   8.79303303337717      5.78876742898595     11.62802666447979
  H   14.11423748166080      7.91803349997995      5.23443394251647
  H   15.60812030340739     10.26140466105741      4.41225056142095
  H   14.56728592383185     11.38220000934766      3.53760838817340
  H   15.19306948944063      8.51401766064619      2.70938670671557
  H   16.13527927761718     11.15616897002122      1.50530350509020
  H   16.50040759775388      9.55453887004263      0.88813331358480
  H   17.13051396546792     10.05024669668305      2.45023458608514
  H   13.58378502311663     10.65025686716513      1.22892568277727
  H   12.91183967146444      9.19328184615365      1.95234936452554
  H   14.01639255472670      9.06947441830463      0.59520459688145
  H   11.98683420277988      5.30330534571489      5.80029142240449
  H   11.66190002061391      5.11078884020918      7.31228511447959
  H   9.85503235407228      9.70161458813325      6.08334117452494
  H   9.42593373615825      9.37428401075785      7.54539673552709
