# Supplementary material for: Partial to Total Generation of 3D Transition-Metal Complexes
Source: J Chem Theory Comput. 2024 Sep 9;20(18):8367–77. doi: 10.1021/acs.jctc.4c00775 (PMC11428130; doi:10.1021/acs.jctc.4c00775)
Supplement: Supplementary file 2 — ct4c00775_si_002.zip [file ct4c00775_si_002.zip › sco_338/NIGXUY_comp_0/28_41_3_l.xyz]

77
2 1 -2913.112815270193
  Fe  10.74045976955622      7.29467338897863      6.94846699547861
  N   9.03701228902093      6.47284935166962      7.46413476468665
  N   8.41928586118306      5.54417431873886      6.68360271881046
  N   7.25473936492008      5.27974207426866      7.15669034285039
  N   7.08887610570383      6.04017331854092      8.25615404629225
  N   12.33723663776777      8.25403564232491      6.43987823119046
  N   12.71033018272386      9.31441697953469      7.21045722343219
  N   14.06676885524583      9.20733255783631      5.59509809755291
  N   13.74777501439639      9.88754357814903      6.70505090048861
  N   8.65050086625378     10.32500839730099      5.17435487342334
  N   9.00224006367469      8.25241412973472      4.93203757682555
  N   9.68095639399302      8.65432964848069      6.04247251944332
  N   8.38701805784375      9.25311435641238      4.40832981518813
  C   8.18976022129327      6.77471318786246      8.43786393838749
  C   5.88468393343228      5.92875518936214      9.08651847620681
  C   7.08546832576706      5.39399641334572     11.25296811633501
  C   6.03902661656574      4.94270698731432     10.24575936027908
  C   6.28261362901787      3.52050694453353      9.76659117842506
  C   13.19360032236122      8.20457891378606      5.42988501997939
  C   15.17730176845381      9.62718194499360      4.72988133477717
  C   14.70271561456364     10.22613702080542      3.40829512791549
  C   15.92787876578287     10.56563740275228      2.56924955333717
  C   13.81283433208621     11.43994581484214      3.62358882525512
  C   9.23620303593553     12.55951902228666      4.23019798371578
  C   8.62606095941164     13.92706788304549      3.95288945842055
  C   9.85470765096892     11.95445246030088      2.98042189543257
  C   8.15393479780773     11.66008692723380      4.82297198275494
  C   9.45381005348520      9.95133652722718      6.17755401389422
  N   11.83000692957794      5.82813413007400      7.71380952231683
  O   10.87768710843178      8.09791478519666      8.79402935797211
  O   10.77845008456041      6.11864008763528      5.33871349594678
  C   10.69218124937315      3.75262464399047      4.74305952764401
  C   11.59394184558271      4.64163756309140      6.92434349443805
  C   11.62763910224692      7.19490457020991      9.67561529460615
  C   11.03728430006416      4.79246302978351      5.72786209303542
  C   11.50905027106434      5.78111469611521      9.15674320901156
  H   8.34294687459604      7.48575000136367      9.22627819199517
  H   5.09210839132286      5.61973858304416      8.41182195823191
  H   5.65655099628625      6.92829774087285      9.44934258482790
  H   7.07776459558909      4.74454983775003     12.12457588194185
  H   6.90811679778414      6.41104431724902     11.60304947111388
  H   8.09333412766795      5.34288973266999     10.83485014566830
  H   5.06427713536503      4.97423311369539     10.73901558468652
  H   5.52654743901542      3.19744926257774      9.05406734130501
  H   6.26225908015538      2.83085992021853     10.60683040278491
  H   7.25558276699450      3.41831963023708      9.28562989189452
  H   13.18788422965264      7.49964686877766      4.61998953302874
  H   15.80817656489485      8.75622009469262      4.56762725859212
  H   15.73940267459298     10.35221927616573      5.31149198125348
  H   14.12993211370082      9.45735271417577      2.87908605722358
  H   16.53797336517600     11.32528517520462      3.05634941238878
  H   15.62531433690817     10.95952873896622      1.60248255125621
  H   16.55413166108334      9.69364727890500      2.38899135246563
  H   14.35070236691695     12.23184663382610      4.14335864741781
  H   12.91897807208063     11.20779699022861      4.20292252097348
  H   13.48372869377529     11.83844370886692      2.66720731328289
  H   10.01864360590999     12.68308145915566      4.98702547802463
  H   9.38425773195812     14.60919527669801      3.57675284083429
  H   8.19600612515149     14.37302858632052      4.84820077932360
  H   7.84289833171340     13.86164990893732      3.19850049765875
  H   9.10439012066343     11.79853482591877      2.20640340253023
  H   10.33397321540757     10.99472923872291      3.17273586992998
  H   10.61142489212009     12.62152256071667      2.57465443197152
  H   7.72680880970022     12.09506311760293      5.72371111804556
  H   7.35044061130351     11.49365402230582      4.11102035942925
  H   9.83538428065545     10.59974867480688      6.94399966076518
  H   12.81464225526619      6.07680378130632      7.63541976312200
  H   11.44748900711845      8.88145160468433      8.65543788058800
  H   9.93349908135404      6.18161352849887      4.85287655289862
  H   10.97268065835187      2.76856452399135      5.10414040224476
  H   9.61686248496494      3.75164025739161      4.56007632437699
  H   11.19454309882780      3.92914331520820      3.79254935746157
  H   11.91519558564809      3.68206061679909      7.30106624261050
  H   12.66829475319514      7.51806401023763      9.68528754794071
  H   11.22953930216249      7.28516377845667     10.68317273568169
  H   10.50413251156760      5.39051788904345      9.26936054772228
  H   12.18783887320103      5.12794351592209      9.70752075876108
