# Supplementary material for: Partial to Total Generation of 3D Transition-Metal Complexes
Source: J Chem Theory Comput. 2024 Sep 9;20(18):8367–77. doi: 10.1021/acs.jctc.4c00775 (PMC11428130; doi:10.1021/acs.jctc.4c00775)
Supplement: Supplementary file 2 — ct4c00775_si_002.zip [file ct4c00775_si_002.zip › sco_338/NIGXUY_comp_0/31_8_311_h.xyz]

81
2 5 -2853.56618559892
  Fe  10.87148607551624      7.69631075902284      6.22629199752031
  N   11.35084298260031      8.03176001439987      8.43698309297430
  N   10.41860240741466      7.52435335002227      9.28886088345532
  N   10.86511668479755      7.52647853501647     10.49622882426933
  N   12.10360487007814      8.04732768370194     10.45501800758942
  C   12.39310698345773      8.34826001276619      9.18598419378641
  C   12.92799485568693      8.14557873831078     11.66384852147246
  C   14.25089652867730      6.07914232464957     11.07009554890140
  C   13.43777712049583      6.78833914493239     12.14130300451628
  C   14.24012278653524      6.99658538160830     13.41859484512551
  N   9.80980027646967      9.63134462218434      6.31493098294212
  N   8.86966037213724      7.05952292973941      6.83771215185230
  N   12.67447237377662      8.60030959018819      5.46829389716211
  C   11.78239959565912     10.95796005151173      5.57961737080418
  C   6.50956098112705      7.86762479066339      6.99577289454690
  C   10.28034354367384     10.76015751537207      5.49062783599287
  C   12.61688192977983      9.94134352858243      4.82495448618935
  C   7.97756206102421      8.22268661517764      7.10598115148997
  C   8.37039993663798      9.35881944605043      6.18006096011730
  N   11.79024314356612      5.61041064665637      6.51507427692158
  N   10.23876933926812      4.08573210550208      6.85119928186508
  N   10.82291218523713      4.60706993716256      5.89443615234258
  N   10.70377407462937      4.56538520904758      8.04904833300962
  C   10.56053211436537      3.72072933051232      9.23960042640757
  C   9.12282472462010      3.31841177442117      9.46942171820326
  N   12.01714413717313      5.08721229816202      7.81693406533445
  N   10.54225452517666      6.94990934667112      4.09606742365670
  C   13.22543110274370      6.69074944390732      1.71899041200710
  C   10.12176546692879      7.83580647998718      2.97210969646684
  N   11.84079043942484      6.66824501087980      2.19832583988546
  N   11.82721431535269      6.36476343677116      3.63810379733279
  N   11.35760784755815      8.04452621564064      2.26569795815273
  C   12.56324686850801      8.58850764672915      0.23202752067501
  C   13.22131409527566      7.21855787851314      0.29504253555001
  C   11.20215168894226      8.55535540426218      0.90071523371345
  H   13.32190850488846      8.78160888635854      8.86352373918704
  H   12.31617342573678      8.62532822226256     12.42274959941303
  H   13.75506251528307      8.81076212022970     11.42380504483969
  H   13.66625445694756      5.87762689112666     10.17199293622161
  H   14.61429524143190      5.12418549810258     11.44219265438887
  H   15.12522423146913      6.66631906734795     10.78476382905452
  H   12.56073121591818      6.18218121093724     12.37990448873781
  H   15.12593425261416      7.60476783080033     13.23605709323324
  H   14.57589800536206      6.04107597161923     13.81332122198474
  H   13.65047427885948      7.48309559520068     14.19335538503248
  H   9.97474493776323      9.89222092596691      7.28272357389602
  H   8.97139558350933      6.52128634639313      7.69282654051391
  H   8.41854428713775      6.44148913940063      6.17166593883617
  H   12.94850686216312      7.91920857170726      4.75689758286979
  H   13.41230940723904      8.59734408061665      6.16316923183875
  H   12.09261649483397     11.01437682295854      6.62698547875917
  H   12.00917078692972     11.93796821955412      5.16035484092651
  H   6.24756466012954      7.07045704409966      7.68760280184839
  H   5.88223270631587      8.72466296133371      7.22990253531711
  H   6.25697082962104      7.54051060944406      5.98640413234003
  H   9.99171593381399     10.56990648011049      4.45794441257605
  H   9.76641803519733     11.67696735478795      5.79043700881979
  H   12.21211242817002      9.78188821009222      3.82773209446520
  H   13.62960212072184     10.32352301452382      4.69682905890143
  H   8.19731040990236      8.52854264408105      8.12923664774160
  H   7.76846099857690     10.24315701898382      6.40148517006201
  H   8.17117478937091      9.08693082921156      5.14314355601547
  H   12.64678072116663      5.55901282187915      5.97027948124124
  H   11.20757795566249      2.84315439018165      9.14321494110064
  H   10.92973597858083      4.32537027361260     10.06352066595468
  H   8.48766630308835      4.19280757184154      9.59328135857078
  H   8.73656827436248      2.71376862606966      8.65467718708762
  H   9.06160118506029      2.72997438187951     10.38093167644742
  H   12.64308929614375      4.26873232188146      7.72832621962061
  H   9.87435650614926      6.18506958892163      4.14435215015084
  H   13.84258760857694      7.32131205531568      2.36990616790692
  H   13.60326752755020      5.67089100260811      1.75751529951666
  H   9.35976000965539      7.33315247604071      2.36584283755346
  H   9.73447035793942      8.77749501730603      3.34640349147636
  H   11.68006438659334      5.35710373369390      3.66513552973458
  H   12.44951074737332      8.91148160712248     -0.80073723167539
  H   13.19050083404363      9.32801213481365      0.73203525692770
  H   12.68833229521481      6.51583400367507     -0.34530994566237
  H   14.24590678834976      7.26496865815811     -0.06840649383273
  H   10.50865752477772      7.92382917238656      0.33331069234723
  H   10.77153786540563      9.55256439630848      0.97533179572716
