# Supplementary material for: Partial to Total Generation of 3D Transition-Metal Complexes
Source: J Chem Theory Comput. 2024 Sep 9;20(18):8367–77. doi: 10.1021/acs.jctc.4c00775 (PMC11428130; doi:10.1021/acs.jctc.4c00775)
Supplement: Supplementary file 2 — ct4c00775_si_002.zip [file ct4c00775_si_002.zip › sco_338/NIGXUY_comp_0/31_27_51_l.xyz]

41
2 1 -1912.647079441511
  Fe  10.55782854710308      7.51238523810777      6.85276264817345
  N   8.67141114998823      6.81408221613070      6.15470911127600
  N   12.39505814476529      8.29336811994589      7.41458989827912
  N   10.44300812769374      6.33992107237769      8.58968969214992
  N   11.46843561723819      5.92022229112056      5.86451796436286
  N   9.56642386008316      9.04692507571937      7.84004627966610
  C   11.20496432871782      6.69463074461591      9.81211232662562
  C   7.75829803354903      5.98557083100051      6.98004555559808
  N   10.64754773333478      8.65101912043031      5.06372125182427
  C   11.76816574558941      8.44625357298770      4.15874524562263
  C   9.68823952491821     10.18329375248393      2.82771136416842
  C   9.98259104163660     10.76841054436539      4.09791773860432
  C   10.42714739428650      9.19026930952990      2.24731182594312
  C   10.53798228250216     10.09928136493718      5.12435714756790
  C   11.59149134260780      8.60575934338551      2.83440082750758
  H   8.82744762126832      6.30322642858603      5.29017466552459
  H   8.13695972549580      7.62681783226824      5.86009352463218
  H   13.17432237722101      7.64277893673774      7.36941172706652
  H   12.68532247985801      9.08039022751427      6.84178694412560
  H   12.41771261976614      8.64063993913936      8.36850305043834
  H   10.68412654604388      5.37994053490034      8.36225721689464
  H   9.46674795968540      6.27897309174411      8.85827319327504
  H   11.60928256267974      6.11475523340912      4.87585080469515
  H   12.39145000774585      5.66750933382077      6.20772895499368
  H   10.94285788606790      5.05036006395536      5.89051740131429
  H   8.85573056079602      8.73246848972531      8.49431357077589
  H   10.16083899569042      9.66259892942131      8.38796694092752
  H   9.08104652261132      9.67143182857197      7.20135516488912
  H   10.96820659508520      6.03373079674696     10.64312850700610
  H   12.26996470208773      6.61998990678076      9.61918611093649
  H   10.96987803913591      7.71139910524305     10.11358264077331
  H   7.47825745612034      6.52672013485787      7.87993447726385
  H   6.84417987063245      5.73312696229341      6.44723921175860
  H   8.25046371181844      5.05947876200807      7.26090745399923
  H   9.83319121305561      8.35925619261490      4.52052983355821
  H   12.71179297816978      8.16534650572405      4.60117933496276
  H   8.94675276535371     10.67845724550586      2.21488707296952
  H   9.78484646418099     11.82567293280091      4.22314818291053
  H   10.22682442026288      8.95824789788988      1.20974882212983
  H   10.91683646112577     10.58356316143586      6.01149168369155
  H   12.39687858401763      8.31401392914936      2.17190863111899
