# Supplementary material for: Partial to Total Generation of 3D Transition-Metal Complexes
Source: J Chem Theory Comput. 2024 Sep 9;20(18):8367–77. doi: 10.1021/acs.jctc.4c00775 (PMC11428130; doi:10.1021/acs.jctc.4c00775)
Supplement: Supplementary file 2 — ct4c00775_si_002.zip [file ct4c00775_si_002.zip › sco_338/NIGXUY_comp_0/29_4_3_h.xyz]

80
2 5 -2894.480459194263
  Fe  10.76757184052704      7.23713135476082      6.70617595386970
  N   10.39974717822135      7.05583086036045      4.55062373705059
  N   11.33638840558464      7.56539690406601      3.70125493998200
  N   11.01853372511095      7.31163915973408      2.48249176764794
  N   9.86354540819720      6.61898157775699      2.51530968377523
  N   11.08947265367275      7.64304884360962      8.88019037156543
  N   11.28042482619780      6.55864064754535      9.68015446000845
  N   11.46948915854506      6.93000403383201     10.89933160015629
  N   11.39336888946784      8.27157054839755     10.91610906796429
  N   8.75940822290646      6.63596027768485      7.22103519764523
  N   8.15261442528969      5.66982818562951      6.47494579330017
  N   7.08481619627091      5.26191639731940      7.06068862338157
  N   6.97034631483366      5.96328828412910      8.20761939066920
  C   9.48844740696059      6.47264034146414      3.78807946556461
  C   9.17872775192131      6.20578490750097      1.28435612941418
  C   7.91651117708573      7.01882308413573      1.00809400727006
  C   11.16334828916967      8.70132140340240      9.66984217902869
  C   11.66227951040977      9.03042576824844     12.14231389676988
  C   13.91860175937866      9.81333643889811     11.31891437861806
  C   13.15442873032876      9.14188213035925     12.44866364937110
  C   13.32044521546361      9.88885561304388     13.76537002215893
  C   8.00763677221837      6.79666729184569      8.29755412491985
  C   5.88697551679551      5.70079879147320      9.16229639392175
  C   7.37939793136834      5.32580754066509     11.18015711517647
  C   6.29460705983291      4.74529355653789     10.28496551621232
  C   6.66630069425164      3.36624991521287      9.76341467491749
  C   7.26031524245249      6.47309692913450     -0.25308696070418
  C   8.21250300444168      8.50544644210728      0.89311040485137
  N   12.86298007464113      7.68735760932488      6.20957228212302
  O   10.81849797088545      9.46363978561296      6.54784019769871
  N   11.66389777404882      5.29967500860591      6.99493303403324
  C   13.17759926458384      9.06375685463571      6.59157923654366
  C   13.87644089764387      4.13929062249578      7.09459872758218
  C   13.69269522675645      6.63780212214668      6.80604034728308
  C   13.07161174325676      5.28128644480089      6.50890354578713
  C   12.09702222357777      9.97075699297733      6.05998773991797
  H   8.61390779626455      5.95553942705400      4.13722672184163
  H   8.95372454968163      5.14587283180144      1.37854078077141
  H   9.90857203305688      6.33036837920327      0.48945695158672
  H   7.22943027173279      6.85896567276789      1.84577941237402
  H   6.33195596394630      7.00135340960998     -0.45489388342852
  H   7.02502785747648      5.41347372006654     -0.16621913660697
  H   7.90619319792770      6.60525685048304     -1.12043165254942
  H   8.64805416019644      8.91654503861291      1.80382589092220
  H   7.29819198592634      9.05852173818307      0.69252875913983
  H   8.90400625847759      8.70562884987050      0.07551093490974
  H   11.05802303420418      9.72963149530518      9.37867843718438
  H   11.13398502430201      8.52198512202833     12.94356035950540
  H   11.21721475396715     10.01413895727625     12.00697711554009
  H   13.87172139132735      9.24373379708317     10.38950386981426
  H   14.97012044618153      9.90929144571808     11.57701292693416
  H   13.53929540145877     10.81809507438401     11.12624236298822
  H   13.53379501741042      8.12566018294284     12.57700600939477
  H   12.95398046814345     10.91270026493972     13.69138273175359
  H   14.37081428449303      9.93711706687131     14.04062688622708
  H   12.79045395328113      9.39786824804295     14.57948793440004
  H   8.18114543577124      7.47683903388880      9.10886836308334
  H   5.07140208360532      5.29074318049168      8.57502438150155
  H   5.57410003576486      6.66351267161428      9.55964350365801
  H   7.52668238417396      4.69170031683776     12.05078119212132
  H   7.12089618223204      6.32077969531745     11.54461264267079
  H   8.34264765409831      5.37942900677282     10.66982513457885
  H   5.38329171665381      4.65019724681738     10.88070212861100
  H   5.88638439681648      2.94616511012147      9.13159593739506
  H   6.82442932595793      2.68087988341292     10.59251419868681
  H   7.58932898042929      3.38975044580550      9.18370347344558
  H   12.90853722119220      7.62093696927798      5.19527997605880
  H   10.11270148840218      9.89075990305435      6.04691449253463
  H   11.14632334675200      4.53387933501589      6.57779881756600
  H   11.65028361168445      5.13643547525135      8.00073292522295
  H   13.22130374179943      9.11784797543985      7.67744967682064
  H   14.14483196108692      9.40151524248067      6.21080734621248
  H   13.94900229737066      4.22599228347426      8.17857037819372
  H   13.42286278699195      3.17838833204290      6.86167769133049
  H   14.88691351028260      4.13041150695110      6.69195068637658
  H   14.71966524024663      6.66503049572646      6.43701549573899
  H   13.73107282339393      6.79978354297610      7.88299925690221
  H   13.01396726213902      5.16627485704585      5.42490717960642
  H   12.08765913544331      9.96476746153190      4.97154652716821
  H   12.23614604596079     10.99152278673040      6.41138148654203
