# Supplementary material for: Partial to Total Generation of 3D Transition-Metal Complexes
Source: J Chem Theory Comput. 2024 Sep 9;20(18):8367–77. doi: 10.1021/acs.jctc.4c00775 (PMC11428130; doi:10.1021/acs.jctc.4c00775)
Supplement: Supplementary file 2 — ct4c00775_si_002.zip [file ct4c00775_si_002.zip › sco_338/NIGXUY_comp_0/30_29_31_h.xyz]

63
2 5 -2534.06921795655
  Fe  10.48849657508855      7.19650554498645      6.59713962459272
  N   11.82534296212912      5.54200919539296      6.76195794894781
  C   11.89952709885767      4.28707198316115      6.35267122213224
  N   13.11033501301760      3.82551638546593      6.67056724181908
  N   13.02242271678935      5.83401029729092      7.34181798919391
  N   12.03584038027563      8.44064150298433      5.61787735675420
  N   11.61228148094133      9.12621414363000      4.52194517506903
  N   13.66456597174680      9.55364776124178      4.76293233042660
  N   12.58435485856326      9.79172741631054      4.00310568438387
  C   13.68227562564256      0.09526901255047      7.15150133557626
  C   13.32216183557986      8.71605011448093      5.74920239898843
  C   14.98078338526032     10.11285714613361      4.42422977884338
  C   15.94543699363946      9.06350005288823      3.87656556126890
  C   17.28130398245435      9.74097852212230      3.60062902686265
  C   15.39263730250811      8.37621998521664      2.63856429431075
  C   13.67767226069261      2.48013736262231      6.50221320988987
  C   13.04965819878439      1.45051634480928      7.43924134028602
  C   13.19820863527888      1.84395898067177      8.90001335825366
  N   13.79373089630336      4.80774136666304      7.29139870704658
  N   9.29815015383025      8.99646872489136      7.25872431230656
  N   8.66296948543497      6.37651652075762      7.33253052405198
  N   11.00962313167426      7.98982201424264      8.59771329007084
  C   7.69791897931596      7.17462510257221      7.58049035533050
  C   10.81855364400498      7.16283672622984      9.80098037631680
  C   10.11193466283688      9.15120744456368      8.47931451190278
  C   7.88884021664061      8.64576446826594      7.45518001327403
  O   9.74548663861913      7.16937315860761      4.61268810533221
  C   8.49724253042335      6.80679225228165      3.99119947759337
  H   11.13670086386971      3.72637488511593      5.84377773769844
  H   14.74784735960385      0.10402288296504      7.37764027533296
  H   13.55940130221800     -0.20303955999130      6.11156312663672
  H   13.22418007359710     -0.67188670587838      7.77025246375010
  H   14.74099578950370      2.58901459800906      6.69536978757542
  H   13.54521450631724      2.20164877155944      5.45933182062661
  H   11.98349654293404      1.38584980566359      7.19634645245822
  H   14.24784106555785      1.92324111068058      9.18056610001262
  H   12.74473739708318      1.09158994533154      9.54039857689950
  H   12.71981604717375      2.79596302531408      9.13096202062135
  H   13.98878213964897      8.32390290754955      6.49535403570699
  H   15.37342630929325     10.58383940518424      5.32245309257121
  H   14.78593240292510     10.88823936441204      3.68906125632124
  H   16.10156038717488      8.31252672964324      4.65857646867632
  H   17.18593218967793     10.49794629538497      2.82300525317535
  H   18.00903107919608      9.01061112200972      3.25653431033889
  H   17.68959439973971     10.21964497587006      4.48929885230552
  H   15.20218054011301      9.09467497870560      1.84225082532869
  H   14.46188665226528      7.84347263445456      2.83461621701578
  H   16.10739348190472      7.64977896993749      2.25981052271142
  H   9.37307063479356      9.81745644260011      6.67542762329610
  H   8.41685581918193      5.39852614074375      7.45712040464264
  H   11.97270708023085      8.29909267668013      8.58138786328943
  H   6.71151581301834      6.82422118271106      7.87947202492286
  H   10.96296163870907      7.73114397140010     10.71953860983967
  H   9.81801617020373      6.74297125832983      9.80183237870447
  H   11.53484769086971      6.34800368184771      9.78117780768469
  H   10.69126013204715     10.06572218231593      8.39877788015408
  H   9.47835703442360      9.23300463712710      9.36089582259289
  H   7.44628744413671      9.14354601327840      8.32384280630368
  H   7.30781316768295      8.99315965618830      6.59824544954153
  H   10.16044731947678      7.91181013256780      4.12974720659035
  H   8.08772214925870      5.97340166755478      4.54947134354592
  H   7.79600311300976      7.63931834959764      4.00860569052207
  H   8.67144364682351      6.49919533420902      2.96353434173426
