# Supplementary material for: Partial to Total Generation of 3D Transition-Metal Complexes
Source: J Chem Theory Comput. 2024 Sep 9;20(18):8367–77. doi: 10.1021/acs.jctc.4c00775 (PMC11428130; doi:10.1021/acs.jctc.4c00775)
Supplement: Supplementary file 2 — ct4c00775_si_002.zip [file ct4c00775_si_002.zip › sco_338/NIGXUY_comp_0/29_43_31_h.xyz]

60
2 5 -2589.889817903309
  Fe  10.84007507545842      7.37172306584136      6.65656469385846
  N   9.11694875727183      6.18067557849796      7.46285704254915
  N   9.41724901562149      4.90254974996756      7.82275254538046
  N   8.35586405920179      4.26164802642086      8.15405982297955
  N   7.32772518727554      5.11880512536884      8.01575072411513
  N   8.17624867034299     10.68440733987326      5.85374379262885
  N   8.71025710833481      8.80299355989120      5.05920763171002
  N   9.46743233096129      8.99448140096248      6.17196530905271
  N   7.93711547690119      9.81276742430949      4.86147507618807
  C   7.80576611364336      6.29333355479317      7.59207278823563
  C   5.95581624927625      4.72558209195575      8.37023566804839
  C   5.52241466590506      6.61247671735116     10.00595478126608
  C   5.57085690869724      5.10666111736165      9.80039401098288
  C   6.43838459097053      4.41333790755168     10.83855136317148
  C   8.41825708632788     13.14301563158249      5.48603769888662
  C   7.64789549753130     14.44710471548741      5.64739296157661
  C   8.94017912422487     12.96851372532854      4.06913907094143
  C   7.50637579024635     11.99238947919377      5.90649060875784
  C   9.12186466328441     10.17571657529524      6.65465637795039
  O   11.90832717956078      5.56624019291146      7.10902000421976
  O   11.04971741111248      8.23092631583322      8.67439317389496
  O   10.36196942146507      6.66376352475420      4.67574724294208
  N   12.69869243057103      8.26244477419351      6.17856608201475
  C   13.82470517882619      8.03597615856084      6.88812842912679
  C   14.38376080426855      9.37819454028833      5.24468535898960
  C   12.13360005759250      9.55262087007419      4.16769257466007
  C   14.90069643981606      8.71880612019767      6.34243973863283
  N   13.07093670578195      9.09204367624558      5.17124288019398
  H   7.20853602128070      7.16075621679252      7.38376044278029
  H   5.91517099683135      3.65059446330988      8.22523384276233
  H   5.29725328470032      5.19687081532884      7.64459215152066
  H   5.11262056723138      6.84679811016974     10.98507868498543
  H   4.89444125285474      7.10781551880655      9.26498977934548
  H   6.51862717650110      7.05939895065518      9.97238400420369
  H   4.55198426768151      4.72325801618278      9.89706475560640
  H   6.46793528227203      3.33571336554205     10.69175219268365
  H   6.05052275320816      4.59946850438314     11.83691771552693
  H   7.46492403831042      4.78033646563368     10.81864978254037
  H   9.26786497759155     13.16473555866998      6.17728534040522
  H   8.28396095704326     15.29193455264171      5.39651302048020
  H   7.29562693410247     14.59156079533425      6.66743136312010
  H   6.78476398502875     14.48073291359046      4.98360627396146
  H   8.12339939073421     12.94024026949807      3.34917729262377
  H   9.52160947382485     12.05482536800243      3.94339693174229
  H   9.58471194409551     13.80160823453820      3.80016722098204
  H   7.14205915706341     12.12619274791734      6.92239467709274
  H   6.65045295749043     11.90723378830695      5.24318117864986
  H   9.51241756670845     10.65095225418698      7.53566553822917
  H   11.29005284492341      4.87509195299499      7.42425228522595
  H   12.59344559752839      5.14215195270613      6.57929696685899
  H   11.90807768575690      8.62709108835981      8.87387935733689
  H   10.85662631367753      7.64425218901453      9.41674417869768
  H   9.57261773555887      7.17260795574079      4.39711941252479
  H   10.16624626978962      5.73402329304852      4.50753590611543
  H   13.80447748692964      7.37082555634996      7.73441097929780
  H   14.85758441514102     10.01369053060610      4.51729751473046
  H   11.41679499766850     10.24251573593067      4.60267545074915
  H   12.69071213069775     10.06650394023038      3.39355809053901
  H   11.61609042484908      8.70775767216932      3.72819231081380
  H   15.92005911257196      8.72651226334399      6.68255790486321
