# Supplementary material for: Partial to Total Generation of 3D Transition-Metal Complexes
Source: J Chem Theory Comput. 2024 Sep 9;20(18):8367–77. doi: 10.1021/acs.jctc.4c00775 (PMC11428130; doi:10.1021/acs.jctc.4c00775)
Supplement: Supplementary file 2 — ct4c00775_si_002.zip [file ct4c00775_si_002.zip › sco_338/NIGXUY_comp_0/31_28_42_l.xyz]

33
1 1 -1840.74471620049
  Fe  10.71275716821427      7.06164765682198      6.97848482479155
  N   8.72066354530574      6.99333807697510      6.52609209765351
  N   10.14064730009551      8.01123926807836      8.65587113978085
  N   10.62931523712843      5.18959605950118      7.77181906634258
  F   10.88204309706470      8.83049422414253      6.26517887342973
  C   7.99259275766221      7.37017661093428      7.76377714341617
  C   8.33177651424509      7.84115728781280      5.37692935605114
  C   8.74679384904467      8.47583928439658      8.45031980675784
  N   12.69013307828492      7.27571048687937      7.34363997318836
  N   11.31942978844602      6.47471585482731      5.16052392107115
  C   13.42195184802551      7.21629261231810      6.05069032177447
  C   12.76638966022436      6.17716293030651      5.17837171840157
  H   8.42540183042880      6.04958464137647      6.29281853854566
  H   10.73267689442427      8.83203327961972      8.72602075103987
  H   10.20671310956141      7.53183314190563      9.55079539795567
  H   10.45451159438394      5.15869897898568      8.77464094748328
  H   9.91892092898998      4.57886942480334      7.37267865630662
  H   11.49644516840232      4.67306605532713      7.64806095656952
  H   6.96514617006362      7.67311991245222      7.55153459034525
  H   7.94485400341841      6.49240377120085      8.41010338975474
  H   8.76433102914673      8.82578141344197      5.49562605574286
  H   8.73537293340162      7.41095186943026      4.46509728565564
  H   7.24736868711428      7.90516098210656      5.27756941179842
  H   8.26027985134418      8.75662748629985      9.38518447092312
  H   8.79197509344016      9.35506072388699      7.81594057618302
  H   13.12356561305844      6.63938024601044      8.00646649321220
  H   12.81734789267071      8.20850801085417      7.72116086419662
  H   11.17418340018685      7.36014602016047      4.67683446201813
  H   10.82803970752939      5.75984404734281      4.63407318370768
  H   13.32430704842982      8.19335697777909      5.58640221573904
  H   14.48270289094379      7.00508541809177      6.18511558679635
  H   12.90773216981395      5.17616414724282      5.58895416473774
  H   13.20743713950518      6.18201409868577      4.17998275862975
