# Supplementary material for: Partial to Total Generation of 3D Transition-Metal Complexes
Source: J Chem Theory Comput. 2024 Sep 9;20(18):8367–77. doi: 10.1021/acs.jctc.4c00775 (PMC11428130; doi:10.1021/acs.jctc.4c00775)
Supplement: Supplementary file 2 — ct4c00775_si_002.zip [file ct4c00775_si_002.zip › sco_338/NIGXUY_comp_0/28_46_111_l.xyz]

94
1 1 -3489.970647168193
  Fe  11.00895317119390      7.70287614454793      6.57155869075599
  N   11.16014087150382      8.49695488121296      8.35612239084957
  N   10.14011920880360      9.08082580023105      9.04232651480214
  N   10.52809349446044      9.38143107436791     10.23589122667819
  N   11.81507691485371      9.00077004804930     10.33513429159830
  N   12.32817921744009      8.95604302577315      5.81891679470780
  N   12.08266447644521     10.24012067782791      5.44588348849815
  N   14.04744152817854      9.75842436637763      4.81949923551404
  N   13.10907970162079     10.72735816031531      4.83842043038428
  N   8.32118953293608     10.61945826199294      5.74957617471708
  N   8.57397503443080      8.58504287542165      5.21839786276643
  N   9.57567998042512      8.91079780859032      6.08970882954884
  N   7.82274730287700      9.61084216306983      5.00800915966226
  C   12.19841587227756      8.45609956164762      9.17895284551014
  C   12.53476176310906      9.08391187100949     11.60282720999555
  C   12.44238666535311      6.58439515003119     11.96768388187602
  C   12.16410358098854      7.95572216683487     12.56287152380931
  C   12.91224973552409      8.16662077195718     13.87191757176169
  C   13.55934209429980      8.67372166348358      5.41989143128630
  C   15.30497699057735      9.91769123504753      4.09335166852339
  C   15.38501579742024      9.01920673085843      2.86105824914295
  C   16.72696245922178      9.24870639104712      2.18023129377928
  C   14.21917069481915      9.24943332164838      1.91364263954128
  C   8.73471642615057     12.96100194082116      5.02655787577037
  C   8.08297068874544     14.33653690226796      5.01370162198872
  C   9.14881331667010     12.51419455058310      3.63389354044332
  C   7.77181851881436     11.97099125639063      5.67761197274436
  C   9.39593810895678     10.18513503616167      6.40703678723333
  N   10.85020085206495      6.91684552705357      4.67271452214940
  N   12.11975863743939      6.60490540892720      4.03321275869130
  N   12.04561697762377      6.10275651950757      2.71474682561619
  C   8.10990017966730      3.88241492772897      2.65317506092193
  C   9.85845040031730      5.84989516730843      4.39150583720600
  N   9.72116304008414      5.75383311190480      2.96563009627950
  C   10.88582584729475      5.77589778674920      2.26125451253507
  C   8.45624823197332      5.33637031516289      2.38611496282595
  N   9.71084865022359      6.42060468369887      7.34284108397953
  C   8.52386034803914      6.74127449152791      7.86373376011467
  C   6.64235566840738      5.48391976380163      8.97135136188048
  C   5.66165510567344      4.81027222348293      8.03466212186195
  N   8.76509189819518      4.56918468139462      8.17906096161390
  N   7.95925305776002      5.64052451593829      8.36489901542176
  C   9.81552344312858      5.07473425839918      7.56791603442145
  O   12.58972818607528      6.68996206349295      7.19389778867417
  O   12.52798636043499      4.73324488234171      6.16237277286313
  O   13.98270195937997      5.13114838712305      7.74212596395111
  N   13.04766184410832      5.46401122458095      7.02816897980651
  H   13.15451124313852      8.01993388774267      8.96757878207496
  H   12.30506804634128     10.05510021400620     12.03264828124291
  H   13.59652200961547      9.05760079191971     11.36573761474055
  H   11.86176940470544      6.39506328496187     11.06612116913860
  H   12.18859222196836      5.80358979833209     12.68111429521551
  H   13.49743989414808      6.46596930798281     11.71750568575781
  H   11.09275296886443      8.04309963209032     12.75910968149117
  H   13.99046620052629      8.09242877637287     13.72786994858327
  H   12.62783412349471      7.40828238115139     14.59756891148331
  H   12.69671120408306      9.14016906068795     14.31002516332133
  H   14.07938248542725      7.74895490628557      5.55342558237691
  H   16.12042806334475      9.71133587480512      4.78401157054132
  H   15.35090954210757     10.96741475042731      3.81568151882853
  H   15.34828851457924      7.98038450501592      3.20129965834496
  H   16.80905169133921     10.27023854173774      1.80837023606520
  H   16.83824770458535      8.58087750433203      1.32937901758514
  H   17.56381180458872      9.06738671422039      2.85393337278310
  H   14.18688720328127     10.28525858375208      1.57446315044033
  H   13.26445899969549      9.00698819083640      2.37479945245272
  H   14.31725853913475      8.61230597811490      1.03811913201172
  H   9.63056323969674     13.01526288123261      5.65249462498289
  H   8.76551216341389     15.07591840181418      4.60148635739172
  H   7.80448556390482     14.66532389664983      6.01432715542300
  H   7.18414009223022     14.34052727809146      4.39695914555086
  H   8.28203929728501     12.41276063713065      2.98084056648816
  H   9.67436641305808     11.56124922492983      3.64852107471165
  H   9.81865638229687     13.24484698467711      3.18618499162433
  H   7.51190515281611     12.28151306427383      6.68785182603643
  H   6.85423310926982     11.88330851537458      5.10207073013252
  H   10.00523141290155     10.77597606486957      7.05683755294079
  H   10.51738695670957      7.72867351770842      4.16182001111714
  H   12.53037238485748      5.87350620332679      4.61169826628169
  H   8.01267937575990      3.68307533185113      3.71945969739677
  H   7.16140185336117      3.62755034566457      2.18312963686268
  H   8.87470401647446      3.21837096719069      2.25454581483781
  H   10.23822780167597      4.93884156109579      4.84706723771952
  H   8.90621161466345      6.11749349582231      4.83336383615772
  H   10.82764509635500      5.49580842216293      1.21681372643935
  H   8.51186679059184      5.52360594173124      1.31507621957494
  H   7.67550751604311      5.99282263595014      2.77604572489784
  H   8.09148267187088      7.72089375515962      7.90913623455038
  H   6.30713912306414      6.47917433244978      9.25467973101133
  H   6.77953160901164      4.90500457785099      9.88124630023017
  H   5.51666088325265      5.39648250112260      7.12911684958146
  H   6.01379413941460      3.82078219301566      7.75631032537783
  H   4.69812993616141      4.70242466732536      8.52769705459745
  H   10.65876970299044      4.48461613911474      7.26285745888976
