# Supplementary material for: Partial to Total Generation of 3D Transition-Metal Complexes
Source: J Chem Theory Comput. 2024 Sep 9;20(18):8367–77. doi: 10.1021/acs.jctc.4c00775 (PMC11428130; doi:10.1021/acs.jctc.4c00775)
Supplement: Supplementary file 2 — ct4c00775_si_002.zip [file ct4c00775_si_002.zip › sco_338/NIGXUY_comp_0/29_37_4_l.xyz]

51
2 1 -3046.591633474231
  Fe  10.70912743479910      7.30606329802132      7.07637818622928
  N   12.32233847640769      8.13796857458629      6.34598917431671
  N   12.76238743020425      9.28102278822314      6.92781018832771
  N   14.03791046910160      8.87747364076800      5.29662135914115
  N   13.79191879473271      9.73070945551911      6.30171954303262
  N   8.56330870098979     10.29353087134016      5.28947188673455
  N   9.45902090255700      8.45166981954155      4.78469362832145
  N   9.65927595710640      8.64585267747383      6.11187957591000
  N   8.80233723910821      9.43778671252013      4.28485659818533
  C   13.12830596511260      7.89709637679778      5.32201018847794
  C   15.11868797629770      9.12210669351230      4.32696616004557
  C   14.59194189563738      9.43445814301062      2.92830928178786
  C   15.78472350081114      9.63911557701188      2.00343082462499
  C   13.66065942899513     10.63601116491263      2.92837813524843
  C   8.83557295917400     12.77263691049224      5.19216798668513
  C   8.03726346480987     14.04470796153693      4.93719120168169
  C   10.03242021614764     12.65923912155462      4.26194871836441
  C   7.88975693699628     11.58116706012442      5.05484337696015
  C   9.09624440257223      9.80640121116830      6.41574171907744
  S   8.79271753345515      6.34705840932698      7.80984954089114
  O   10.65207736802263      6.17012744064777      5.40372875554510
  S   12.01075236905456      5.84270315507319      8.21948459266043
  O   10.81908414987922      8.62275864932066      8.60750983782762
  H   13.06831161663826      7.07641242857103      4.63235396443826
  H   15.75879239161790      8.24285047746011      4.32665836232305
  H   15.68270899102319      9.95641323218457      4.73366134143950
  H   14.03859990346070      8.55821301022293      2.57400215853620
  H   16.37389892449308     10.50456349753030      2.30406150340787
  H   15.44397193860401      9.81357130627495      0.98623104961058
  H   16.44287330022189      8.77215137448817      1.98572275513340
  H   14.16999409604664     11.52872426445340      3.28937275630156
  H   12.77760987156115     10.48065913377607      3.54922269992088
  H   13.31177401703449     10.84177931729711      1.91972497091926
  H   9.19347509784204     12.79865181762250      6.22681769552194
  H   8.66837568953669     14.91779719830134      5.08051216903863
  H   7.18772235711826     14.13827687525605      5.61142210380653
  H   7.66265189718357     14.07527216126159      3.91489229792827
  H   9.71877785232584     12.61061371080311      3.21987411744029
  H   10.64164627739343     11.77885193948027      4.46952178247828
  H   10.67652823520649     13.52793962939371      4.37120891772867
  H   7.06092538668731     11.64659719236035      5.75575267605524
  H   7.48466471399935     11.51178372586538      4.04951856926275
  H   9.07106473692595     10.27799103127468      7.38001080213617
  H   7.88172072090805      7.33989420008263      7.94415949080926
  H   8.84405571264601      6.13221692842785      9.14667220287464
  H   10.16366045780697      6.73818026791794      4.76078237326666
  H   10.15527720388423      5.34188126263627      5.45018104827310
  H   11.53026923496438      4.58111677944473      8.10442726535759
  H   13.07569420589269      5.57307277076247      7.42805702015324
  H   11.01672928591692      8.26589757427672      9.48417043635363
  H   11.59390731082203      9.18582617983990      8.36938400945413
