# Supplementary material for: Partial to Total Generation of 3D Transition-Metal Complexes
Source: J Chem Theory Comput. 2024 Sep 9;20(18):8367–77. doi: 10.1021/acs.jctc.4c00775 (PMC11428130; doi:10.1021/acs.jctc.4c00775)
Supplement: Supplementary file 2 — ct4c00775_si_002.zip [file ct4c00775_si_002.zip › sco_338/NIGXUY_comp_0/29_54_22_h.xyz]

63
2 5 -2517.054200913368
  Fe  10.95115485485364      7.51813698376987      6.74476267528922
  N   11.33198841746873      7.97987233599052      8.83911491490275
  N   10.50150434944858      7.34146460535953      9.71059430914089
  N   10.79495687184551      7.65312320722155     10.91997719775122
  N   11.82762640635188      8.51513808863557     10.86224549142440
  N   8.28758467828443     10.94987991700374      6.15106973677050
  N   8.30698163942706      8.83741348324702      6.16197216270268
  N   9.58030441298551      9.24967274760690      6.41379719397942
  N   7.53092846917630      9.84916872016199      6.00130366931628
  C   12.15170207801861      8.70566376960740      9.58177783239545
  C   12.46715171711087      9.01143973444091     12.08789894783762
  C   14.46799860212080      7.49422108587165     11.80881408229832
  C   13.36782834376835      7.96727565352383     12.74464694299088
  C   13.93379032121264      8.56487908007196     14.02624751168830
  C   8.18586455811942     12.96412856426825      4.67930125064114
  C   7.56602657501394     14.35379281451685      4.61168065545517
  C   7.84134710757201     12.13222942725578      3.45448519959061
  C   7.72412558437911     12.29582101828700      5.97253501538167
  C   9.54532737751886     10.57114991898383      6.40068495404531
  N   10.46858295360764      6.78711724294078      4.73257421157327
  N   12.20093235612261      5.63952279207878      6.70109748218239
  C   12.17788499758193      5.15774489450659      5.29701525551776
  C   10.81718852002311      5.34886576004570      4.67238130321953
  C   11.59696621216934      4.62919778363823      7.59897447333813
  C   13.59184900612006      5.86792448348753      7.13003934952682
  O   12.62072287829697      8.92007741473881      6.10871006872750
  O   9.17243233724050      6.49958241774524      7.42227415546259
  H   12.94074894973737      9.34810885940956      9.23699664748179
  H   11.66384534422251      9.31449837967939     12.75313347630786
  H   13.03342611849753      9.89673843563545     11.80599483434006
  H   14.07561336110864      7.00215881498961     10.91722958902193
  H   15.10569230681998      6.77121606748159     12.31071489408966
  H   15.10460842062433      8.32247609161297     11.49365774587438
  H   12.73657255351514      7.11643023074791     13.01021085228657
  H   14.57056170292336      9.42457565144751     13.81777725447614
  H   14.53973736033540      7.82847948780575     14.54753181169429
  H   13.14732275182926      8.88336907881968     14.70781353197215
  H   9.27398675291409     13.08065258229493      4.73402570718739
  H   7.91554859193739     14.87820668643868      3.72621307007796
  H   7.82322440736467     14.96097639417704      5.47813994557228
  H   6.48014829997671     14.29574656926239      4.54980520190162
  H   6.76553961609246     11.98513877605750      3.36895147384553
  H   8.31027780682873     11.14786501526746      3.46884112411540
  H   8.17538907157495     12.63576171838933      2.55077163606678
  H   8.00119643626060     12.88256830343801      6.84536673056756
  H   6.64666587662295     12.15941834019061      5.98073741229151
  H   10.36808628861635     11.24158058754356      6.56996764793685
  H   10.94228050314368      7.27700383263831      3.98137760227003
  H   9.47755491093296      6.91267597781807      4.55809388030793
  H   12.91512980564626      5.73065161670065      4.73474411088142
  H   12.48180011831121      4.11029898973453      5.24422058083786
  H   10.05256802913368      4.79840224280799      5.21226564363385
  H   10.82377491938997      4.97244263815197      3.65024273840232
  H   11.59184012042784      5.00412628320906      8.61701878289957
  H   10.57462853273620      4.42403995124107      7.30963002803800
  H   12.16908945521720      3.70035079726504      7.57178182196392
  H   13.60168555465094      6.26061582400791      8.14244977056467
  H   14.17066679422472      4.94275605186266      7.11592448251653
  H   14.07875794220399      6.57376383278224      6.46260101475680
  H   12.57492436016528      9.39677686927799      5.27115541522164
  H   13.56285135971989      8.78149651287763      6.26381239487587
  H   8.39832665962546      7.01326744948526      7.13432849238065
  H   9.17013029084858      6.51366411448675      8.39616761017966
