# Supplementary material for: Partial to Total Generation of 3D Transition-Metal Complexes
Source: J Chem Theory Comput. 2024 Sep 9;20(18):8367–77. doi: 10.1021/acs.jctc.4c00775 (PMC11428130; doi:10.1021/acs.jctc.4c00775)
Supplement: Supplementary file 2 — ct4c00775_si_002.zip [file ct4c00775_si_002.zip › sco_338/NIGXUY_comp_0/30_19_31_l.xyz]

62
2 1 -2571.035838814779
  Fe  11.33468428968888      7.54558889013298      6.41351471258169
  N   10.75014319939661      6.93709675578843      4.67655871574677
  N   11.57457487540233      7.02552188302002      3.59056387638353
  N   10.97988324923196      6.55033899827166      2.55159809451861
  N   9.76245074736463      6.14257863321098      2.94071407683921
  N   11.84077693193590      8.25095427483054      8.14696062700490
  N   11.49217062042491      9.54236125764674      8.42903018174794
  N   11.81306348897470      9.83098731824870      9.64314198929507
  N   12.38657502525043      8.74064142641979     10.16826836875437
  C   9.62112250049230      6.38243743599710      4.24879530190723
  C   8.78974981381636      5.61092996167005      1.97648890686303
  C   7.64148820941889      6.57970545469153      1.70096879115430
  C   12.39468023922061      7.76617452792814      9.25070029143690
  C   12.80828383161892      8.71180270193608     11.57576417750623
  C   10.93327470691755      7.16401302166166     12.26381185099331
  C   11.64217933010205      8.48138080053704     12.53429599446328
  C   12.17383935326653      8.55371453254634     13.95984573406623
  C   6.68555806002139      5.92176485172870      0.71464002776750
  C   8.14169147329368      7.92233621008049      1.19285274768680
  O   9.60450964790722      8.61843717162446      6.64446336150065
  N   12.41174248839817      9.02578273794962      5.54469346589320
  N   13.18476693744565      6.90411837892992      6.02719662204224
  C   13.66174482187468      8.25922307631233      5.66856425912845
  N   10.56982622520230      5.95824511615341      7.25474886091377
  C   9.68214449327264      6.05541475583027      8.26759170466513
  C   10.92710124877906      4.71825442503348      6.85758806287238
  C   9.15072772679578      4.94978054184933      8.90210574036371
  C   9.53315213950010      3.68081195867067      8.49570495704411
  C   10.43833831377061      3.57161329808356      7.45011907424760
  H   8.75453647472322      6.14890288750482      4.83856989022681
  H   8.42616461734578      4.66381614237270      2.36862864397640
  H   9.36007431109846      5.41242065614229      1.07369217028647
  H   7.10232548135686      6.73473152861931      2.64201783786221
  H   5.83220616792570      6.56924940038166      0.53074364644068
  H   6.30444806758309      4.97107771931399      1.08415636745052
  H   7.17138446596354      5.74178272686270     -0.24354858045932
  H   8.79577549981577      8.42485779584340      1.90651297377554
  H   7.30447992209852      8.58774003453489      0.99806473337572
  H   8.69496091321252      7.80834515882524      0.26168698080338
  H   12.76485322689694      6.77093218869208      9.40995464202541
  H   13.29517004348319      9.66346376313188     11.76684037851225
  H   13.55105070426596      7.92164035738099     11.66304478133444
  H   10.50334640104171      7.11697816010169     11.26222742646251
  H   10.11519429867340      7.02537932050405     12.96620940396937
  H   11.61049613284750      6.31730649729081     12.38560266790666
  H   10.93584666089045      9.30174275324577     12.38756145742343
  H   12.89418072471193      7.76002315089620     14.15730909625879
  H   11.35870256889357      8.43872348951892     14.66958279707769
  H   12.65548185573261      9.50759421748113     14.16567053797279
  H   9.26618990287715      9.00149490428356      5.82540823615513
  H   9.85785129278923      9.37962060633956      7.20112457295653
  H   12.45150691032450      9.91070116997223      6.03733275054331
  H   12.19341017041029      9.20778465545945      4.57227016785960
  H   13.23570386385108      6.29158465919384      5.22005015981920
  H   13.74123677305399      6.48744964769921      6.76455325369716
  H   14.24420621127450      8.25878617181727      4.75256703955864
  H   14.26480276011243      8.66053074907831      6.47468392467368
  H   9.38805108828825      7.05181984022433      8.55358502007480
  H   11.62263105997621      4.65644598651611      6.03478561782099
  H   8.44124976014427      5.09142778695009      9.70395486999133
  H   9.13373843593022      2.79988555435397      8.97678427246506
  H   10.76600924358826      2.60741992280238      7.09029168628409
