# Supplementary material for: Partial to Total Generation of 3D Transition-Metal Complexes
Source: J Chem Theory Comput. 2024 Sep 9;20(18):8367–77. doi: 10.1021/acs.jctc.4c00775 (PMC11428130; doi:10.1021/acs.jctc.4c00775)
Supplement: Supplementary file 2 — ct4c00775_si_002.zip [file ct4c00775_si_002.zip › sco_338/NIGXUY_comp_0/29_11_21_l.xyz]

84
2 1 -2988.164373340072
  Fe  10.70659514413148      7.46565101639643      6.58148093947083
  N   11.72451996686029      6.01423126215839      7.40454905334453
  C   12.16576673191516      4.84595383306935      6.96001601704349
  N   12.67996849772170      4.18829381942826      8.00541642086201
  N   11.97741886999194      6.04167063032133      8.74341674279396
  N   9.05593208533736      6.58037262174419      7.17539576073903
  N   8.51851355929680      5.58923859455179      6.41329777142519
  N   7.48187715475490      5.09492248419481      6.99313918442747
  N   7.32750610638679      5.75982812631492      8.14959148910200
  N   8.52315542990989     10.61431418711615      5.15267444953708
  N   9.63378884382930      8.98853753721048      4.38210266569243
  N   9.69963605285594      8.91861630429620      5.74292502168299
  N   8.92817420819309     10.00516176155938      4.02741863972820
  C   12.79009080157455      0.38784762577633      7.96565095758221
  C   8.30088368406983      6.67246789098325      8.25891500928703
  C   6.28191733651005      5.39288209509378      9.11287541473251
  C   7.91645649391472      4.80954735087826     10.95926006700468
  C   6.73852095501163      4.33659107270391     10.12133551317666
  C   7.00338228156285      2.98990168593641      9.46768187017655
  C   13.21421048738509      2.82268025692561      8.07760200567345
  C   12.13454568854220      1.75991562001701      7.88487419856107
  C   11.00680372889048      1.90872101066617      8.89343025230460
  C   8.58722805669818     13.07644006084487      5.53855816346877
  C   7.69419140600853     14.30941451579787      5.49692830722534
  C   9.82718280827262     13.24739455058971      4.67571906099763
  C   7.75799337427561     11.86685108051123      5.11252853766122
  C   9.00439104650102      9.94692222875417      6.20748487451300
  N   12.55065055367845      4.94712440561146      9.10563095572527
  O   10.83733041765857      8.59513083100158      8.38098271357492
  O   10.53677159896347      6.35375332805762      4.71662033847785
  N   12.46745633343674      8.44393758290304      5.96112986251814
  N   15.03467932569370      9.68033415391529      5.10300644129975
  C   14.28486158850643      8.74079744887519      4.27066206190887
  N   13.10200447005555      9.07062188235873      7.10743879152928
  C   16.24712391250168      9.06839513214301      5.64584330415092
  C   13.44186279858907      7.75934361207139      5.06905155675796
  C   15.36321123960188     10.90333665495054      4.36812770747460
  H   12.12018932991662      4.48753883446247      5.94894331585640
  H   13.20951999546307      0.21061519067173      8.95530440579619
  H   13.58883438205244      0.27192827669624      7.23490785508810
  H   12.05655076955421     -0.39178381982659      7.77698140927880
  H   13.67349367623760      2.74389523491583      9.05883080964276
  H   13.99533276434485      2.73550374118299      7.32583919425857
  H   11.72286499694535      1.88126507353068      6.87760298754479
  H   11.37555193843632      1.81262739845008      9.91401551176743
  H   10.25860901441824      1.13511751477542      8.73894640601463
  H   10.50029670119214      2.87052425774706      8.81217682194839
  H   8.43057463312755      7.35143332485313      9.07978608002050
  H   5.44228264552397      5.03895654307079      8.52245225047341
  H   5.98673918283445      6.31104198715213      9.61512328077479
  H   8.12221819019429      4.09843408904772     11.75510373289329
  H   7.72601985349998      5.77422681993990     11.43014372047206
  H   8.82970018748409      4.88971390979079     10.36673230802510
  H   5.87595546862395      4.22822526986514     10.78369905868720
  H   6.14068810936377      2.63473925945293      8.90772391721479
  H   7.23593552714093      2.24444122029548     10.22457418922633
  H   7.84833057401669      3.03221456222481      8.78141825000485
  H   8.89864220268615     12.91805604119784      6.57651610868004
  H   8.24012923358164     15.18208018818500      5.84598154709671
  H   6.81367696380986     14.19730980239990      6.12743373470020
  H   7.35882257225207     14.51768517793682      4.48164907704515
  H   9.56104224625025     13.39011818337573      3.62915220996897
  H   10.49890898747965     12.39003831937249      4.73348012045335
  H   10.39039092753617     14.12122239027655      4.99380814609094
  H   6.88778007447979     11.73733707176412      5.75178841923962
  H   7.41683692014594     11.96451884212472      4.08593659345750
  H   8.85978301344610     10.20647149564856      7.23908072346745
  H   11.16095173752975      7.94087882703114      9.02734096795771
  H   11.67151792312768      9.09311485208015      8.12965778666689
  H   9.73840218134427      5.81656277614519      4.89975146464730
  H   10.23423252851499      7.03706067137738      4.08963717082548
  H   12.09820039892707      9.22794769572785      5.43087044251565
  H   14.93651085427936      8.17188322439979      3.59243388451297
  H   13.61424827069419      9.31545170643666      3.62941592636043
  H   13.58797841525061      8.32446166064178      7.59586087952340
  H   13.84125062864819      9.67275771259462      6.70830189516318
  H   16.74673620488791      9.77089833763167      6.30705250164891
  H   16.00634628877451      8.18009621862667      6.22765120377847
  H   16.95266222100176      8.77573135739786      4.85985498663969
  H   12.87911810608700      7.12789118432015      4.38621791513262
  H   14.04421755705914      7.10103936206320      5.69118529325325
  H   15.88518993084025     11.59119729824366      5.02729406170349
  H   16.00176379014096     10.71337467774519      3.49804607441428
  H   14.45131584261633     11.38809998089040      4.02696023827454
