# Supplementary material for: Partial to Total Generation of 3D Transition-Metal Complexes
Source: J Chem Theory Comput. 2024 Sep 9;20(18):8367–77. doi: 10.1021/acs.jctc.4c00775 (PMC11428130; doi:10.1021/acs.jctc.4c00775)
Supplement: Supplementary file 2 — ct4c00775_si_002.zip [file ct4c00775_si_002.zip › sco_338/NIGXUY_comp_0/29_28_3_h.xyz]

80
2 5 -2935.423255115268
  Fe  10.41409226282539      7.05131425232417      6.76147741731994
  N   11.78292465537999      5.46195392323767      7.38482021224161
  C   12.46630495160099      4.46135521109040      6.85431704107336
  N   13.07074740614904      3.80467054980107      7.85158666043306
  N   11.98317820290873      5.38481251382627      8.72958203594576
  N   10.17455778440217      6.22820498068768      4.77697195053813
  N   11.21447021688549      5.60758017534872      4.16332645431002
  N   10.89035531192289      5.29906446665410      2.95751115299048
  N   9.62280749894279      5.71825507596190      2.76857723523228
  N   11.83499748401565      8.48743990055230      5.93959164483561
  N   11.33860008034695      9.73204090009425      5.71839735526893
  N   13.32927406319304      9.72353026513709      5.01614660399539
  N   12.22551823486607     10.47933531693075      5.16456370464452
  C   14.00598157821350      0.14364444716611      7.41856616282087
  C   9.19498705689108      6.29391182746297      3.89345284916444
  C   8.95157751488415      5.58175689239890      1.46997559529665
  C   8.78138040956525      6.91743625484921      0.75013343191237
  C   13.07610586066549      8.49988918716491      5.49020229897670
  C   14.52893778367135     10.24501259779359      4.34855744277989
  C   14.76434973702206      9.60912193070780      2.98054137849518
  C   16.03370512168567     10.20507905548780      2.38638321110977
  C   13.56959076684311      9.78714000178141      2.05724515930370
  C   13.88461826908867      2.58284464223923      7.80956396225005
  C   13.06405415590726      1.33891707855616      7.47579419546378
  C   11.93550250608615      1.12118605357377      8.47075414127916
  N   12.75492350025414      4.39677699925239      9.01511092344821
  C   8.04191856004855      6.66791180517517     -0.55765057151522
  C   10.11354322943363      7.61417091768577      0.52317551695889
  O   10.68590497483491      7.78302943127850      8.73677838104890
  O   8.75326868742703      5.89317596337163      7.53412186559677
  O   8.95058381086998      8.53767775489781      6.35702635451529
  C   7.65617035041949      6.51431521969411      8.26747486430098
  C   12.61173510831915      9.15717593049617      9.40958575316973
  C   11.12101182225055      9.08420208474739      9.22218654269135
  C   7.80451700956332      8.83197716763186      7.19418697977470
  C   7.00085175822518      7.57640452722156      7.42127008955530
  H   12.53100652892322      4.22659554671592      5.80787940714753
  H   14.46024089723188     -0.04519122868731      8.39055034624293
  H   14.80656487599566      0.28681270807397      6.69441588072385
  H   13.46058747258530     -0.75242150071331      7.13391146367731
  H   14.33769084159573      2.50156942760815      8.79337960902336
  H   14.67545462958715      2.74379132387299      7.08041167833787
  H   12.63400141681479      1.48175697496520      6.47887988076077
  H   12.32169194133117      0.99335571222581      9.48123575705007
  H   11.37487723137131      0.22475337698115      8.21760697270594
  H   11.22840304835315      1.95086031642684      8.48880350060006
  H   8.22672004536905      6.73316772257857      4.04384386211998
  H   7.99200274441441      5.10195568224961      1.64814936529884
  H   9.57115645237497      4.90097123572956      0.89339488008524
  H   8.15264747032072      7.55712247633260      1.37846949973844
  H   7.86027676648069      7.60722606388118     -1.07356194537000
  H   7.07784259998889      6.18823586594593     -0.39707940608325
  H   8.62630350022559      6.03568957722342     -1.22515148585748
  H   10.63273142936872      7.83608760864946      1.45549612368587
  H   9.96212645875108      8.55754137078530      0.00441547452905
  H   10.77603352094311      7.00343111719339     -0.08920133488638
  H   13.76911123049399      7.67919415966447      5.49541748696803
  H   15.37248102011583     10.07840222424109      5.01457453511375
  H   14.36855960647325     11.31579632715463      4.26253495460691
  H   14.93300124511629      8.53794325030949      3.13448743593789
  H   15.91942446457735     11.27341465083489      2.20681814934178
  H   16.25965262968658      9.73595521505272      1.43221976737499
  H   16.89591353579005     10.06308740385360      3.03596377794321
  H   13.35818455319212     10.84199225834213      1.88632906659618
  H   12.66476088839035      9.32570554203844      2.45276832333826
  H   13.77016558252701      9.33110437609054      1.09080959687450
  H   11.16116068936368      7.07810152866095      9.22160013594669
  H   9.03093983467638      5.11092948814112      8.02614421955044
  H   9.42698828071060      9.35753059553565      6.12379586549676
  H   6.93528508021823      5.73578586313164      8.51044007408189
  H   8.04693109149070      6.93468000045071      9.19428874036817
  H   12.88609540442540     10.14351144112643      9.77904830618683
  H   12.95910942292935      8.42921751767742     10.14145336287264
  H   13.14053031684241      8.98628850552600      8.47422168363244
  H   10.77433182982113      9.80147594839613      8.48339715340970
  H   10.59420401678165      9.27898020426741     10.15568329847471
  H   8.14705724424661      9.25187661772507      8.14101979064333
  H   7.19667421857921      9.57990857966396      6.68735486130774
  H   6.08390378784838      7.87052128491880      7.93399526183755
  H   6.68899942812930      7.15064633682839      6.46660162534850
