# Supplementary material for: Partial to Total Generation of 3D Transition-Metal Complexes
Source: J Chem Theory Comput. 2024 Sep 9;20(18):8367–77. doi: 10.1021/acs.jctc.4c00775 (PMC11428130; doi:10.1021/acs.jctc.4c00775)
Supplement: Supplementary file 2 — ct4c00775_si_002.zip [file ct4c00775_si_002.zip › sco_338/NIGXUY_comp_0/30_23_4_l.xyz]

60
2 1 -2436.766392411343
  Fe  10.91601542176629      7.62059061510988      7.07672897818919
  N   12.10686673356392      6.02547632302897      7.17576338774042
  C   12.07717598446293      4.84673298004379      6.56234487977212
  N   13.19501768175930      4.18650825460084      6.88781183410931
  N   13.27853305783727      6.05251921641684      7.87985923840892
  N   8.71035740131566     11.01524883782724      6.43027009893654
  N   8.41574295981576      9.06963227898554      7.20872397581622
  N   9.73352608418657      9.16118079610809      6.83925421727110
  N   7.80950597668246     10.17654911152096      6.95836999102483
  C   13.24006429858529      0.38524914851129      6.77267792148009
  C   13.60996360794263      2.81904643041958      6.54650232298381
  C   12.72730697849961      1.75544208894279      7.19592251446151
  C   12.68173711881786      1.90087575447709      8.70852072042753
  C   8.33591540207969     12.47224974739760      4.43991592804760
  C   7.98107501473741     13.90567460803388      4.06706550772581
  C   7.39405465787388     11.46954156219344      3.79318244354931
  C   8.33263773493822     12.35656889152963      5.96263197190104
  C   9.89149676832448     10.38995851261541      6.35685875682254
  N   13.92351227758961      4.95349013891814      7.71185202370044
  N   9.91948086233126      7.17255076521760      8.74397983167365
  N   9.03510660460540      6.06613096155824      6.92004675625605
  N   11.87042084129513      8.05828233079083      5.21577765803666
  N   12.17449906852947      8.58791703029012      8.34198003102952
  C   10.83977900337171      7.22474254555894      9.89361079380473
  C   9.21709250553529      5.92853811903591      8.37152260124098
  C   11.61649868797994      8.51768267572817      9.72919993156161
  H   11.31022698501585      4.47542269982664      5.90975048073591
  H   14.24655061299512      0.21002611464516      7.15035426992985
  H   13.26109101499508      0.27211114037271      5.69004427252160
  H   12.60041532710739     -0.39667343991367      7.17349012627974
  H   14.63787158448351      2.73865765365788      6.88835843439421
  H   13.60286159840711      2.73519897074413      5.46198638419693
  H   11.71299685419446      1.87482473910986      6.79859494915400
  H   13.67575094823748      1.80879025904973      9.14407070671108
  H   12.05994135178660      1.12303747303440      9.14440038600697
  H   12.27038904965568      2.86034694029625      9.02559916843936
  H   9.35662838964374     12.27491576544312      4.09342589539876
  H   8.01755660003726     14.03324889976171      2.98836584676314
  H   8.66729553998549     14.62650728609903      4.50859320864913
  H   6.97215728886632     14.15717687260947      4.39135451648053
  H   6.36699160404321     11.63081648253843      4.11802027590315
  H   7.65550232553950     10.43638260704859      4.02413221744034
  H   7.41500956044336     11.57463393811282      2.71136554400117
  H   9.02047833579706     13.06552569982322      6.41808239098929
  H   7.34092855094675     12.53339139420520      6.36874126629441
  H   10.79283243645885     10.83114023839100      5.97449737370755
  H   9.21001186931862      7.89380048681635      8.85949511956958
  H   8.92917340253732      5.16740642140345      6.46819834904385
  H   8.20497436373479      6.60924882496194      6.71501836478396
  H   12.64452113120677      8.71182060853351      5.27421955036533
  H   12.26414961365208      7.22216954275424      4.79738323290322
  H   11.23242598565105      8.43414049135286      4.52237743951616
  H   12.39842543521534      9.55471544031607      8.12992094150449
  H   13.05109712658598      8.06905003218268      8.32276303868281
  H   10.31350698074421      7.20693269676913     10.84779193827459
  H   11.50187260735366      6.36535045926092      9.85440023386139
  H   9.86358078258581      5.08234587479724      8.57701628585427
  H   8.28684477420247      5.80492908679120      8.92562393849671
  H   12.40877088331989      8.59440168004243     10.47134863695738
  H   10.95222635080336      9.36895689430326      9.86455990020347
