# Supplementary material for: Partial to Total Generation of 3D Transition-Metal Complexes
Source: J Chem Theory Comput. 2024 Sep 9;20(18):8367–77. doi: 10.1021/acs.jctc.4c00775 (PMC11428130; doi:10.1021/acs.jctc.4c00775)
Supplement: Supplementary file 2 — ct4c00775_si_002.zip [file ct4c00775_si_002.zip › sco_338/NIGXUY_comp_0/31_30_411_l.xyz]

23
0 1 -2472.495199112307
  Fe  10.70583174385737      7.31198915146486      6.51720460238185
  N   10.40792957294570      6.57103843490435      8.40404778476971
  N   12.12160342066620      5.92684625744318      6.10153752948435
  N   9.20123747145724      6.15445687944875      5.74776089449298
  N   9.46396596138389      8.88019184818593      6.82806865797984
  N   10.90437349154168      7.93994437967725      4.73308158639046
  C   10.58565050853563      8.04643319172737      3.59375535633255
  S   10.15014898020267      8.18964275152860      2.03918648029210
  N   12.08603934946785      8.34312539329201      7.32471736745619
  C   12.81652187423940      8.64450520280098      8.21160792835132
  S   13.81330822022800      9.05347485251930      9.42240148720935
  H   11.12491836547854      7.01480907259564      8.97444180053552
  H   9.52049116079319      6.79720589401585      8.84133643215532
  H   10.52731858993284      5.57050405015871      8.52446236175158
  H   11.99611410596356      4.93117887225742      6.25748708477704
  H   12.32853544255658      6.05751362276091      5.11681594730509
  H   12.95392303870509      6.21285146263035      6.60661528653453
  H   8.26996496767776      6.31980330148376      6.11553483488234
  H   9.16416408214947      6.39732092608434      4.75984413936410
  H   9.33759070508725      5.14948798078428      5.78614350916737
  H   9.29764111993686      9.29202808054447      5.91575948408575
  H   8.56668825166022      8.80229928312863      7.29728987765415
  H   10.02175957553477      9.55197911056429      7.34488956664611
