# Supplementary material for: Partial to Total Generation of 3D Transition-Metal Complexes
Source: J Chem Theory Comput. 2024 Sep 9;20(18):8367–77. doi: 10.1021/acs.jctc.4c00775 (PMC11428130; doi:10.1021/acs.jctc.4c00775)
Supplement: Supplementary file 2 — ct4c00775_si_002.zip [file ct4c00775_si_002.zip › sco_338/NIGXUY_comp_0/28_24_11_l.xyz]

103
2 1 -3366.798743013941
  Fe  10.69720820262351      7.09277633039112      6.49714378992449
  N   11.92732165883685      5.62347616957973      6.90831104157715
  C   11.77434509886578      4.30520589428980      6.89248157761912
  N   12.86331149478311      3.77032242625127      7.44686839780433
  N   13.14003576899693      5.87280153860925      7.48774889672450
  N   10.88588008173351      7.62037633936009      8.33968295473516
  N   10.55210309471967      6.74775588394973      9.33345475980330
  N   10.93282003510817      7.21038194535755     10.47066296680759
  N   11.51750056041321      8.39805760573023     10.23821924845168
  N   12.20357760897196      8.21372743750862      5.93310176063066
  N   12.22487665390045      9.56451147190544      6.11803366526316
  N   14.00842863578485      9.03826928951991      5.10403314862638
  N   13.30564772809216     10.05872654790612      5.62244599391381
  N   8.47244626713929     10.44097562770995      5.75619646424562
  N   9.32807457039195      8.83249270537454      4.69811521320516
  N   9.54389708609614      8.59780442625119      6.01953331893259
  N   8.68653284935347      9.93503459077360      4.53355366082746
  C   12.58071469200020      0.37732703877122      9.13247725377490
  C   11.49159435454434      8.64503186856809      8.92597115083473
  C   12.18113844240537      9.13762554612078     11.31499060727130
  C   14.48580522918230      8.59862132067582     10.42877601320451
  C   13.56512468151277      8.57868248898188     11.63887024323627
  C   14.14262822617347      9.37114985034539     12.80402579650555
  C   13.32592985552572      7.90674521833962      5.29771611492281
  C   15.26811838478054      9.25461525502033      4.38525792247768
  C   15.12763365096982      9.05621900117058      2.87783425375912
  C   16.49102301793231      9.26694787482842      2.23338567857376
  C   14.07194256838240      9.97326490655073      2.28099335390762
  C   13.14118148327616      2.36897078093874      7.77368708916008
  C   12.23553471261722      1.83924193477477      8.88373212125718
  C   12.34576991062436      2.67090169896985     10.15151635108140
  C   8.78875645956634     12.82377012415672      6.42003350758250
  C   8.00504480578760     14.11551429950159      6.61176013656973
  C   9.95663343882347     13.00445114478696      5.46369170174424
  C   7.82213246023583     11.74335274689776      5.94147452161276
  C   9.00607369315459      9.61856065078903      6.66682377558613
  N   13.69974575714853      4.76182695091307      7.81150174199316
  N   9.12461299877964      5.87130642750307      7.03257990652832
  C   6.62385504306846      5.27327066225483      9.14410017431185
  C   8.50638410277756      3.07872811783820     11.74310417106643
  C   7.80235101452832      6.52642222423358      7.35574966333076
  C   7.40815560898237      3.94598554171668     11.15363466720655
  N   8.94734083280047      4.72434850208980      6.18010389444420
  C   7.69638048213073      4.36549779531461      9.71999424455236
  N   6.81137915053060      5.57214113563489      7.72170756208746
  O   10.44057918286709      6.47430149930049      4.55603799127001
  H   10.89583734887976      3.79755549104331      6.52713057613360
  H   13.60219138818511      0.27052181824705      9.49621261033879
  H   12.47937655011378     -0.22593135559461      8.23161567576565
  H   11.92058039995406     -0.04358843841238      9.88672377561556
  H   14.18549611819899      2.34060188419311      8.07178827531391
  H   13.02934988145195      1.78864227788241      6.86068500781561
  H   11.20359535452509      1.88770110169910      8.52063176198491
  H   13.36707177871087      2.67254360072393     10.53123250403668
  H   11.70662506881300      2.25899925385516     10.92834945498154
  H   12.04347801483710      3.70675884768472     10.00031366380100
  H   11.89794257833143      9.50959317375740      8.43713656295632
  H   11.52290193691775      9.08605634921768     12.17741963747606
  H   12.24462011980953     10.17497739256270     10.99245505861522
  H   14.12146842490219      7.97266229801888      9.61451999245756
  H   15.47025474211822      8.22463590779679     10.69934258445245
  H   14.61821596205455      9.61438368792178     10.05192793744801
  H   13.42666788803177      7.54346919021181     11.95926558936302
  H   14.29749933972420     10.41622087440022     12.53543981438698
  H   15.10731848539282      8.96307889919823     13.09452913245210
  H   13.49543456203127      9.33920315814947     13.67876831425142
  H   13.66686096315958      6.92950504401000      5.01749741484896
  H   16.00618820034668      8.57692383949597      4.80867789613836
  H   15.56544711933952     10.27264433070396      4.62032398757138
  H   14.82878636934827      8.01612743996460      2.70678319115123
  H   16.83720776776074     10.28997875868254      2.37601105087258
  H   16.43404651959909      9.08851891245955      1.16268435444106
  H   17.24518001593948      8.59542029621099      2.64085646767721
  H   14.32947722556256     11.02025670067879      2.43708738333000
  H   13.08274220743840      9.80886774760944      2.70846014059408
  H   13.99328846181051      9.81164440761111      1.20869638529093
  H   9.17735101684428     12.51515564510952      7.39690387628590
  H   8.65239947095549     14.89488279424618      7.00557511024545
  H   7.17497819370947     13.99313460729735      7.30600641079783
  H   7.60189086489375     14.47385585704482      5.66532969035807
  H   9.60837578878994     13.28758468496895      4.47094928391955
  H   10.55989906803573     12.10321324346841      5.36344463002600
  H   10.61381448933631     13.79539792186298      5.81723017903029
  H   7.00266711564514     11.60253675618680      6.64302761524092
  H   7.40145539561604     11.99536807824901      4.97225511063196
  H   8.98782138503349      9.77282578752063      7.72792712402998
  H   9.45614813708479      5.49644724923194      7.91751169528765
  H   5.65666472233497      4.78232698308185      9.23712880436681
  H   6.56537056465647      6.19587580023686      9.73643908767130
  H   8.27032936833209      2.77911924178870     12.76176954949151
  H   8.64750806093382      2.16872198535226     11.15911440186443
  H   9.45776853736048      3.61099411709420     11.76877349805516
  H   8.02404353000765      7.24652061890919      8.14888390853453
  H   7.49162646940707      7.05847202989496      6.46196292614748
  H   6.45756293466711      3.41012737245421     11.18823022604628
  H   7.27481200276230      4.83622279091041     11.77269495136751
  H   8.04405134330589      4.32814847684709      6.44727483948139
  H   8.86087899362140      5.07428074618572      5.23418944011445
  H   7.78556988511846      3.47971440189669      9.08634679593896
  H   8.66588523317879      4.87014851599295      9.70131703650357
  H   5.93583232455867      5.74041461242417      7.25480696676215
  H   10.09638235273842      7.28009250483284      4.10590883073402
  H   11.23197132087850      6.20538244848977      4.07582634052737
