# Supplementary material for: Partial to Total Generation of 3D Transition-Metal Complexes
Source: J Chem Theory Comput. 2024 Sep 9;20(18):8367–77. doi: 10.1021/acs.jctc.4c00775 (PMC11428130; doi:10.1021/acs.jctc.4c00775)
Supplement: Supplementary file 2 — ct4c00775_si_002.zip [file ct4c00775_si_002.zip › sco_338/NIGXUY_comp_0/29_49_22_l.xyz]

57
1 1 -2683.394115411818
  Fe  10.34471743284413      7.94091145561344      6.51997480837308
  N   8.67501243746262      7.12533654541824      7.03673750110787
  N   8.04149807866336      6.24305164652944      6.22008634005820
  N   7.01193315301503      5.75158294141167      6.81338074785211
  N   6.96345875214651      6.31058204326116      8.03635031464998
  N   11.99461483648775      8.76205520292466      5.95515242629971
  N   12.03514867358935     10.07787969810088      5.62134741093781
  N   14.00350780928728      9.32972660153804      5.47609893183305
  N   13.23788746208868     10.42370920141993      5.32599378998863
  C   7.99334878833803      7.15448082178922      8.16915820899108
  C   5.96246738010599      5.90021526319137      9.02297542098832
  C   7.61876999845952      5.27088025408644     10.83808904568609
  C   6.46108276093994      4.80561799094554      9.96804953246124
  C   6.78703134621468      3.51508219747882      9.23256659627094
  C   13.23210051135600      8.30643247255965      5.86110086202065
  C   15.43304248943143      9.34770104183086      5.16423397923796
  C   15.76908144159950      8.59089440278592      3.88192717554285
  C   17.27722907179455      8.63178560283458      3.67753889829607
  C   15.02040177917195      9.14857757708354      2.68212115073549
  O   10.76152118387781      8.28458492843311      8.34406960747882
  O   11.30434877249887      6.54725270752171      7.38637008017965
  N   11.36437485085931      7.16069711867322      8.51741633910160
  O   9.40654030501829      9.60264137802676      5.81358620997065
  O   9.97625820749756      7.28118496140483      4.64209330661253
  C   9.04133077812672      9.41143882743828      4.47098399952600
  C   8.80628125417123      7.80013047181311      2.55405174540247
  C   9.23235191315711      8.22483211382231      3.90217522623923
  C   7.34044678450814     11.03958052052999      4.34912126120408
  O   8.57674391047468     10.49081139941773      3.83668176799226
  H   8.22336157353977      7.74221094931834      9.03653170373568
  H   5.10500172227090      5.56160494236900      8.44920318712008
  H   5.67580204293135      6.79265672536391      9.57474152026976
  H   7.84752148159212      4.52170670363716     11.59226118526318
  H   7.39246007715182      6.20013997703316     11.36139243690220
  H   8.53009467485215      5.41665724835620     10.25750838096705
  H   5.60304514706415      4.61935210721701     10.61994610375530
  H   5.95379606569230      3.17452652079170      8.62055951808477
  H   7.02182390331460      2.72620202947147      9.94358918141698
  H   7.65246762229097      3.63063705973033      8.58122937246869
  H   13.56046789739190      7.30610951487868      6.06945229392546
  H   15.95923842811614      8.92959986730198      6.01978114758556
  H   15.69968654781579     10.39769802548170      5.08128877797790
  H   15.47402038406146      7.54640772732038      4.02477392948050
  H   17.62499009708672      9.65389590247204      3.52913626227777
  H   17.55571289002214      8.06051429875965      2.79533155321887
  H   17.81605769198622      8.21284484828593      4.52630797228535
  H   15.27332874486344     10.19512117083449      2.51444380164673
  H   13.93953294456653      9.08351818260672      2.79904220997931
  H   15.28364095382884      8.59690212296386      1.78256762052762
  H   10.11014987337925     10.29229867866932      5.81843609752106
  H   9.39528848935460      6.50251924006472      4.77170578911734
  H   8.26742359908713      8.59938811276911      2.05646472970873
  H   9.66697826344646      7.52969893921757      1.94252537777341
  H   8.15260290717022      6.92687684315115      2.60546854678456
  H   7.45641779505254     11.36561890991977      5.37990710709272
  H   7.11182714654176     11.88947832903145      3.71772460279973
  H   6.54687887274690     10.29671763520637      4.27828690536399
