# Supplementary material for: Partial to Total Generation of 3D Transition-Metal Complexes
Source: J Chem Theory Comput. 2024 Sep 9;20(18):8367–77. doi: 10.1021/acs.jctc.4c00775 (PMC11428130; doi:10.1021/acs.jctc.4c00775)
Supplement: Supplementary file 2 — ct4c00775_si_002.zip [file ct4c00775_si_002.zip › sco_338/NIGXUY_comp_0/30_49_41_h.xyz]

54
2 5 -2195.616415867944
  Fe  10.94045022997064      7.37846319242577      6.89683186543796
  N   8.54103939803359     11.04606924705953      6.33219553555326
  N   8.40875906509546      9.00934479680341      6.88364631497077
  N   9.72524439479790      9.27039459709294      6.64019648219951
  N   7.69930442196647     10.06774983025741      6.69674456226369
  C   8.15871801692217     12.66056759760326      4.46876364353131
  C   7.64764836969543     14.07086921362134      4.20594203455226
  C   7.40972102630538     11.62476228432081      3.64573194107426
  C   8.05389394891362     12.38404454318165      5.96727742212669
  C   9.78324039385132     10.54642933336150      6.29508199401490
  N   12.01035098005166      8.38915788772092      8.60982128438522
  N   12.37933963522599      7.93616948045888      5.32134033058597
  N   9.55603833938560      6.46890646157489      5.46884395615229
  N   9.59817249842684      6.84976424009722      8.59253504157432
  C   9.52270748735684      7.05315060480023      4.10158197534327
  C   10.88883756865675      7.16120143994970      3.45338895320392
  C   10.25475558270904      7.21740583558364      9.86568732961376
  C   11.79310114095571      8.25442750906407      3.98795210930444
  C   11.01035303111115      8.51445376404273      9.70047373031807
  N   12.15947168615186      5.47042506186668      7.28470593159385
  C   12.01777596636009      4.30179038806677      6.38623104694481
  H   9.21949656714658     12.62891887734516      4.19640328380209
  H   7.75424884774887     14.32060046931400      3.15348185017235
  H   8.19432164916494     14.81797359997957      4.77892081186444
  H   6.59141712863138     14.15922303732893      4.45719455626373
  H   6.35028292234317     11.61184933540673      3.89810080899661
  H   7.79664574380240     10.61512623320840      3.79079269816876
  H   7.49122510422822     11.85365893530215      2.58615195164770
  H   8.62281171532742     13.10771991151554      6.54649990566312
  H   7.02078784352052     12.41557302555826      6.30078939122051
  H   10.65836467496065     11.11127838971992      6.02948256366285
  H   12.36044249235325      9.31531107191913      8.39000631682749
  H   12.81794000250045      7.88772845387752      8.96629813184122
  H   13.03159708735884      7.16942642829454      5.18871734759155
  H   12.96896270273903      8.71750627549112      5.59266777710293
  H   8.62355763317927      6.56592863255442      5.85985539302368
  H   9.70757340732300      5.46986898960326      5.38260726142691
  H   9.25615361593369      5.89723745256127      8.65444929794635
  H   8.77181614625163      7.42692858118219      8.45436285577326
  H   8.86541229146420      6.46007606330546      3.46576572830483
  H   9.07410428269209      8.04057153007946      4.18354552579994
  H   10.72695325260888      7.37027592904000      2.39622038684476
  H   11.40172256088592      6.19605508263558      3.47233325447849
  H   9.53945262880426      7.31034646946082     10.68271464476229
  H   10.94153421549002      6.41711679383897     10.14126946971879
  H   12.59400604987596      8.44553132104387      3.27358153702095
  H   11.22949905725821      9.17923913329513      4.09224800828593
  H   11.47332558704294      8.79708836639959     10.64548131788110
  H   10.32248734638530      9.31055315766612      9.42493414148530
  H   11.96727137075159      5.15686813971631      8.23032211738317
  H   13.14256947157589      5.72359484940313      7.30995523824747
  H   11.00679727004484      3.91055467554088      6.45794396235708
  H   12.19676675084086      4.60589669026833      5.35865546816699
  H   12.70579439610182      3.49497079015643      6.63032351134435
