# Supplementary material for: Partial to Total Generation of 3D Transition-Metal Complexes
Source: J Chem Theory Comput. 2024 Sep 9;20(18):8367–77. doi: 10.1021/acs.jctc.4c00775 (PMC11428130; doi:10.1021/acs.jctc.4c00775)
Supplement: Supplementary file 2 — ct4c00775_si_002.zip [file ct4c00775_si_002.zip › sco_338/NIGXUY_comp_0/28_44_3_l.xyz]

79
2 1 -2914.337601334695
  Fe  11.08326331604971      7.28082706079475      6.68867083445295
  N   11.19651208650740      8.16458887845638      8.38572456174754
  N   10.07568048423232      8.49063582033017      9.09213736227775
  N   10.40727375763690      9.04329786485816     10.20742932413118
  N   11.74843213922355      9.08871440246889     10.24130976255344
  N   12.66676137318417      8.22427663475938      5.97129829314066
  N   12.93595159487287      9.51855504686355      6.31367236662079
  N   14.33393136237962      8.94731166461388      4.82257413708319
  N   13.93297652065972      9.94954281073546      5.62554276575221
  N   8.79801889683912     10.32616927931546      5.29711091188745
  N   10.08972792923168      8.83123467821066      4.54851069563982
  N   9.98891184206179      8.64543055115684      5.89848681505865
  N   9.37533571901281      9.83797326023953      4.18936567639923
  C   12.23222428631430      8.54271088047381      9.12350457475437
  C   12.45573627242490      9.60376708253897     11.41938127846850
  C   13.22837586055116      7.31703837634826     12.16533537456283
  C   12.50674166172224      8.59457411491899     12.56352367936181
  C   13.16541551343929      9.26287109991654     13.76324922849337
  C   13.54932562548704      7.88887807780787      5.03712050805878
  C   15.39449259638683      9.13855609008229      3.82662933967713
  C   14.85609207827976      9.18341370557669      2.39796717729322
  C   16.03033918433888      9.37744697495008      1.44814794199605
  C   13.79998081058544     10.26283547642800      2.22149723843787
  C   8.66707969933018     12.73526510158024      5.92030201120426
  C   7.72990034993111     13.93313667262873      5.83961334686263
  C   10.01996493771049     13.02795893685571      5.29114319109939
  C   7.97758397617668     11.54313881732077      5.26088819511923
  C   9.17968574921442      9.59460030690818      6.34949671189033
  N   9.55447848184740      6.15057396483927      7.45259776019046
  O   10.97992389286450      6.24959747765164      4.73439613664757
  O   12.29033475210663      5.66466025108741      7.52785270463364
  C   11.42235619945586      4.54434272527686      7.84319623974712
  C   8.53509681278586      5.63031003360312      6.50534541259556
  C   9.76485787261939      5.58701459668313      4.27125465226033
  C   9.07628781296182      4.80462152492133      5.35558266966205
  C   10.13265980299660      5.11979170158097      8.36307654582321
  H   13.27066655058185      8.44586603545760      8.87714623499597
  H   11.93474803199617     10.50959420468060     11.71549838038434
  H   13.45600622602882      9.87630651773168     11.08984609740829
  H   12.74010214421561      6.79855673011595     11.33879407389112
  H   13.25813693876070      6.62303888325541     13.00157102279287
  H   14.26068496773052      7.52000848124374     11.87691366483898
  H   11.47430223486684      8.35261414605875     12.82638343047419
  H   14.19924861718565      9.53332588150161     13.54899718175042
  H   13.17445188189876      8.58574338354659     14.61342914526949
  H   12.63568785936594     10.16400694150299     14.06656092129804
  H   13.61956586605886      6.94844370022236      4.52266037933584
  H   16.11650773277442      8.33509840880006      3.95452179167452
  H   15.87502145979407     10.07525326234494      4.09441197121146
  H   14.40434696930478      8.20925013671371      2.18109964069006
  H   16.51579215177804     10.33863193702735      1.61369542172623
  H   15.68754905584562      9.35912320569759      0.41679747140895
  H   16.78171531329513      8.59712130185979      1.55935367676562
  H   14.20463523090306     11.24816827256518      2.44998184221483
  H   12.92744745012419     10.10508234199314      2.85547713319704
  H   13.45108113551066     10.28245751805694      1.19198218930071
  H   8.81524506141905     12.49144304706904      6.97764501269176
  H   8.16797593340585     14.78908404617666      6.34647269712081
  H   6.76664370275894     13.73126275587151      6.30544651322896
  H   7.55032191140711     14.22231990148903      4.80480950718311
  H   9.91946268112866     13.24391574172689      4.22795049978172
  H   10.72133128334594     12.20100341087150      5.40141807897123
  H   10.47261375958131     13.89805432476419      5.76034036335609
  H   7.03067882103912     11.31309907889342      5.74410680893912
  H   7.78766102978143     11.73135673027853      4.20805997881562
  H   8.88715853838436      9.75175975526792      7.37006177804269
  H   9.07022117860373      6.80869651642047      8.05898046380409
  H   11.01119362906294      7.07479935871695      4.21443085299993
  H   12.98733450724964      5.35206990087946      6.93841930815195
  H   11.27789323930667      3.93924072676473      6.95260464389519
  H   11.89373336947096      3.92975298215787      8.60882228126599
  H   7.81269212410293      5.03858226295756      7.06999089748845
  H   8.00220983598723      6.49556814351394      6.11403849739515
  H   9.09396794588615      6.35049915920221      3.87786315080354
  H   10.05216619420324      4.93010917208343      3.45188676205514
  H   8.22452869727228      4.31528067441489      4.88129232577980
  H   9.70498147756297      3.99086620714545      5.70951679065730
  H   10.31948419714681      5.60475883302233      9.31797203475318
  H   9.41863481239752      4.31486803716655      8.53967565659276
