# Supplementary material for: Partial to Total Generation of 3D Transition-Metal Complexes
Source: J Chem Theory Comput. 2024 Sep 9;20(18):8367–77. doi: 10.1021/acs.jctc.4c00775 (PMC11428130; doi:10.1021/acs.jctc.4c00775)
Supplement: Supplementary file 2 — ct4c00775_si_002.zip [file ct4c00775_si_002.zip › sco_338/NIGXUY_comp_0/28_51_21_l.xyz]

86
2 1 -3064.335027886704
  Fe  10.73875057455775      7.29618756627002      7.04999010385986
  N   10.94039158957541      7.70970554607867      8.91774107451155
  N   10.39838284230188      6.89239853186225      9.87405618681873
  N   10.65889188612111      7.36381687498617     11.04235870498628
  N   11.36453391046848      8.49493498844886     10.87131646733579
  N   8.91244136796008      6.65496678157799      7.31002810953675
  N   8.48677804862087      5.60643027475748      6.54506777205641
  N   7.26142685257904      5.32677455076127      6.82644611232243
  N   6.87132549796558      6.18888750375465      7.77972180512811
  N   12.49314101068357      7.99896438767164      6.54401662698180
  N   12.85336975183088      9.27542792147709      6.86349542641525
  N   14.33203408963442      8.50412333502128      5.56107576574989
  N   13.95789951815664      9.57974138307447      6.27362774212885
  C   11.54377812244098      8.70195753675304      9.56511483847468
  C   11.89987094092987      9.23564445339654     12.01868685513046
  C   14.24581508449815      8.38972177682010     11.61555119846222
  C   13.12670265603160      8.56354583525337     12.63011169821467
  C   13.57467890832759      9.38573120043126     13.83121616161969
  C   7.89033959972205      7.00257716360968      8.07528826196702
  C   5.54312898841536      6.09100218166515      8.40006218444544
  C   6.36959295248505      5.92927991744079     10.79171490973830
  C   5.54634729155548      5.27398716214021      9.69317330132133
  C   5.95217555592919      3.82728460884161      9.46139009008911
  C   13.42407596004999      7.53676484597368      5.72093773575683
  C   15.52936233684010      8.52533122758557      4.71158073109590
  C   15.19718328401160      8.51434481244610      3.22162325200431
  C   16.50307280365933      8.50437969421485      2.43818318725522
  C   14.31402431222076      9.68778543294730      2.82948661566557
  O   10.32439254355250      6.99921999384270      4.91580313590926
  O   9.96722743904497      9.29128287526042      6.46534706284659
  C   9.99577424603487      9.36815498454503      5.01575087364043
  C   9.46764857414622      8.08178317730464      4.46476458247493
  N   11.37873844658959      5.47296174669959      7.37785115820007
  N   12.11085540221278      4.74833917896250      6.31444092629602
  N   12.88545719047145      4.03924318022988      7.36777530184244
  C   14.65877575867251      1.89501800862558      8.55110714147640
  C   14.30406658313249      3.93360722606407      7.05697122495227
  C   15.06248188628396      3.32206016075401      8.22404106622465
  C   12.50677663716154      5.11297652960178      8.29089973876343
  H   12.09294721386694      9.51174342857641      9.12347726763676
  H   11.09254731468473      9.31352058811086     12.74112624616398
  H   12.13803227544734     10.23519996182123     11.66134539561840
  H   13.95911035344668      7.73983671583234     10.78759942117710
  H   15.11607429550605      7.93911201208957     12.08613332241791
  H   14.56084893507527      9.34948631390286     11.20340338234823
  H   12.81311184136026      7.57850935012355     12.98315525958905
  H   13.89916471062845     10.38230988767964     13.53209831139745
  H   14.41402805150535      8.90404724386703     14.32627299134050
  H   12.78000571246516      9.49580167681257     14.56683671463716
  H   7.86649004755453      7.79147214504234      8.80072515518948
  H   4.90288490867962      5.63890376054033      7.64891935235591
  H   5.20255666593825      7.10838676583562      8.57724832835279
  H   6.22882943933368      5.40197040763952     11.73185771691224
  H   6.07971207148210      6.96728157783301     10.95707844825184
  H   7.43826304095863      5.89737682888275     10.57396036297926
  H   4.49824896125223      5.28821211760307     10.00291584428757
  H   5.36141789561651      3.35820301185165      8.67712602735408
  H   5.81300963674982      3.24821975276639     10.37096758181596
  H   7.00321559292406      3.74222471567278      9.18443696807339
  H   13.43132588104689      6.55785223316951      5.27872118165775
  H   16.13998354435386      7.66858988559837      4.98781279050874
  H   16.06413447980117      9.42955409100497      4.98814998584454
  H   14.66367424643663      7.58297810828163      3.00497613321905
  H   17.07528587626243      9.41386332377514      2.61734922944358
  H   16.30228415776883      8.45015446944727      1.37134679509442
  H   17.13059738639767      7.65360707364527      2.69893245638753
  H   14.80182079336334     10.63774050555085      3.04456884782932
  H   13.35635566145691      9.68107145587423      3.35110560125099
  H   14.10155133516367      9.66166081055598      1.76363787958668
  H   9.78180426832867      6.19269771364087      4.90774773968261
  H   10.62804764304961      9.92079188553266      6.79228296160797
  H   9.37123391848193     10.19768409979734      4.68680677110783
  H   11.01678123893838      9.54165550203383      4.67838789635953
  H   9.47489829498407      8.11235736495873      3.37603365291657
  H   8.44760056717203      7.90746986108557      4.80427821612838
  H   10.57575337765287      4.90984995227157      7.65895367306710
  H   11.47163367364600      4.07625815992599      5.88945507186680
  H   15.25380817679657      1.50667107198443      9.37423863800131
  H   13.61082605880258      1.82403851172751      8.83324611296563
  H   14.81517681385429      1.23816119588921      7.69648615171237
  H   14.39652337224005      3.29749095087566      6.17705546661240
  H   14.72434366503667      4.91866915071265      6.80480375373513
  H   16.12259773508608      3.36177751819557      7.97234481297264
  H   14.94939421812637      3.96048774252091      9.10546616910329
  H   13.22174096248650      5.93707079255756      8.33473314008173
  H   12.20229624382323      4.80957274969644      9.28609864156522
