# Supplementary material for: Partial to Total Generation of 3D Transition-Metal Complexes
Source: J Chem Theory Comput. 2024 Sep 9;20(18):8367–77. doi: 10.1021/acs.jctc.4c00775 (PMC11428130; doi:10.1021/acs.jctc.4c00775)
Supplement: Supplementary file 2 — ct4c00775_si_002.zip [file ct4c00775_si_002.zip › sco_338/NIGXUY_comp_0/28_51_21_h.xyz]

86
2 5 -3064.332351296463
  Fe  10.62480935653987      7.46857064486403      6.97048884528648
  N   10.87783156634215      8.09373074396672      9.00509796059303
  N   10.26357219102177      7.40297162683707     10.00721307683968
  N   10.63611791750200      7.86008154472961     11.14854161002662
  N   11.50120516143858      8.86819384901924     10.90899566422765
  N   8.55683570796474      6.79400890273963      7.35200103836688
  N   8.06572359530237      5.94386189589565      6.41076703004652
  N   6.89304991333813      5.53357160155200      6.74064152780783
  N   6.59652903623464      6.12054358974602      7.91580490408127
  N   12.60906121487824      8.12562073947973      6.38389668791917
  N   12.91095050492772      9.42915060899334      6.62939527098838
  N   14.47173810464435      8.63055809447288      5.44596610869657
  N   14.02618936976652      9.73906661701705      6.06551683051316
  C   11.64694682783018      8.99829739105521      9.59102697121372
  C   12.18058732873547      9.56238546154986     12.00749600514036
  C   14.37908048707269      8.39999424866301     11.56596670164848
  C   13.32211712425863      8.74212966719435     12.60398128718780
  C   13.91132152220465      9.51864205326951     13.77399511842368
  C   7.62679499183901      6.88791101412235      8.28458255963148
  C   5.34426779433905      5.82072874498436      8.62360167889717
  C   6.38764153557385      5.20660414798643     10.85326004069555
  C   5.50675513902135      4.74786019199232      9.70097793031036
  C   5.96554481575611      3.41764794285694      9.12540822372570
  C   13.58957181009769      7.64519102323715      5.64035807155041
  C   15.69685589942840      8.64322224976190      4.63673607022741
  C   15.41522848554679      8.54503458521156      3.13924150446251
  C   16.74617883676899      8.54027865450043      2.39942078585266
  C   14.50658820641158      9.66441961725512      2.65722804765935
  O   9.99688957026149      7.13506192218978      4.86874909793685
  O   10.01310437725491      9.46579054088005      6.28350894296945
  C   10.01518494799679      9.52193878336207      4.83576740832274
  C   9.31911465799715      8.29452915498535      4.33449943735306
  N   11.27782143372057      5.43745400624354      7.27040853503467
  N   12.23598474535607      4.82436045579535      6.31737210417034
  N   12.78874679204396      4.02395651194171      7.44767098434418
  C   14.30104958152840      1.78027447276089      8.80790988627637
  C   14.24000057706347      3.91916463028805      7.41752540277749
  C   14.75354158627628      3.22317933991350      8.66802607950596
  C   12.23164536839581      5.04137860496707      8.34395840585533
  H   12.28307598835202      9.71008107740704      9.09710205826869
  H   11.42102031918630      9.78060293914774     12.75262952754203
  H   12.54430267774552     10.50472327875169     11.60344511810242
  H   13.98197405353561      7.79473566016768     10.74958997536778
  H   15.18580358934295      7.82981568596693     12.01997589654252
  H   14.81971762881673      9.30167211676505     11.13823437999816
  H   12.88832142484493      7.81562193310050     12.98704890526445
  H   14.35580656656948     10.45749879192547     13.44402545814909
  H   14.69390792670659      8.93824954697322     14.25592905496115
  H   13.16059512462022      9.74714199324053     14.52824806210938
  H   7.68056991080767      7.46688429078101      9.18605855486130
  H   4.64454046259352      5.50564909284129      7.85591985550930
  H   4.99095823847980      6.75655612714525      9.04965054114147
  H   6.35665844522395      4.48053393282744     11.66183169626200
  H   6.06091976600004      6.16188985713216     11.26404671357864
  H   7.43428127884467      5.29904130771287     10.55814190433727
  H   4.49164336995834      4.62043380659904     10.08544013358957
  H   5.33319098399571      3.08729514172688      8.30370999445106
  H   5.94028603590257      2.64712342816604      9.89199679332414
  H   6.99067408739826      3.47078427693967      8.75682456181522
  H   13.65839371936687      6.63417998593640      5.28187840883536
  H   16.32049604328848      7.81974161983681      4.97721336568418
  H   16.19780247833906      9.57537462154379      4.88203602988447
  H   14.92083095552735      7.58546973709532      2.95514202210213
  H   17.28127204406620      9.47766860907508      2.54711051307641
  H   16.58315411414151      8.42301234757390      1.33116641351706
  H   17.39333375275758      7.72725712804058      2.72485894754627
  H   14.95228628493577     10.64116548304277      2.84145980079481
  H   13.53026559639782      9.64783611187058      3.14248665702209
  H   14.33598002220080      9.57759673821152      1.58707633968097
  H   9.32250809652770      6.43543638949481      4.96042559550535
  H   10.68080567107051     10.09155957943265      6.60092422509534
  H   9.49003046454433     10.41468925947937      4.49952069352371
  H   11.04304464582294      9.55989005982976      4.47597184341734
  H   9.34471225001895      8.27130619750652      3.24570363626826
  H   8.27886489986268      8.28714845305562      4.65950210829090
  H   10.46952648071365      4.82113840971714      7.35567041470844
  H   11.72217063975314      4.18669533016789      5.70889278644816
  H   14.71886222682770      1.33079401348608      9.70568013152027
  H   13.21795941656230      1.69888444613701      8.86568620045844
  H   14.63096028609877      1.18263944678422      7.95916931994194
  H   14.50631289173070      3.33883342783139      6.53411521337343
  H   14.69839428935490      4.91450377339116      7.31739366264976
  H   15.84231776042712      3.27184996098416      8.63807483621296
  H   14.46102923423439      3.79973105295118      9.55074956934873
  H   12.91650694123145      5.87169112267520      8.54602409623800
  H   11.77543583250019      4.68814553319523      9.26273314702006
