# Supplementary material for: Partial to Total Generation of 3D Transition-Metal Complexes
Source: J Chem Theory Comput. 2024 Sep 9;20(18):8367–77. doi: 10.1021/acs.jctc.4c00775 (PMC11428130; doi:10.1021/acs.jctc.4c00775)
Supplement: Supplementary file 2 — ct4c00775_si_002.zip [file ct4c00775_si_002.zip › sco_338/NIGXUY_comp_0/28_44_3_h.xyz]

79
2 5 -2914.338249040535
  Fe  11.06944304974421      7.01257320729891      6.73418432950789
  N   11.13891313641435      8.09918161195820      8.58988383382995
  N   9.98945388735641      8.15104512347014      9.31535983569292
  N   10.20648516488237      8.73360718134784     10.44164258305272
  N   11.50963472295219      9.07599822972324     10.46092287758349
  N   12.86802793360789      7.80733033976262      5.83103397287072
  N   13.45615819291063      8.85210037163172      6.47438447688271
  N   14.38826073249682      8.66983254134036      4.58105037965954
  N   14.36348988430185      9.37541824966496      5.72706154572473
  N   8.93244042698089     10.45907361405371      5.20316309942325
  N   9.98058975726127      8.75583034061241      4.53164109330313
  N   9.89721742075669      8.66452487829074      5.88336359610289
  N   9.40491463071864      9.82665537714766      4.11501313846276
  C   12.07559403264659      8.67977221983990      9.31894350147543
  C   12.11480242411295      9.68774722057999     11.64930949647819
  C   13.26569048847502      7.54267135719856     12.32386229188506
  C   12.35821341364704      8.67834080401193     12.76914458661214
  C   12.93127312632384      9.42190679994640     13.96827914733500
  C   13.46200763023651      7.71093574706794      4.65241209434862
  C   15.25784730886851      9.05230426797661      3.46308982280619
  C   14.48073343498765      9.64967505873714      2.29176891627088
  C   15.47111455265572     10.01770370019960      1.19548646199769
  C   13.63562105983149     10.84056928224330      2.71634317411478
  C   9.16242023253970     12.90539544524118      5.62379381753001
  C   8.39838917357881     14.21364962994069      5.46913597028276
  C   10.51091815502343     12.95009177963483      4.92261682258374
  C   8.28248201668038     11.77178788829359      5.10120505941023
  C   9.24465257411952      9.73953178185764      6.28686931846351
  N   9.53923505008088      5.69076425507041      7.56886422021842
  O   10.72480548599934      6.13539920140880      4.75514424613831
  O   12.26097147507466      5.37544523343581      7.48034485388767
  C   11.51365305130649      4.22600954320638      7.94182757607612
  C   8.54198099091926      5.07171656493886      6.66312811010018
  C   9.57861035184187      5.33870429685457      4.34322705064944
  C   9.11998439669270      4.40321286157373      5.42912784285031
  C   10.21370247688847      4.75354862234314      8.49602686497006
  H   13.09843332352474      8.83357929080428      9.03085368828538
  H   11.44086137195878     10.47673244464781     11.97061041500515
  H   13.04742488442277     10.14319283648987     11.32321985945356
  H   12.83937898380249      6.96465533308008     11.50299072935609
  H   13.43530744312686      6.85054104678880     13.14474544572959
  H   14.24066977957008      7.91635819753148     12.00801714088325
  H   11.38593413617016      8.26662724471254     13.04921883606894
  H   13.90433352950533      9.85571856418995     13.73811915015732
  H   13.06760329727810      8.74002963906616     14.80366814552847
  H   12.27426823039056     10.22290454685896     14.30254578568808
  H   13.24930977636187      6.99119848833912      3.88364922576157
  H   15.81321067353140      8.16779235598887      3.15970714640955
  H   15.96053743151244      9.77057574088948      3.87568819755214
  H   13.81671135305420      8.87164639353781      1.90058724011330
  H   16.15234170962534     10.80044689843983      1.52757322007537
  H   14.94444950860036     10.39204145810041      0.32136574016369
  H   16.06808651263030      9.16367739023029      0.87966671646891
  H   14.25316593882561     11.62918154834203      3.14506231885467
  H   12.87780813328231     10.57152318105279      3.45202751399579
  H   13.11660796287661     11.25842181876721      1.85709622617849
  H   9.32763156137520     12.73260217788016      6.69258751753766
  H   8.97297601702915     15.03745694943917      5.88463413317202
  H   7.43780407690963     14.19029148896485      5.98127448024120
  H   8.21486054121931     14.43877331179201      4.41919479642752
  H   10.39171839339662     13.08978267595959      3.84864918689582
  H   11.09405252387460     12.04240922590187      5.07889858328555
  H   11.10274643300134     13.78131088462438      5.29785410285438
  H   7.34259942813371     11.71493662407541      5.64526081055226
  H   8.05904603440098     11.90282193273985      4.04639700780073
  H   8.99216932331568      9.99324874901463      7.29998090480508
  H   9.03761346005909      6.35017882312321      8.15695304394062
  H   10.65721798696413      6.97137176507312      4.25227240749074
  H   13.07253988241075      5.08807693310480      7.04532363024088
  H   11.36433696899120      3.53483874654624      7.11534896321100
  H   12.07141538254738      3.71413480307779      8.72455003208094
  H   7.94601676108475      4.34767736004653      7.22307584973520
  H   7.86172160116441      5.86573210158678      6.35568123846857
  H   8.77184630388775      6.02006881820562      4.06858517967370
  H   9.86559999634549      4.77717032542593      3.45511812112035
  H   8.33308997650193      3.78788084305236      4.99116922634959
  H   9.91467807238096      3.70666713834782      5.68924564270059
  H   10.42129870957758      5.30331479031484      9.41128725738793
  H   9.56838774240974      3.91409848595406      8.76145113370387
