# Supplementary material for: Partial to Total Generation of 3D Transition-Metal Complexes
Source: J Chem Theory Comput. 2024 Sep 9;20(18):8367–77. doi: 10.1021/acs.jctc.4c00775 (PMC11428130; doi:10.1021/acs.jctc.4c00775)
Supplement: Supplementary file 2 — ct4c00775_si_002.zip [file ct4c00775_si_002.zip › sco_338/NIGXUY_comp_0/30_49_41_l.xyz]

54
2 1 -2195.626639751771
  Fe  10.81119004435319      7.46964456589657      6.86878579371897
  N   8.51702109044309     10.79652423893606      6.37706897399576
  N   8.26712421026543      8.74252500761301      6.81988210221450
  N   9.61411358500473      8.95829614376538      6.66314997790463
  N   7.61862495104252      9.84198916570209      6.64106343247519
  C   8.41730234877035     12.52882208157481      4.58708453821732
  C   7.97852015500933     13.96732034910466      4.34671833555939
  C   7.76128770442721     11.56660102416718      3.60984814277868
  C   8.10808135317834     12.16674899146747      6.03779930223729
  C   9.74283369962361     10.25421233611592      6.38990166556360
  N   11.82820572951174      8.49723875976446      8.32248539780331
  N   12.04588801509029      8.10149667317473      5.37217332122231
  N   9.62162116881337      6.44607873719765      5.58554038799400
  N   9.67666309081564      6.84118998589708      8.43416564517151
  C   9.42022539099846      6.93398340631593      4.19463249857987
  C   10.71750913331313      7.20254447994351      3.46945915884686
  C   10.30611012825027      7.22551460763118      9.72100600562174
  C   11.49339607164398      8.37792712199492      4.01543857475211
  C   10.96440203356133      8.56624905627516      9.53598114842359
  N   12.09923923694826      5.86410368461431      7.19000798283043
  C   11.95692473491828      4.55154827057067      6.50946159729017
  H   9.50419413763521     12.48184519291756      4.45450464567813
  H   8.22831826230775     14.27435333898885      3.33444153546035
  H   8.46187142951008     14.66225937182686      5.03129294383415
  H   6.90082694005865     14.07329626067895      4.46343908800868
  H   6.67690830416589     11.58354463072112      3.70917344456059
  H   8.08902114009883     10.53560136046728      3.75239385348184
  H   8.00060310909865     11.84424537141459      2.58641703762581
  H   8.60667288634805     12.84041288658681      6.73139920534508
  H   7.04054322025444     12.20369490716302      6.23455991733129
  H   10.64794901264977     10.79797757663457      6.19490528299396
  H   12.07514012774100      9.44896715064367      8.06565856481000
  H   12.71496516952915      8.07773501130770      8.59225782903402
  H   12.77177481152362      7.40217403558735      5.23549127976135
  H   12.56661769332103      8.92836662258705      5.65390613678734
  H   8.69971986678459      6.43379855224075      6.01359099740016
  H   9.90008866325718      5.47336211128384      5.52698744383189
  H   9.45117473682084      5.85120259278020      8.46061052469011
  H   8.77813905398276      7.31484102691331      8.34606829922373
  H   8.82488410444105      6.20726522313436      3.64175144902606
  H   8.83171588066185      7.84586988678225      4.25295249663368
  H   10.48114608684021      7.41362362564521      2.42716462382354
  H   11.34447640794836      6.30686067774600      3.44340243752842
  H   9.58454279819266      7.25553924958274     10.53628979812701
  H   11.04601417755741      6.47045720725273      9.98721916430089
  H   12.30763855223514      8.63941205449492      3.33910341371768
  H   10.84404842041278      9.24679405458329      4.09057279113683
  H   11.53085997174643      8.85063741009347     10.42154458295289
  H   10.21372921015216      9.33375678170374      9.36497407419141
  H   12.09171721227545      5.66934289348604      8.18669137311361
  H   13.05436472585923      6.17178803101777      7.02181097615192
  H   11.00323778593671      4.10273923648203      6.77239224571561
  H   12.00246187550282      4.68618881552575      5.43304013628302
  H   12.74261534744730      3.85763216496904      6.79938842405924
