# Supplementary material for: Partial to Total Generation of 3D Transition-Metal Complexes
Source: J Chem Theory Comput. 2024 Sep 9;20(18):8367–77. doi: 10.1021/acs.jctc.4c00775 (PMC11428130; doi:10.1021/acs.jctc.4c00775)
Supplement: Supplementary file 2 — ct4c00775_si_002.zip [file ct4c00775_si_002.zip › sco_338/NIGXUY_comp_0/29_49_22_h.xyz]

57
1 5 -2683.392306358652
  Fe  10.21954648931018      8.11977096426014      6.43560642612962
  N   8.31103298765350      7.31891813242989      7.11698991643203
  N   7.64669352148804      6.46057238841771      6.30174018069121
  N   6.73696883386863      5.83059444378751      6.95696804471819
  N   6.79535924779029      6.27831509769857      8.22504750278700
  N   12.09005853547955      8.93017268392331      5.74826154635801
  N   12.14182862567438     10.17671965161036      5.21812605126067
  N   14.12728735940738      9.47791034073108      5.37497854059774
  N   13.35903842475302     10.51676957332152      4.98816801506074
  C   7.77194274691462      7.18903383417063      8.31374503430950
  C   5.94865730512459      5.70739052336954      9.27454724429696
  C   7.83034359275908      5.08233079963097     10.85868897095189
  C   6.63493487233607      4.58729092169252     10.05801229141121
  C   6.99770497647864      3.40575080293224      9.17189239509217
  C   13.33593572996904      8.50718925817977      5.83802657711473
  C   15.58107114702425      9.49298934438681      5.19530794951932
  C   16.04856993463355      8.55300581855175      4.08703720002984
  C   17.56864535836920      8.60710339565743      4.01759130521274
  C   15.40784105590241      8.88848862230566      2.74996847424741
  O   10.77168526683442      8.04031735491531      8.41346291743326
  O   11.19307877405210      6.38307905540688      7.18184975091443
  N   11.26162311163583      6.84672893025957      8.35672821101333
  O   9.42457358641727      9.88894489793032      5.42349449450890
  O   9.53651171129702      7.34715094477041      4.53165299087262
  C   8.83245422532451      9.55682348276949      4.20219562247330
  C   8.09885595557883      7.76900118161517      2.59945434553950
  C   8.79394055490461      8.28961236413122      3.79503492788542
  C   7.33326493600827     11.37121430124913      4.06908868889314
  O   8.38695455641021     10.58500323932238      3.46946548691372
  H   8.06768562398550      7.70876729952767      9.20528424693832
  H   5.05919391724224      5.34296905072755      8.76959683084318
  H   5.66045382322458      6.52512684922149      9.93106227861583
  H   8.19512928996457      4.29537363925207     11.51444220947204
  H   7.57825411530653      5.93762724616200     11.48592445305669
  H   8.66510197962663      5.36196076394263     10.21525640839847
  H   5.86728465348861      4.26216341453998     10.76568798746061
  H   6.14049169032686      3.04055930058797      8.60910164386208
  H   7.37430941206084      2.58379923464774      9.77636777654908
  H   7.77849084621420      3.66628853616720      8.45842580561741
  H   13.65681433679283      7.55634410441655      6.22263589074291
  H   16.03036551674804      9.23273783882820      6.15114523136457
  H   15.83570310995549     10.52430420285775      4.96801905037713
  H   15.75883619898353      7.53582516669102      4.36950467055998
  H   17.91445672455596      9.60406201008691      3.74538233200319
  H   17.93700042083786      7.91594876919672      3.26349213746221
  H   18.03042353404913      8.33781958829983      4.96653206811196
  H   15.66307763771847      9.90008894844726      2.43526861972550
  H   14.32169633053374      8.81367724941653      2.77774850893449
  H   15.75969548449268      8.20491405433549      1.98084416899351
  H   10.20161141604425     10.46299126511071      5.23896426039017
  H   8.91442530621290      6.63128881995043      4.78145223209461
  H   7.56807403153649      8.56455270522066      2.08839354599388
  H   8.80900551446883      7.32274079413632      1.90319278502844
  H   7.37821013364915      6.99569914828972      2.87352632100353
  H   7.66320122442514     11.81755589613939      5.00420019987634
  H   7.10033095390110     12.14893831104557      3.35189814655398
  H   6.45642335065725     10.74824344343390      4.24255908738924
