# Supplementary material for: Partial to Total Generation of 3D Transition-Metal Complexes
Source: J Chem Theory Comput. 2024 Sep 9;20(18):8367–77. doi: 10.1021/acs.jctc.4c00775 (PMC11428130; doi:10.1021/acs.jctc.4c00775)
Supplement: Supplementary file 2 — ct4c00775_si_002.zip [file ct4c00775_si_002.zip › sco_338/NIGXUY_comp_0/28_24_11_h.xyz]

103
2 5 -3366.78836489753
  Fe  10.48311834565531      6.97697270159366      6.45569037986608
  N   11.98411599307738      5.44049538862063      6.75862823488160
  C   11.82128814388213      4.13844156003840      6.93074143727611
  N   12.91874458920472      3.66673477647615      7.52368977021786
  N   13.21113454397283      5.75060582268164      7.26338149039923
  N   10.80176527664177      7.53012723970652      8.54023617311193
  N   10.57119540968417      6.55022267279123      9.45488193785619
  N   11.14493101588550      6.83766352217469     10.56927462546809
  N   11.76180450113890      8.02145743840694     10.39760025038328
  N   12.10564100041277      8.34497663788529      5.81452664484845
  N   12.06001528825381      9.64429171701527      6.20778541093512
  N   13.92034926353138      9.33887106350802      5.24102254876757
  N   13.14547659442458     10.24675095663322      5.86747295082681
  N   8.25212472566007     10.55643846346246      5.50381427281621
  N   8.84119515187978      8.74992533896884      4.58994125028728
  N   9.16192784729984      8.65193509589232      5.90532257984586
  N   8.29957369998535      9.88758585573102      4.33755901889092
  C   12.62723352724315      0.45169022147060      9.52952541319110
  C   11.54840773542245      8.43690180781830      9.14620502636972
  C   12.61534724780725      8.58893065401223     11.44364717689524
  C   14.74157230272554      8.13059950324242     10.15733477706985
  C   14.00210423395397      7.94952054648376     11.47384395327606
  C   14.77846494104107      8.53765313096723     12.64437600893780
  C   13.26956994261039      8.17431741610252      5.21551123539360
  C   15.21382716991726      9.70383926302668      4.65355943328364
  C   15.17134559569013      9.78162961503268      3.12920034098513
  C   16.56802827796093     10.11808119877205      2.62473197910636
  C   14.13627066137490     10.78176031184453      2.63965528365563
  C   13.20790857416675      2.31293282844962      8.00519966932637
  C   12.26749720856561      1.87495278492730      9.12549916901264
  C   12.31109363230394      2.82767882991534     10.30966579473469
  C   8.88362044501421     12.95394354220648      5.76277343848638
  C   8.26402953360597     14.34266775477491      5.84469448912689
  C   9.92638333709711     12.86162633042396      4.66006088535225
  C   7.76023830296494     11.93715220103394      5.57332887025051
  C   8.79255169160253      9.79185458314151      6.45712274541928
  N   13.77629712174917      4.69071484726600      7.72150393216661
  N   8.89223387233823      5.62662300683262      7.13393836771559
  C   6.35099953138559      5.04478428887153      9.20981891582617
  C   8.37600550620040      3.35317796963741     12.06688615325443
  C   7.53530495504648      6.22553536492563      7.38419539313080
  C   7.20401511464714      4.01482926459470     11.36301287535788
  N   8.83162679689837      4.43404914984562      6.33494140031282
  C   7.50711014306108      4.35554902258937      9.91174246026560
  N   6.57887541706772      5.24362596056039      7.77634426679951
  O   10.06501478226358      6.36392539762717      4.37311084243070
  H   10.92928109541006      3.59379556495307      6.66425575072295
  H   13.63355784769049      0.40433533251395      9.94444946636795
  H   12.57686218410418     -0.23770776085980      8.68822111128186
  H   11.94254578609638      0.09054440294434     10.29287105544437
  H   14.23912889315342      2.33893056069875      8.34581991201721
  H   13.14727982945277      1.63900120062462      7.15354054910624
  H   11.25014550390778      1.86538754577058      8.72097124935935
  H   13.31444444429115      2.87975836868226     10.73182699178860
  H   11.64114640659179      2.48503293560670     11.09437616067659
  H   12.00541192352719      3.83866140405744     10.04428367844451
  H   11.92426291556326      9.34553990744163      8.71455931636270
  H   12.09185345076349      8.44285320918594     12.38394733831176
  H   12.68231632581961      9.65783148662943     11.25153894162277
  H   14.23214243473792      7.65463124044081      9.31998667570967
  H   15.73196261220385      7.68565976966805     10.21775926091618
  H   14.87579318416772      9.18887979067632      9.92599156710287
  H   13.85961991211193      6.88129184495602     11.65397131387766
  H   14.94051579721293      9.60786515630254     12.51537130104876
  H   15.75536928284503      8.06729566547855     12.72314779322892
  H   14.26337868426973      8.38627731108144     13.59132443017368
  H   13.65295704827597      7.26031799315423      4.80316697398560
  H   15.94284332310802      8.97167558024449      4.99337141617205
  H   15.46936521368096     10.66657464946927      5.08703697208073
  H   14.90634995872698      8.78766871640231      2.75316996253642
  H   16.88397278947858     11.10307204518743      2.96701322125148
  H   16.58364353008657     10.13091771123632      1.53792264974510
  H   17.30887029835356      9.39219673911906      2.95649231947758
  H   14.35675260106152     11.78411173087875      3.00548546647665
  H   13.12503831341458     10.52708592932167      2.95604009907081
  H   14.13500192350763     10.82208092157815      1.55318849611177
  H   9.36824641329972     12.74025851145513      6.72139050980542
  H   9.03187178566742     15.08767471528648      6.03739834167020
  H   7.52575175378307     14.41578372511714      6.64181051611705
  H   7.77632715944419     14.61107286093809      4.90825262548891
  H   9.47936842879826     13.03653314268577      3.68203922573809
  H   10.42060537896981     11.89151229347887      4.63635818689029
  H   10.69800757033516     13.61329164577278      4.80859752620009
  H   7.03883522885492     11.98527204987723      6.38589179684747
  H   7.23176345645703     12.10469274879549      4.63918446309189
  H   8.90344575306636     10.07168642441273      7.48779142956215
  H   9.24363574694908      5.32895489639750      8.04073915407747
  H   5.45799043233507      4.42919597158274      9.30442198604308
  H   6.13250420798619      5.99647047321920      9.71253554379596
  H   8.13386360510593      3.11566981679461     13.10046423701521
  H   8.65575169792512      2.42123898674823     11.57454360357272
  H   9.25202264485222      4.00271763400950     12.07420714540731
  H   7.69701148977602      7.00549809648474      8.13683174407241
  H   7.22763908679626      6.69651404082701      6.45438520429056
  H   6.33257667658619      3.35845249711639     11.40429102970660
  H   6.92137434300595      4.92441227283495     11.89796686770231
  H   7.96008990066671      3.96873373557673      6.59638875703658
  H   8.73464026962200      4.73557922343188      5.37228402167804
  H   7.75817275466955      3.44326786874083      9.36408765152225
  H   8.39472979041308      4.99339935044989      9.89031926359212
  H   5.71152527274205      5.34358175343460      7.27467805184608
  H   9.61122197874333      7.12608301926201      3.95582320079356
  H   10.69761566723028      6.01929924285871      3.73373020211826
