# Supplementary material for: Partial to Total Generation of 3D Transition-Metal Complexes
Source: J Chem Theory Comput. 2024 Sep 9;20(18):8367–77. doi: 10.1021/acs.jctc.4c00775 (PMC11428130; doi:10.1021/acs.jctc.4c00775)
Supplement: Supplementary file 2 — ct4c00775_si_002.zip [file ct4c00775_si_002.zip › sco_338/NIGXUY_comp_0/31_30_411_h.xyz]

23
0 5 -2472.503475262435
  Fe  10.83626181534308      7.45694592543589      6.42892338256436
  N   10.35260567150878      6.65391834703767      8.52367928360099
  N   12.60162342100986      6.06793331775236      6.27576892070123
  N   9.30442197007811      5.94809338396726      5.62717493533634
  N   9.27153304637616      9.07754597365935      6.47229742799396
  N   11.14606632021310      7.88637183684152      4.40122451568741
  C   10.22311735381856      8.07678063606974      3.67716873010882
  S   8.87140728551662      8.30187603701566      2.81381490048770
  N   12.06803960913711      8.80141843884459      7.47245835674695
  C   12.80241375653165      8.41410898399510      8.32247669523167
  S   13.73809762328164      7.73762137925703      9.45911463249188
  H   11.24020750499285      6.61189783145666      9.02014234213123
  H   9.77958891581879      7.29850123714888      9.05450809906103
  H   9.92586713646087      5.74061750260393      8.61185711046767
  H   12.53268994863756      5.06108689914980      6.19539599180015
  H   13.02645738196088      6.40715745859806      5.42128000500876
  H   13.25724549214567      6.25939463375656      7.02781037402069
  H   8.61726351433280      5.56453406454689      6.26338477697827
  H   8.78809993251670      6.43001461683622      4.89450438307533
  H   9.75011211737704      5.16320417695141      5.16789433603881
  H   8.89025279173222      9.21561380826143      5.54069133359893
  H   8.49093987313119      9.10145971354265      7.11635361914812
  H   9.85140751808017      9.88253379727237      6.67606584771916
