# Supplementary material for: Partial to Total Generation of 3D Transition-Metal Complexes
Source: J Chem Theory Comput. 2024 Sep 9;20(18):8367–77. doi: 10.1021/acs.jctc.4c00775 (PMC11428130; doi:10.1021/acs.jctc.4c00775)
Supplement: Supplementary file 2 — ct4c00775_si_002.zip [file ct4c00775_si_002.zip › sco_338/NIGXUY_comp_0/30_23_4_h.xyz]

60
2 5 -2436.771609068423
  Fe  10.89993224133820      7.58692246710570      6.84351211906415
  N   12.19430260194583      5.71111349489320      6.92266642992828
  C   12.15996332299923      4.46065895952669      6.48960148767320
  N   13.31055775088959      3.86852023366147      6.82895092080106
  N   13.40039458901615      5.85689248469016      7.53894270076323
  N   8.56138173517122     11.25036565359397      6.33649168054393
  N   8.32493924120902      9.21273876375980      6.85692836870940
  N   9.64448022765293      9.40421379673298      6.57340554629314
  N   7.67382798487185     10.31166375026699      6.71361107532227
  C   13.47170962372244      0.09276505452672      7.26198131154704
  C   13.74071092964560      2.47456885431354      6.65241977201315
  C   12.97314386815115      1.50322021333410      7.54692442854753
  C   13.10373305901198      1.86126581463967      9.01878760529489
  C   8.22487617359692     12.95101845301882      4.54013855885898
  C   7.80840609985162     14.40294930526621      4.34447999776302
  C   7.37900429809693     12.00295206111790      3.70529290977322
  C   8.14374251320412     12.62628865088440      6.03009030648093
  C   9.76675697593761     10.68136643689428      6.24905747516669
  N   14.06745523881892      4.75911683171146      7.49160536179069
  N   9.78988406894285      7.20000656359691      8.70251047926918
  N   9.05345310493395      6.24539617990947      6.71301302096157
  N   11.56280593335213      7.76781461516764      4.76431777198471
  N   12.26665758682047      8.37651690613063      8.37832505516888
  C   10.75423051394251      7.05513697400330      9.79528990249895
  C   9.06698449966573      6.04801649114541      8.17707758424218
  C   11.67542926410658      8.25984996855373      9.73606871766898
  H   11.36285420324985      3.97953057547256      5.95262233845139
  H   14.52201136465592     -0.01392799209723      7.53041026892498
  H   13.36227145902596     -0.17752099091516      6.21292129398334
  H   12.91057445705741     -0.62992244249814      7.84865955973929
  H   14.80173682082694      2.46787517719538      6.88465961297860
  H   13.61940346158282      2.22717597012287      5.60030820694049
  H   11.91603199743431      1.55297633186402      7.26290966832228
  H   14.14504682911778      1.83898096097012      9.33712604995598
  H   12.55832741819512      1.14693688869239      9.63038935139271
  H   12.70929540111275      2.85194448566115      9.24738145597896
  H   9.27225739073692     12.85497309798208      4.23357115062639
  H   7.90115691932520     14.68354499241293      3.29854886863223
  H   8.42360044009165     15.08778350373582      4.92581141032427
  H   6.76892044855485     14.55454770282091      4.63255460160376
  H   6.32899514193216     12.05978194553084      3.98934636380881
  H   7.69230217734286     10.96291839000754      3.80245853278876
  H   7.44786630522128     12.26406643198424      2.65228875018768
  H   8.76919764358993     13.29426222605161      6.61797172691446
  H   7.12332140532132     12.70518250055436      6.39355905317517
  H   10.66789736354831     11.19570874580920      5.96708226512559
  H   9.14236351565081      7.95326357586768      8.90082499525850
  H   8.93767778532597      5.36375935045780      6.22761807927125
  H   8.26159900166638      6.82635856772520      6.45736417668606
  H   12.43712532835311      8.27777543470662      4.68755768512499
  H   11.73918635669831      6.87045276029671      4.32632175910007
  H   10.90324508355560      8.24870102934712      4.16253582591135
  H   12.61693189875517      9.31744876461170      8.24452022048983
  H   13.07523618864975      7.75880398269890      8.31185627724465
  H   10.28455150514770      6.98536759901384     10.77719762121825
  H   11.31811885848260      6.13889799263090      9.63399661258260
  H   9.62333810666713      5.14461225539747      8.40539248045135
  H   8.06652645390236      5.95284961355138      8.59746339770336
  H   12.44488251082452      8.18661183655363     10.50317099180070
  H   11.10582531147967      9.16606975733996      9.93582775915845
