# Supplementary material for: Partial to Total Generation of 3D Transition-Metal Complexes
Source: J Chem Theory Comput. 2024 Sep 9;20(18):8367–77. doi: 10.1021/acs.jctc.4c00775 (PMC11428130; doi:10.1021/acs.jctc.4c00775)
Supplement: Supplementary file 2 — ct4c00775_si_002.zip [file ct4c00775_si_002.zip › sco_338/NIGXUY_comp_0/29_28_3_l.xyz]

80
2 1 -2935.416488866892
  Fe  10.45492777412513      7.13800588906601      6.67628682757659
  N   11.67026058710306      5.77894613024393      7.33958588317331
  C   12.51219180876889      4.89669681658012      6.81295029196924
  N   12.99642568909183      4.15518100260301      7.81545242817632
  N   11.65559973174457      5.53536181086880      8.68648427704158
  N   10.33782999084323      6.37758736548630      4.91303690459549
  N   11.42351600835503      5.96440850110544      4.20264803086038
  N   11.05629193547325      5.59460199212277      3.02484277499708
  N   9.72471595327433      5.76043504009238      2.95282093881509
  N   11.79011409219112      8.36259977887290      6.03730950063457
  N   11.41565654909685      9.64592992072448      5.76933022162216
  N   13.43315809617852      9.44390788833375      5.17882893592418
  N   12.39787747173328     10.29434424647014      5.25186667457359
  C   14.25702041510132      0.64067334458474      7.09378703608536
  C   9.28561082127952      6.24602422700002      4.11581030100444
  C   8.98686791725603      5.51575061348492      1.70759363469832
  C   8.46496582339634      6.80213458388962      1.07118832806311
  C   13.05419184034327      8.25395341361209      5.65506132078251
  C   14.70017265438548      9.83489337494450      4.54742082329522
  C   14.94157441304625      9.11303133982743      3.22363556255202
  C   16.27019277264441      9.59215608768410      2.65360070693168
  C   13.79642759731269      9.31997122080566      2.24508580211212
  C   13.89357553227999      2.99274443463441      7.76417547508841
  C   13.23912164544543      1.77321004821737      7.11855235233052
  C   11.96149931589151      1.36956101600371      7.83695568115117
  N   12.44884903938197      4.56361338771779      8.96923514130514
  C   7.71700143652061      6.43804531439449     -0.20416054720751
  C   9.58188027387288      7.79982532001107      0.80935527786229
  O   10.41143904978132      7.94496427121680      8.65453198928003
  O   8.80546565994682      5.92643320084380      7.28928217683057
  O   8.99483226582812      8.52049190669545      6.08586599894955
  C   7.70356090403172      6.53377406858803      8.03490523549350
  C   12.45171909360092      9.12289963965798      9.38930099016521
  C   10.97998236738723      9.21285092568376      9.09257496395618
  C   7.88088953645523      8.84060818323869      6.96164801882574
  C   7.05018263270607      7.60682603805160      7.20482361528726
  H   12.74535584893360      4.78955964146530      5.77039904191775
  H   14.53120877348978      0.33683886686496      8.10325577562358
  H   15.16782555025302      0.91956424623528      6.56621883596674
  H   13.83990842975074     -0.22923011887919      6.59322562514932
  H   14.16476447549453      2.79284735148514      8.79684677332578
  H   14.78949540217705      3.29516763938157      7.22677443216477
  H   12.99545179989129      2.03438668139405      6.08327742468129
  H   12.15684465208459      1.12466081448669      8.88015167887748
  H   11.52607978908307      0.48988785038143      7.36968084848562
  H   11.20405965258647      2.15387000016319      7.81605862438431
  H   8.26969921796731      6.49226089907595      4.35103706608080
  H   8.17646204291004      4.82690503680925      1.93558154967786
  H   9.68966792875915      5.01019032874087      1.05150808366885
  H   7.74839264845288      7.25178782778397      1.76660327727164
  H   7.28962415177642      7.32864964354704     -0.65755501564707
  H   6.90222766674669      5.74063235076179     -0.01603791425981
  H   8.38474186933273      5.98611867019986     -0.93683671652988
  H   10.08313574040622      8.11439368579291      1.72488711248949
  H   9.18490679822269      8.69415190404123      0.33563375933614
  H   10.33502317831569      7.38095535215174      0.14267343765623
  H   13.67068705793090      7.37888166758402      5.70271400226780
  H   15.49768337936608      9.63845964248826      5.26050939710955
  H   14.62815899810389     10.90909418586003      4.40323023583770
  H   15.03046178480435      8.04249349531952      3.43726914628648
  H   16.23426233187382     10.65404220020178      2.41349250207692
  H   16.50143358010257      9.05817952785602      1.73546004660659
  H   17.09524812767014      9.43096985667544      3.34561628814422
  H   13.65069022817722     10.37729385678024      2.02714507200676
  H   12.85306522081044      8.92102280972552      2.61760516921496
  H   14.01016697166294      8.81679581819223      1.30536565712131
  H   10.80775592576798      7.22933150396840      9.18692004279624
  H   9.14268497320342      5.19494337062459      7.82297373381644
  H   9.51479683835754      9.33047615835007      5.91016809404316
  H   6.99179636285863      5.73937012975322      8.25223951351234
  H   8.08489432238780      6.93740992856206      8.97059452578600
  H   12.82162601184725     10.09664014322558      9.70438816515364
  H   12.65445658484379      8.42283161565715     10.19874109944758
  H   13.01915638834703      8.81170685507072      8.51506949833546
  H   10.77065659404591      9.91977393358938      8.29556945498416
  H   10.41884305691920      9.52295630423631      9.97368838653647
  H   8.25432466615086      9.25377282544228      7.89724856204969
  H   7.28640013173229      9.60127689996779      6.45823338257057
  H   6.15362198116703      7.92118282529964      7.74093384439147
  H   6.70153716942191      7.19272943027946      6.25788990479064
