# Supplementary material for: Partial to Total Generation of 3D Transition-Metal Complexes
Source: J Chem Theory Comput. 2024 Sep 9;20(18):8367–77. doi: 10.1021/acs.jctc.4c00775 (PMC11428130; doi:10.1021/acs.jctc.4c00775)
Supplement: Supplementary file 2 — ct4c00775_si_002.zip [file ct4c00775_si_002.zip › sco_338/NIGXUY_comp_0/29_11_21_h.xyz]

84
2 5 -2988.161496070595
  Fe  10.63711137592690      7.46418280931555      6.49711740893961
  N   11.83366978612025      5.73158987680572      7.00392669172081
  C   11.68668518887076      4.42622726406200      6.85365228712683
  N   12.74642043882626      3.82928979160213      7.40523173263389
  N   13.00899262098279      5.91267003664155      7.66257430492087
  N   8.84877744610250      6.36904792078783      7.16952382285344
  N   8.56444260934640      5.29350110830661      6.38561640732272
  N   7.56589103923021      4.63763561262717      6.86573247591291
  N   7.18023269124268      5.27833808197149      7.98036246382540
  N   8.35949944011763     10.95792250081826      5.25251973544833
  N   9.10174230979033      9.14839025273690      4.46121849444711
  N   9.46319739954781      9.18752068018639      5.76997397306799
  N   8.43995543955055     10.20516256705740      4.14360549116671
  C   12.37874891213790      0.21406031649088      8.52498807455863
  C   7.97561593762606      6.34220016148690      8.15895341462537
  C   6.11102745073468      4.74643575588974      8.83445271789809
  C   7.48755924490342      4.61554134908512     10.95971040005177
  C   6.63207391818363      3.85163697086284      9.96057661031206
  C   7.34047911228831      2.61253864450688      9.43617721753989
  C   13.03454940317445      2.39878036951373      7.56562087694157
  C   12.00756264044665      1.68879720845169      8.44427513923796
  C   11.90533065588117      2.32225667625170      9.82281793529094
  C   8.74695834242575     13.41845718025630      5.35452146872048
  C   7.99250022316551     14.74123936712890      5.37278356630519
  C   9.77993479560507     13.37263841296460      4.23986672340107
  C   7.73075334439995     12.28480247290623      5.23574093619480
  C   8.99591045123968     10.32701821640315      6.24784456099667
  N   13.55745281506497      4.77545572956386      7.91225348133167
  O   10.91482704250460      8.54036376773364      8.30480612955441
  O   10.25553363622162      6.66039501208620      4.55357666586612
  N   12.49007870730490      8.61315140445501      5.93272774940942
  N   15.15825981874197      9.81911319061888      5.29594186277290
  C   14.29947190315228      9.19017773523878      4.29313435419499
  N   13.18417991706904      8.93133524648104      7.16821212262649
  C   16.28903617632189      8.96131631664068      5.64861399553027
  C   13.38829327424224      8.11625194783696      4.86146123828026
  C   15.63330266481852     11.12562967360191      4.83951596600380
  H   10.86496556700240      3.92552624853527      6.37629775248292
  H   13.34458217349339      0.07786183988177      9.00997734446523
  H   12.42737760314276     -0.24933512479194      7.54102609150161
  H   11.64091360409067     -0.33006443040095      9.10919891111626
  H   14.02743696659990      2.35164927236413      8.00329555450312
  H   13.07797402472686      1.95846291124837      6.57190738272132
  H   11.03412531432376      1.76350267641587      7.94744714024292
  H   12.85820784930264      2.27235738198535     10.34804052520314
  H   11.17010565138177      1.79608721148399     10.42709754771835
  H   11.60431355202141      3.36958482109077      9.78151296685648
  H   7.89073261286360      7.04671622857555      8.96526650566270
  H   5.44822771284530      4.20002905306337      8.17060616399369
  H   5.56961821336672      5.60134445907954      9.23225622656586
  H   7.71856901637522      3.98925326249362     11.81767836772430
  H   6.98397259496214      5.50606097302420     11.33536718294538
  H   8.44351857087325      4.91534571552364     10.52533043151709
  H   5.72181512651569      3.53105877085416     10.47326658272022
  H   6.72767180096361      2.06214607408862      8.72537527708414
  H   7.57880262718751      1.94096867296187     10.25762379715628
  H   8.27919350925988      2.86619905200208      8.94217256115555
  H   9.25947680843744     13.30687328485756      6.31599209381827
  H   8.68519320844984     15.56859916072669      5.50372545359861
  H   7.26693551768502     14.78668687178519      6.18331033527812
  H   7.46213668303979     14.90379889260487      4.43528118696237
  H   9.30827840290950     13.47020252563863      3.26291046199894
  H   10.35345080494977     12.44507643894389      4.23814008281221
  H   10.48749788079267     14.19135504516076      4.34603160217638
  H   7.00794632552398     12.31288644352503      6.04796608418363
  H   7.19006577401491     12.33827381291297      4.29530517577895
  H   9.10142869906425     10.68987255921431      7.25370841810447
  H   11.00324903438201      8.03832513879751      9.12368015382327
  H   11.86141599498480      8.90322069939934      8.10529018056432
  H   9.61765317673098      5.93372311276142      4.66658968309801
  H   9.76730630785933      7.36312798925499      4.07429662704532
  H   12.11518087596719      9.50380318959838      5.61995188318501
  H   14.87714592672166      8.75916458338498      3.46203652562103
  H   13.67330128621274      9.96818986401497      3.85207060362275
  H   13.59979689336743      8.05498967938605      7.47670244984634
  H   13.95649128155896      9.56434611621363      6.91427203824132
  H   16.88004963832148      9.43875568369689      6.42524364236644
  H   15.94460801447125      8.00430433949701      6.03573420960830
  H   16.94390471265869      8.76342825189115      4.79170886511310
  H   12.75693121337708      7.72186324169859      4.06685538980192
  H   13.93910433200159      7.27373470317284      5.27102406713292
  H   16.24006650781602     11.58228013663159      5.61644909179621
  H   16.23893519287823     11.05800961815367      3.92817760960306
  H   14.78721424206549     11.78036991788514      4.64260027428885
