# Supplementary material for: Partial to Total Generation of 3D Transition-Metal Complexes
Source: J Chem Theory Comput. 2024 Sep 9;20(18):8367–77. doi: 10.1021/acs.jctc.4c00775 (PMC11428130; doi:10.1021/acs.jctc.4c00775)
Supplement: Supplementary file 2 — ct4c00775_si_002.zip [file ct4c00775_si_002.zip › sco_338/NIGXUY_comp_0/30_19_31_h.xyz]

62
2 5 -2571.030393653604
  Fe  11.19310491852130      7.45026059653379      6.47079827303189
  N   10.46600249984815      6.85840129698816      4.50042408719369
  N   11.35684664661255      6.93098518761609      3.47252849708807
  N   10.81942597583016      6.49692782442230      2.38903802967610
  N   9.56048198388819      6.12537761698646      2.69345413433601
  N   11.80246514315641      8.28577637535145      8.44764309290239
  N   11.22438921107086      9.47964951992386      8.75174127901177
  N   11.55166486672935      9.85358391890024      9.93851435612454
  N   12.36219952782042      8.90540072421013     10.43156074797123
  C   9.35260666780625      6.35640293837719      3.99207921213324
  C   8.63559704013193      5.63398307626013      1.66250213514859
  C   7.56541362235516      6.65766630955754      1.28941587123689
  C   12.50601968017441      7.94290661197767      9.51284805690176
  C   12.85614173208348      8.97874161119977     11.81302770990951
  C   11.25329797085485      7.19946013733987     12.61737743849156
  C   11.78546747436349      8.60675357978813     12.83636268190238
  C   12.37570118052198      8.77697840606287     14.22991492649339
  C   6.64704191302619      6.03149157763239      0.24809534398191
  C   8.17264540747937      7.96118340869669      0.79730158363375
  O   9.53459046755013      8.79259435484495      6.76495694025695
  N   12.47301702681409      8.99447177751259      5.49174708202781
  N   13.26567838304050      6.80917623758077      5.87085454434174
  C   13.69998822244344      8.19631226308228      5.62287552699466
  N   10.48901615922460      5.66787031002755      7.39927626008191
  C   9.59120560962614      5.74777215839748      8.39714028484592
  C   10.89033874761400      4.45040909965942      6.99606440752067
  C   9.07127085011959      4.62729019638738      9.01550887707647
  C   9.49402498591082      3.37298217229706      8.59965889751040
  C   10.42083811454663      3.28547422743955      7.57077690951251
  H   8.43790360274277      6.15536630821197      4.51986394100289
  H   8.19267521892289      4.71402587153945      2.03720964681653
  H   9.26022688644024      5.38933568847145      0.80820030674707
  H   6.97092506784998      6.85971388664613      2.18703351663837
  H   5.84395345108018      6.71836027743366     -0.00582381542435
  H   6.19183714192566      5.10890800831517      0.60484663405021
  H   7.18853361659048      5.80803445888220     -0.67032324008342
  H   8.79902433451572      8.44272200598288      1.54859482989689
  H   7.38894443183907      8.66575308345468      0.53048140205137
  H   8.78438231333526      7.79962779219971     -0.08936697677102
  H   13.09168631039970      7.05156500733516      9.64382787676531
  H   13.20823230549900      9.99548455343984     11.96068670002300
  H   13.71020242282971      8.30765032324633     11.87525426372094
  H   10.77149599661239      7.08106625791939     11.64544325256636
  H   10.50920363946904      6.95595219699378     13.37150722826550
  H   12.04948111324119      6.45776453393256     12.69717206488897
  H   10.96546953179331      9.31835033989384     12.71730668052862
  H   13.20515888452343      8.08989483006346     14.39642776149441
  H   11.62222193151995      8.56798000424480     14.98490348554685
  H   12.73579880903842      9.79014810483638     14.39814361376223
  H   9.12083066492936      9.29605803708685      6.05441417156457
  H   9.81489194193013      9.44057986464526      7.44567831784908
  H   12.57468401099664      9.90852035483560      5.91396091810244
  H   12.23829875175610      9.13235476976285      4.51646083901293
  H   13.24199661058698      6.29785217511458      4.99611369055343
  H   13.91659877003588      6.32875630111678      6.47920418978809
  H   14.33803426925596      8.27579647299598      4.74575312464020
  H   14.25493855927542      8.54690289951428      6.48606781324616
  H   9.28570195473307      6.74190361802447      8.69002149493576
  H   11.60696891280567      4.42319350745797      6.18713973381415
  H   8.34748332490342      4.73953552646067      9.80899973705158
  H   9.10722941514113      2.47910662431039      9.06789843097900
  H   10.77601377428331      2.32912280069653      7.21662117860744
