# Supplementary material for: Partial to Total Generation of 3D Transition-Metal Complexes
Source: J Chem Theory Comput. 2024 Sep 9;20(18):8367–77. doi: 10.1021/acs.jctc.4c00775 (PMC11428130; doi:10.1021/acs.jctc.4c00775)
Supplement: Supplementary file 2 — ct4c00775_si_002.zip [file ct4c00775_si_002.zip › sco_338/NIGXUY_comp_0/29_54_22_l.xyz]

63
2 1 -2517.048538864588
  Fe  10.84528959317696      7.41729657330443      6.64525372526425
  N   11.14014497968312      7.96777122957894      8.50121705519856
  N   10.25638596694542      7.52564701171019      9.44199424606940
  N   10.58454442697377      7.96272693418657     10.60556515397647
  N   11.68599939064249      8.70941290794910     10.44562993434676
  N   8.30312086029300     10.59770691332118      6.22887020780478
  N   8.35918042495406      8.52781430492675      5.79949850538257
  N   9.56958058387468      8.86115525167194      6.34459976605916
  N   7.60579532736879      9.56870395528328      5.73019494345441
  C   12.02889017414372      8.70833016695983      9.15145955408105
  C   12.37344380403053      9.29710569376335     11.60353048348424
  C   14.16625869733710      7.51730474958927     11.58356815514852
  C   13.13850040565037      8.25979278182222     12.42195021003850
  C   13.77957875546286      8.96605285961600     13.60927514552471
  C   8.45644180600343     12.88216933371526      5.23635552437472
  C   7.81547144097327     14.26114977468484      5.32552057515794
  C   8.41150232785247     12.32831212334619      3.82116732206537
  C   7.75487110094643     11.96156208860148      6.23220175650748
  C   9.51125573713715     10.16143966998015      6.60712822129909
  N   10.51053776442016      6.68863936076039      4.78958735524555
  N   12.15943199765455      5.70134509890853      6.81170773362369
  C   12.25003852430178      5.15056999239365      5.42895495520823
  C   10.92140563933450      5.26352811242902      4.73267599646824
  C   11.60002720060381      4.67356259434022      7.72426136973644
  C   13.51466177209059      6.02741390890203      7.29732977795538
  O   12.43676051776050      8.77660000430641      5.94901483564353
  O   9.24142323881819      6.29396863884437      7.26776391594583
  H   12.87397378155548      9.22028069982803      8.73194136471419
  H   11.60953523273722      9.78492785076488     12.20223136496439
  H   13.04284124081964     10.06027915345978     11.21167734559461
  H   13.70667492774616      6.94699404636830     10.77469207531912
  H   14.71324522543995      6.80651747663183     12.19735728648593
  H   14.89773880715042      8.20142862653889     11.15054790705225
  H   12.40635556046534      7.54294595465908     12.79974682903452
  H   14.52216604173888      9.69507218709780     13.28516494027418
  H   14.28607388780616      8.24498944336262     14.24537461926928
  H   13.04228628969514      9.48196172944912     14.22142607410001
  H   9.50304491373930     12.97567575455461      5.54765713807201
  H   8.32793752862919     14.95727843941746      4.66670161784831
  H   7.85741519561002     14.66895337514897      6.33416191370808
  H   6.77123110723373     14.22853371268559      5.01784374459098
  H   7.38496786877382     12.20652777002707      3.47842015467172
  H   8.90628865238921     11.36004609150049      3.73361820067293
  H   8.90773705405851     13.00848039789031      3.13357891765805
  H   7.83006138967673     12.34104804350590      7.24881300390202
  H   6.70281947650967     11.84582901769768      5.98825324345224
  H   10.27509820663557     10.76580809203397      7.05928877725033
  H   11.01738173578563      7.20713260911679      4.07781536148119
  H   9.52967434824532      6.78448340943412      4.53901405882388
  H   12.99757249823112      5.72781598120809      4.88424804907305
  H   12.60139507223257      4.11809318746540      5.44965035415247
  H   10.15744824838597      4.67724563229477      5.23297094921299
  H   10.99174976803409      4.90532160436626      3.70640527903152
  H   11.47148611958599      5.09824500974541      8.71366164093330
  H   10.63848934824862      4.32869908079313      7.37066782946505
  H   12.27931214892086      3.82373494861064      7.79418383694220
  H   13.46016927807111      6.40016035202080      8.31339467834377
  H   14.15586580228278      5.14532759031124      7.28910599348248
  H   13.98153799710000      6.78010682434393      6.66931031834938
  H   13.25346525930924      8.41613572620914      5.58108636769515
  H   12.11545016430429      9.39352492716185      5.27922585016908
  H   8.44783665711310      6.70354900449124      6.88047352873602
  H   9.18808370732511      6.48256721495203      8.22968396039755
