# Supplementary material for: Partial to Total Generation of 3D Transition-Metal Complexes
Source: J Chem Theory Comput. 2024 Sep 9;20(18):8367–77. doi: 10.1021/acs.jctc.4c00775 (PMC11428130; doi:10.1021/acs.jctc.4c00775)
Supplement: Supplementary file 2 — ct4c00775_si_002.zip [file ct4c00775_si_002.zip › sco_338/NIGXUY_comp_0/28_27_2_h.xyz]

81
1 5 -3207.054315769189
  Fe  11.61783989513498      6.79255017692151      6.66892634713006
  N   12.90186894581115      5.16276823835911      7.13585143358261
  C   12.79751052883857      3.90061219372160      6.76997716409848
  N   13.53699275286419      3.17545227147556      7.60752940177026
  N   13.71100146854527      5.19763797168806      8.22484755065852
  N   11.46179423405095      7.73663179172024      8.56238482046871
  N   10.34705962488365      7.67643706205977      9.34318838007610
  N   10.61671883008159      8.09956896307145     10.52498518454163
  N   11.92462943372774      8.44240472410228     10.53296840117412
  N   9.93756995245672      5.51257823051023      7.26215249763895
  N   10.03960979178122      4.36856426450482      7.98373911880291
  N   8.87794323756361      4.00876444641416      8.40926988969425
  N   7.99649566109996      4.92921111951309      7.96663081269553
  N   13.26962399490459      8.02705619381811      5.96996819614950
  N   14.03078545894389      8.87101632710096      6.71158829114292
  N   14.62257182578712      9.09314127347370      4.69052929244934
  N   14.84425619731508      9.51742886369590      5.95358774138085
  C   12.67405737804220     -0.47156014679108      8.22190558817243
  C   12.43183705468046      8.21492284359791      9.32186165222768
  C   12.58356814209918      8.87648931676633     11.76138135431644
  C   13.76619555032884      6.66898548414836     12.08673573387712
  C   12.86574522618676      7.71964651419548     12.71644151126680
  C   13.46482427734717      8.28277315603721     13.99766528163816
  C   8.66213243264176      5.84866537226257      7.26185482061952
  C   6.58460970318246      4.87411209813248      8.34054204688294
  C   6.40311528066022      7.23409756343513      9.25223660428978
  C   6.24180897320162      5.74995292138451      9.54643598394017
  C   7.01161257559591      5.33764923083933     10.79181931353619
  C   13.65183987606817      8.17852255318160      4.71555046436847
  C   15.31937557512275      9.68032260786909      3.54699138623107
  C   14.40150007824127     10.53112848340629      2.67302177845875
  C   15.20168870064838     11.05029113042191      1.48667837698588
  C   13.75793071042815     11.66205611108206      3.45939346834167
  C   13.68890518286141      1.72454612541147      7.69866822855472
  C   12.43089667313791      1.03133480526346      8.21684062789799
  C   12.02245206486749      1.54495101433803      9.58797721952141
  N   14.09746100069742      4.00724718808914      8.51598916353394
  O   11.40119330571199      6.08548644414866      4.51413934633692
  O   10.25251300192433      7.70020148695719      5.39140031741329
  O   9.85854174288247      7.08997095618317      3.31953135080057
  N   10.47885595268968      6.95056156381742      4.34833018064589
  H   12.21495709830378      3.52352722692222      5.95033639767590
  H   13.47486538876379     -0.73726641396425      8.91202018196416
  H   12.94155936763221     -0.84736347677320      7.23491374759588
  H   11.77853764957183     -0.99790329299088      8.54375997484285
  H   14.52976212898429      1.55804693255846      8.36653718771309
  H   13.96150451814765      1.35906941469263      6.71086623841887
  H   11.62062375631397      1.24518313243655      7.51329795679078
  H   12.81668828207536      1.38700845476000     10.31773173744742
  H   11.13920039672270      1.01529080283356      9.93803613939566
  H   11.77850116792903      2.60451066409361      9.57244782912674
  H   13.44107484657587      8.40496841455127      9.00728919349578
  H   11.93430700560600      9.61597522049648     12.22241709253842
  H   13.50702551693743      9.37043464927565     11.46594479681002
  H   13.32862952211577      6.21925508519195     11.19707101423619
  H   13.95855657868892      5.86373870843172     12.79235688399013
  H   14.73115582089731      7.09392695435473     11.80662688976143
  H   11.90362331824594      7.26105166909671     12.95661362112939
  H   14.42500188918567      8.76289416738734     13.80666806853684
  H   13.63577118401916      7.48695306800714     14.71891196065610
  H   12.80880167935102      9.01617624319505     14.46444462521811
  H   8.23360716307688      6.70718923868684      6.78081612655756
  H   6.37585936144267      3.82874443027184      8.54780441107356
  H   6.00831645496940      5.17231883085300      7.46753028609012
  H   6.00985798822743      7.82555155209729     10.07624102854225
  H   5.86576322878332      7.53213890139412      8.35158465167450
  H   7.45076074580887      7.50999950151379      9.13860234489581
  H   5.17993384334776      5.55158022970362      9.71749912614857
  H   6.90292299895614      4.27520448507803     11.00377137040599
  H   6.65034058238394      5.88960258132988     11.65697834088972
  H   8.07438557332732      5.55215468377479     10.69061726630981
  H   13.25853347046073      7.65057977812452      3.86641412049885
  H   15.76230823881551      8.86703813705151      2.97583259988935
  H   16.12316086845240     10.27807077297557      3.96787916873167
  H   13.61000735021252      9.87947434988344      2.28976786253182
  H   16.00139506639981     11.71493295818526      1.81342360759253
  H   14.56004665894455     11.61698137599756      0.81616803698910
  H   15.64962243050335     10.24155216285083      0.91057622247091
  H   14.51303192996721     12.32929383912942      3.87459789014666
  H   13.14524831707839     11.29932378236061      4.28315508715345
  H   13.11398831925286     12.25300184791621      2.81215259076963
