# Supplementary material for: Partial to Total Generation of 3D Transition-Metal Complexes
Source: J Chem Theory Comput. 2024 Sep 9;20(18):8367–77. doi: 10.1021/acs.jctc.4c00775 (PMC11428130; doi:10.1021/acs.jctc.4c00775)
Supplement: Supplementary file 2 — ct4c00775_si_002.zip [file ct4c00775_si_002.zip › sco_338/NIGXUY_comp_0/30_38_4_h.xyz]

60
2 5 -2436.775975260696
  Fe  10.81861443643542      7.35866512617309      6.43783520670855
  N   12.16361501053691      5.66180178093934      6.60023924756808
  C   12.19942043510719      4.33955700902545      6.60445200733857
  N   13.47015454066069      3.96145052098347      6.79092421525542
  N   13.44739611987716      6.07760486828108      6.79721299467404
  N   11.35493407258858      7.99528514719838      8.46479016383739
  N   10.32721898247663      8.40016742433054      9.26251067223336
  N   10.75988944939872      8.66707545240600     10.44325452829496
  N   12.08865539463064      8.45143052185791     10.43220757556454
  C   14.27615860931218      0.57581684184639      8.32720673900527
  C   12.44329709092639      8.03039555220452      9.21619591224405
  C   12.89065551750494      8.59692778789761     11.65289004128249
  C   13.15482708759184      6.09995537914661     11.93343883494746
  C   12.74624817037200      7.40564959003810     12.59694547829033
  C   13.56815870609010      7.68606962823458     13.84815717018397
  C   14.03877992363354      2.61611808593519      6.95089587381095
  C   13.63721675469306      1.95705140483557      8.26889110818788
  C   14.01938176253429      2.80789331260778      9.46963915430023
  N   14.22926164651800      5.06186282057332      6.91158864191892
  N   8.89742127254652      6.53506854199035      7.19153363076429
  N   10.40892618265988      6.96877649134260      4.26153551722242
  N   9.05645685539209      8.80759344802517      6.57024525494565
  N   12.31787934143069      8.64475544208607      5.52842985614006
  C   12.43747133445545      8.32120108786292      4.08863831042766
  C   11.06728058976617      8.06243187689889      3.50784339301008
  C   8.09760565337585      7.72992874462518      6.84627592635313
  H   11.37031872695675      3.66684661577926      6.48110971574661
  H   15.36289112953496      0.64739247446400      8.34819547223359
  H   13.99502792034792     -0.04238512256709      7.47630150299187
  H   13.96530328495287      0.05495435666098      9.22907978225813
  H   15.11502684385859      2.74976883569078      6.89087982974637
  H   13.72066903419383      2.02312845375002      6.09654472381788
  H   12.54965227866293      1.82802987677232      8.26036481440254
  H   15.09479021486896      2.97857444462138      9.50406014673497
  H   13.73678336068757      2.30626326435518     10.39186033840159
  H   13.52693696659132      3.78062219278424      9.46635569835652
  H   13.43915824593875      7.76085481119998      8.91617758047720
  H   12.56422879254914      9.51807174656385     12.12655161917963
  H   13.92326778402360      8.72223753544784     11.33417688500936
  H   12.52511925513917      5.85224278069568     11.07759629349663
  H   13.06953535068109      5.27583156037483     12.63734441165703
  H   14.19235050600702      6.13290707088344     11.59735985256678
  H   11.69339701876742      7.34398687470934     12.88127572121980
  H   14.63043100321488      7.76215475492595     13.61660827688291
  H   13.44669261597392      6.88019854184335     14.56738779806412
  H   13.26102367261749      8.60944279015388     14.33529697828625
  H   8.96452544014560      6.44469066743267      8.19897057151611
  H   8.45624265339941      5.68940390630555      6.85130083460954
  H   9.43771213619948      6.91263482409667      3.97634828423632
  H   10.82069838254823      6.08532453195824      3.97903864537770
  H   8.72286820168210      9.40948218564123      5.82825543237423
  H   9.17014435703738      9.38477749362792      7.39531441620934
  H   13.20509795724605      8.47226887933195      5.98868102820254
  H   12.11687804789558      9.63111789646362      5.65108008726433
  H   12.93770615883648      9.11373971278485      3.53376007009969
  H   13.05662969824832      7.43001026128145      4.00239764663557
  H   11.14822760170631      7.83836253216418      2.44437073841839
  H   10.44683851042716      8.95241441627966      3.60248652296245
  H   7.40216801218318      7.98880215556916      7.64088636686441
  H   7.52598189634420      7.52038179061593      5.94802745916060
