# Supplementary material for: Partial to Total Generation of 3D Transition-Metal Complexes
Source: J Chem Theory Comput. 2024 Sep 9;20(18):8367–77. doi: 10.1021/acs.jctc.4c00775 (PMC11428130; doi:10.1021/acs.jctc.4c00775)
Supplement: Supplementary file 2 — ct4c00775_si_002.zip [file ct4c00775_si_002.zip › sco_338/NIGXUY_comp_0/31_12_5_h.xyz]

47
2 5 -2078.829507285139
  Fe  10.52251922019117      7.27537126758502      6.97893047334547
  N   10.16081055381705      6.68628648400652      4.83594109850599
  N   11.30171270055963      6.84510945318428      4.10200897884330
  N   11.09179688372098      6.52735890086956      2.87314064507978
  N   9.80849045852417      6.14987273750551      2.77669380737394
  C   9.24251174192813      6.25564738482413      3.98510621541256
  C   9.21055540156179      5.76770111206592      1.48850108629589
  C   8.21783633417015      6.80385658636714      0.96656381675452
  C   7.62613007481906      6.28468718151795     -0.33749581698872
  C   8.86254308163246      8.16948224682131      0.79169086458064
  N   12.38093641172500      5.97819509642368      6.76170981356693
  N   11.75523611434989      8.95455300875890      6.26321397841735
  N   8.57528809044273      8.36986787679438      6.98574126337234
  N   9.47296238509916      5.52092991134296      7.92520886219125
  N   11.28464653575014      8.11880298734483      8.92062819135032
  C   11.88905740200818      9.44660593910106      8.64964626535326
  C   8.03610125127229      8.94913320561872      8.23858000858666
  C   12.65538236066802      9.40675000304938      7.34708281707507
  H   8.21620635329678      6.01536755969557      4.19655135588090
  H   8.73872525532624      4.79734954958063      1.62527523197082
  H   10.04774252638460      5.64769301732285      0.80714806466568
  H   7.40490847808413      6.88638731422223      1.69667565005117
  H   6.87947461619489      6.97883728397037     -0.71426473693153
  H   7.14322126053217      5.31707022340668     -0.21136474149733
  H   8.39336108563454      6.18240529358829     -1.10381110514755
  H   9.26503644020158      8.56674126184719      1.72421159147779
  H   8.13328003673165      8.88613550930149      0.42247277411940
  H   9.67661622575610      8.12880554436364      0.06929418951044
  H   13.19707866635014      6.12652399678507      7.34544544887423
  H   12.19095746785757      4.98371746775077      6.82123474265182
  H   12.69023048864968      6.12384997312027      5.80400941253565
  H   11.18646872566604      9.73636885452241      5.95542246421643
  H   12.28329655312861      8.67781070210518      5.44151801448433
  H   7.86597584565679      7.76018618693588      6.59108731301761
  H   8.65952384878849      9.11522792232480      6.30188575972274
  H   8.66204682812744      5.72615195360087      8.49952251424087
  H   9.15628328714337      4.83669201053888      7.24603111439091
  H   10.10316572726108      5.01517400491059      8.53865547713760
  H   11.98977416057974      7.51829279056730      9.33483806471090
  H   10.57860552084656      8.22015505311523      9.64096768390706
  H   11.08155412663630     10.17398929353223      8.57994764868229
  H   12.54129980887313      9.77369396192144      9.45867152916457
  H   8.71457860119643      9.71244865465136      8.60567807072297
  H   7.05710363560576      9.40326629388132      8.10216906664003
  H   7.94924432497164      8.17398199293788      8.99491522695750
  H   13.48218564647048      8.70186975514623      7.41641958716784
  H   13.09063645580187     10.38338719117406      7.13931521756912
