# Supplementary material for: Partial to Total Generation of 3D Transition-Metal Complexes
Source: J Chem Theory Comput. 2024 Sep 9;20(18):8367–77. doi: 10.1021/acs.jctc.4c00775 (PMC11428130; doi:10.1021/acs.jctc.4c00775)
Supplement: Supplementary file 2 — ct4c00775_si_002.zip [file ct4c00775_si_002.zip › sco_338/NIGXUY_comp_0/30_28_4_h.xyz]

60
2 5 -2436.774437411651
  Fe  10.79803210509745      7.14362243925433      6.63159253723125
  N   12.08637729062582      5.41484443036331      6.68390212622234
  C   12.13087367004302      4.14817170694420      6.30446331336251
  N   13.25572878403116      3.61177497456964      6.78942583674121
  N   13.21557922841067      5.63317211982698      7.41699841490847
  N   12.34952795250349      8.42881189855708      5.73548353559964
  N   11.91796046003940      9.62221213526890      5.23761730130065
  N   14.02710773340856      9.58840768306710      5.05334369305968
  N   12.91679023126264     10.31817590082189      4.82666859337014
  C   13.47411947656693     -0.14859969745009      7.32807518211109
  C   13.66722308344572      8.42931716385479      5.60950221657868
  C   15.35423125090334     10.06176776003052      4.63707857419721
  C   15.87290862572203      9.34896473909599      3.38994920689274
  C   17.26057958503258      9.88999420985838      3.07174147466287
  C   14.92430993071529      9.49859674074604      2.21149178885077
  C   13.74989644553961      2.22911954516572      6.70829068949898
  C   12.89870907996024      1.24947085609438      7.51291238404778
  C   12.81754371258538      1.63883065139111      8.97987478963604
  N   13.91288066873397      4.55466511060531      7.48535910537816
  N   8.99686198041848      6.21307708916043      7.61658989442256
  N   9.88912089423669      6.89993584835655      4.58942408801156
  N   9.20210713620241      8.59308603326320      6.11191249724218
  N   11.49313750195689      7.98226842738771      8.54373811716655
  C   7.99298056710133      8.34664408382491      6.91334192855111
  C   9.13288422073165      8.16820519746657      4.70918876125570
  C   7.76688752865806      6.86108215451292      7.10326739655411
  H   11.40867962009239      3.62349520243290      5.70602170541136
  H   14.48530730628607     -0.21385329143381      7.72784305471891
  H   13.50492151102165     -0.44412719265700      6.28061446227780
  H   12.86714163300160     -0.87795648789179      7.85811568448946
  H   14.76816178990281      2.26590538900180      7.08419424341657
  H   13.78275131469503      1.95746316687746      5.65556772699264
  H   11.88903299484557      1.25731524268465      7.08772621625976
  H   13.80439046723708      1.64344070097043      9.44102634883833
  H   12.20548809330970      0.92542706281729      9.52599855140815
  H   12.37692369342389      2.62499276206939      9.12930541286490
  H   14.34027081157563      7.64939768144180      5.91476796907809
  H   16.02612467521712      9.92364701285768      5.48096187652011
  H   15.23968486896215     11.12761912683609      4.46179007326967
  H   15.97022779479158      8.28509889064958      3.63235450043777
  H   17.22103268298093     10.94959576300456      2.82226600078319
  H   17.68044354990105      9.36929110520738      2.21498073846761
  H   17.95046576090455      9.76457483102796      3.90473668911817
  H   14.78513953592151     10.54641319675745      1.94873054493056
  H   13.94024300741837      9.07334348036377      2.40963395867680
  H   15.32599671221971      8.99178956697759      1.33754711491726
  H   9.05242614959865      6.35610500320964      8.61910936028772
  H   8.91819841480793      5.20823324878485      7.50878123984277
  H   9.27829242293435      6.12293647886384      4.37039027776728
  H   10.56392643852596      6.95471892295258      3.83722989586158
  H   9.47814490921590      9.56554933458104      6.15747317317625
  H   10.94599113161124      7.89206599654102      9.39223170619244
  H   12.36925255970513      7.49564691407601      8.71669595948974
  H   11.72735771338800      8.96574952052255      8.46727030263600
  H   8.13562915302009      8.83289469296068      7.87791925982861
  H   7.10448369429808      8.79225988260028      6.46101299654665
  H   8.10331510736181      8.04423283765787      4.37815733975334
  H   9.60292091561212      8.92637834081749      4.09596953985692
  H   6.91154591804778      6.70348397852191      7.75958473554824
  H   7.51535350424918      6.39085443587099      6.15431189350677
