# Supplementary material for: Partial to Total Generation of 3D Transition-Metal Complexes
Source: J Chem Theory Comput. 2024 Sep 9;20(18):8367–77. doi: 10.1021/acs.jctc.4c00775 (PMC11428130; doi:10.1021/acs.jctc.4c00775)
Supplement: Supplementary file 2 — ct4c00775_si_002.zip [file ct4c00775_si_002.zip › sco_338/NIGXUY_comp_0/28_56_3_h.xyz]

77
1 5 -2988.088561618931
  Fe  10.11368237851776      7.63014525728554      7.18114457689451
  N   10.05095084111252      6.97625585023749      5.15160096140269
  N   11.17384821175183      6.64990842515802      4.45777293256161
  N   10.87059336037657      6.36199598512744      3.24177215408448
  N   9.53022564844977      6.49090343756656      3.12874868203526
  N   8.45826376799384      6.35516931526783      7.78309302183099
  N   7.85916599802175      5.46971910154167      6.94379564232785
  N   6.75210441432991      5.06109311825570      7.45434062040980
  N   6.61184504240267      5.68679720562634      8.64503635425770
  N   8.02888211467687     11.08629155825512      5.85801562715893
  N   7.44272431843024      9.10903081879364      6.35043386471351
  N   8.75352126469028      9.24245541262556      6.68315154465506
  N   7.00085309483416     10.21455121553562      5.85046535296886
  C   9.03956392881160      6.87535599205038      4.30911542317450
  C   8.84431644234680      6.30159054459914      1.85345205151384
  C   8.46218231028163      7.61974371731011      1.18422985544373
  C   7.66847514691559      6.47890061728377      8.83259409818532
  C   5.47509118437300      5.41178887962209      9.52284129221433
  C   6.83846396324399      4.76790381552287     11.55868654923323
  C   5.76166896234291      4.33856876345999     10.57327908128530
  C   6.07214685738885      2.98801574769432      9.94669476957872
  C   8.68429981239199     12.56736231148260      3.97173813399152
  C   8.51098605304053     13.98809291167189      3.45404645818598
  C   8.26016408361502     11.53423344057477      2.93994878762977
  C   7.90471541809941     12.42065267571521      5.27614258042751
  C   9.10493493972109     10.47686088038544      6.36594200418172
  C   7.67420886785609      7.31591433692402     -0.08211192691955
  C   9.68070883788187      8.48121924519815      0.89573490801379
  O   10.13334006277581      8.14443742712965      9.51114231018969
  O   11.50975657019688      8.99115168836264      7.18679372422799
  N   11.80656389892686      6.37529312777100      7.90177921806263
  O   13.68104750911599      9.43230752426220      7.54012686053364
  C   11.39105405375217      7.64052314621627     10.01510113250167
  C   11.84023485170954      5.00806257920596      7.35944638263571
  C   11.68269574500018      6.31227441002617      9.36920181546911
  C   12.99787077679442      7.14324248136263      7.48147959363975
  C   12.75710008698394      8.65271953223447      7.41757454444077
  H   8.00485342817556      7.05516280017752      4.53318545606164
  H   7.96589301244097      5.68837118800074      2.04234819706311
  H   9.52739832071107      5.73181510292222      1.22938423918142
  H   7.80540578887351      8.16053949406792      1.87350720868243
  H   7.34891841946806      8.23793516222191     -0.55837076283113
  H   6.78687634987166      6.71818766606160      0.12252928750963
  H   8.28561816191297      6.77407593926293     -0.80345431351441
  H   10.23121365757550      8.73829511858768      1.79868909080438
  H   9.38240850857680      9.41082852127562      0.41591516392745
  H   10.37013344476503      7.96995733119139      0.22467559033077
  H   7.84205937910750      7.11211558368673      9.68121911760392
  H   4.66373831577452      5.10870831752479      8.86762909265016
  H   5.20007267246583      6.35361254635796      9.99260197202955
  H   6.91785212564807      4.05068250698286     12.37234980716299
  H   6.62368432187911      5.74127308365531     12.00036079789668
  H   7.81973717976481      4.81590442517925     11.08478804722437
  H   4.81954618294679      4.25193121403206     11.12151467011390
  H   5.29514175966019      2.67582428528937      9.25138590936351
  H   6.15710134451690      2.22460058351391     10.71687404301020
  H   7.01491742212963      3.00594395091809      9.40098326088028
  H   9.74363993624885     12.41540641570297      4.19908266919091
  H   9.09774516690629     14.13780495644471      2.55087826149877
  H   8.83469101621058     14.72869543068067      4.18391936187195
  H   7.46909798045992     14.19191308217337      3.20709663005815
  H   7.20281072389684     11.63432762655051      2.69532905675944
  H   8.42716716001245     10.51500375353112      3.28596668425409
  H   8.82822414137046     11.66292878573782      2.02157349064170
  H   8.24331805448475     13.14160405153876      6.01727342537980
  H   6.84090281310825     12.57321252134772      5.11529076365534
  H   10.08948343640282     10.89160382495388      6.48383255049793
  H   10.22532882395747      9.09882415120862      9.41179184191585
  H   12.18275319828615      8.36171445606991      9.82577819272708
  H   11.31538969429537      7.50290594628831     11.09439092731327
  H   12.68015652889054      4.43592839832215      7.76289883048952
  H   10.91581902262243      4.49317736756504      7.60909575785568
  H   11.93123220358038      5.05175571573345      6.28074598297476
  H   10.87101750237994      5.62244119019657      9.59835452921054
  H   12.59299120525582      5.89873089931339      9.81829900125328
  H   13.86111611246027      6.93438001352665      8.11534087193854
  H   13.25148466370151      6.83718409482718      6.46874431228243
