# Supplementary material for: Partial to Total Generation of 3D Transition-Metal Complexes
Source: J Chem Theory Comput. 2024 Sep 9;20(18):8367–77. doi: 10.1021/acs.jctc.4c00775 (PMC11428130; doi:10.1021/acs.jctc.4c00775)
Supplement: Supplementary file 2 — ct4c00775_si_002.zip [file ct4c00775_si_002.zip › sco_338/NIGXUY_comp_0/29_23_21_h.xyz]

73
2 5 -2777.694168613114
  Fe  10.85980382292423      7.71831814298528      6.36643854315790
  N   12.10649877324138      5.95367981087762      6.60221884063390
  C   11.91968651095424      4.65237372531891      6.46372596191679
  N   12.99760305794238      4.03324807967969      6.94788505834308
  N   13.32466982601243      6.11354816765665      7.18351788575373
  N   11.34805642719079      8.42605434988088      8.36997007023422
  N   10.34955702185528      9.05748915110176      9.04760727974548
  N   10.75178766362533      9.38233783886672     10.22744364331510
  N   12.02680622363505      8.96981021859030     10.33476195457062
  N   9.09196468866577      6.66721622655726      7.10270696547323
  N   8.67292387313607      5.60481511792338      6.36289499304875
  N   7.73544897542610      4.97175723808205      6.97551707602051
  N   7.52026158230158      5.62530246221202      8.13223545422714
  C   12.62396105473382      0.45232621939365      8.16849231698038
  C   12.38490925057329      8.38055369057616      9.18980322608446
  C   12.76087048371861      9.09763056962632     11.59789133862532
  C   12.54510452221854      6.63483123735726     12.11980897433121
  C   12.33660845802632      8.05309441212345     12.62781964767880
  C   13.10260511070252      8.31047852447436     13.91863841812411
  C   8.35936809703299      6.66394039840166      8.20175925544377
  C   6.56701384191985      5.12255498372711      9.12857595083122
  C   8.21864187704914      5.02391002455453     11.05321653403017
  C   7.22847072688569      4.24937524168040     10.19656716093764
  C   7.84837339039492      2.99019066632303      9.61113803274750
  C   13.25926181037772      2.59806170474534      7.11254994419060
  C   12.27512125275274      1.93148494136528      8.07102897450939
  C   12.26639936260936      2.60133983706611      9.43629542667322
  N   13.86170734294813      4.96526085599750      7.39802617694899
  N   12.50968042123657      8.84664792196107      5.40775010343566
  N   9.86044555610512      9.61306522069979      6.01715312665230
  C   10.87998817990151     10.64238656518996      5.71760034765737
  C   11.92829646726184     10.06226940374261      4.79440925548390
  O   10.08793765022899      6.97361734584644      4.40571187835335
  H   11.05507298593973      4.17007931810637      6.04629748743745
  H   13.61467253593436      0.30872933625044      8.59806495040387
  H   12.60521638895209     -0.03638695070879      7.19591957824274
  H   11.91231435565948     -0.06263243816356      8.80893726040497
  H   14.27787664658597      2.53150782721952      7.48348203664205
  H   13.22564515493858      2.13967129346782      6.12680817554921
  H   11.27463501377803      2.01208820428775      7.63246689984394
  H   13.24795524883476      2.54838463301205      9.90592082404292
  H   11.56076310708061      2.10157061990899     10.09569874726028
  H   11.97715520487938      3.65193196666764      9.38673205398234
  H   13.34099938665793      7.93621997493823      8.98333254063175
  H   12.58089966702356     10.10508282541423     11.96149191745689
  H   13.81751713037506      9.00394934903966     11.35686394145250
  H   11.95079771270875      6.41816677222643     11.23089706448256
  H   12.25521672447411      5.91426191447808     12.88077501831891
  H   13.59337260645382      6.45049205627399     11.88113006632397
  H   11.27243479737021      8.20713456096001     12.82142042764895
  H   14.17488076641058      8.17425272111297     13.77905848766244
  H   12.78322006447598      7.61672239987453     14.69220784040736
  H   12.93637650420504      9.31875669684108     14.29297969603607
  H   8.41394966432843      7.37768251966020      9.00241201497323
  H   5.82188553348840      4.56548649505755      8.56938184777340
  H   6.08492387832709      5.99060211411177      9.57139316209736
  H   8.55443160140433      4.41195614328561     11.88694529994600
  H   7.78088165028216      5.92997834801990     11.47168575167522
  H   9.11177251676754      5.30162267423357     10.48937149966171
  H   6.39380677168554      3.95141876705170     10.83570738161047
  H   7.13859818776156      2.42967823809722      9.00643469791022
  H   8.19346660211098      2.33570396355310     10.40817683952417
  H   8.71069893514633      3.22085156091103      8.98387199586957
  H   13.02624720347078      8.32284248733522      4.71100471007126
  H   13.19972031987803      9.11042472956616      6.10253915976570
  H   9.31173425111719      9.89130811343018      6.82340336145918
  H   9.21569651748254      9.52116838834625      5.23961394991632
  H   10.44070820434890     11.53503689821213      5.27381584365680
  H   11.33309767854061     10.94049923159773      6.66138245640400
  H   11.47107355913022      9.77264476803888      3.84959788903928
  H   12.68440135171348     10.81405968797299      4.56884933870518
  H   9.45411095767257      6.25755243379843      4.59086150142547
  H   10.54041431370913      6.73790205418007      3.58803746695217
