# Supplementary material for: Partial to Total Generation of 3D Transition-Metal Complexes
Source: J Chem Theory Comput. 2024 Sep 9;20(18):8367–77. doi: 10.1021/acs.jctc.4c00775 (PMC11428130; doi:10.1021/acs.jctc.4c00775)
Supplement: Supplementary file 2 — ct4c00775_si_002.zip [file ct4c00775_si_002.zip › sco_338/NIGXUY_comp_0/28_34_11_l.xyz]

88
2 1 -3245.196617019353
  Fe  10.57941348846174      7.25447500975653      6.60960051856466
  N   11.71822588661301      5.75839983832884      7.02419327332547
  C   11.63849004729718      4.50280277655892      6.60056584586397
  N   12.66317661523529      3.83286297580468      7.13326696182857
  N   12.82161233438087      5.82377202489485      7.81891558205312
  N   10.43510062910789      6.62073881289766      4.77259239519263
  N   11.54716959164664      6.35546007683808      4.02838765030389
  N   11.20064447583951      5.99387560203812      2.84332170069338
  N   9.85647831319667      6.01428442544995      2.79363634204549
  N   9.00871225960083      6.21501108685459      7.15724342956843
  N   8.68320957309004      5.02127070783206      6.58252154883111
  N   7.65879665539332      4.51379083354963      7.17461252685245
  N   7.29571965806933      5.37241517149350      8.14436471944901
  N   12.08517925781673      8.38709382745906      6.07607658408334
  N   11.86198587541954      9.72337776017646      5.99311868901701
  N   13.85887810322508      9.38658971375976      5.40920277369123
  N   12.91997738531205     10.32995913360183      5.58622779244983
  C   12.28407414808627      0.06841327058996      7.49740920919039
  C   9.39065928934072      6.40023364907555      3.98361281103190
  C   9.12511362256573      5.72352253069198      1.55556246762120
  C   8.49580415634657      6.96930533320427      0.93614995297107
  C   8.12960044548931      6.41449852176297      8.12945472433850
  C   6.20275239564397      5.06425843082210      9.07408350983734
  C   7.54165780848537      5.39954744865150     11.20398150124091
  C   6.68748071199037      4.44359440189259     10.38519887541400
  C   7.37780589735551      3.10583343750338     10.16893913894974
  C   13.33851286317215      8.19111732520931      5.70349046842134
  C   15.18475225299248      9.71835082196616      4.87360784785747
  C   15.39953033254776      9.17418089839522      3.46336647611499
  C   16.80100602339868      9.56063183404011      3.00926433497647
  C   14.33465902736435      9.66611478788639      2.49593174541987
  C   12.97685297649067      2.40121058704808      7.04980171756951
  C   11.87667446170201      1.52795726712492      7.64854080250306
  C   11.59116550439644      1.88963143626968      9.09743965133478
  N   13.38602654097850      4.66726709486136      7.89338845083159
  C   7.72944762897436      6.55342040398625     -0.31234417969092
  C   9.53216929048393      8.03990588484162      0.63378270685670
  O   9.37583544683084      8.85862922165160      6.17277565836931
  N   10.71096395120154      8.08607043683272      8.41456741031409
  N   10.46329990924511      9.42234518179884     10.19694620202617
  C   11.56558725576175      8.70426779552986     10.34149893983366
  N   11.73411286262418      7.90004016673803      9.28333339655600
  C   9.97242617014518      9.02797187105912      9.01187891600640
  H   10.87524350601855      4.09163762640407      5.97056914958552
  H   13.19011560533991     -0.14803158377314      8.06216922337793
  H   12.46311363885732     -0.20007109972734      6.45755172547667
  H   11.50034468752091     -0.58298276782944      7.87553528516336
  H   13.91314626702843      2.28000246405599      7.58694655619818
  H   13.14911253520072      2.16201850763831      6.00268704032293
  H   10.96646308029098      1.68645807226991      7.06078698718115
  H   12.47279718051106      1.74287367964485      9.72024324415326
  H   10.80055065710773      1.25767109187416      9.49467871264475
  H   11.26890964464285      2.92478514647362      9.21401304005545
  H   8.35259370612475      6.46565364142308      4.24748416964273
  H   8.37288837964288      4.97313201211940      1.78867758467620
  H   9.85552192898341      5.27891114526855      0.88563262008381
  H   7.77414250978463      7.37045511238597      1.65654590517321
  H   7.23135772758897      7.41322934401172     -0.75284412701345
  H   6.96793706787565      5.80620007394768     -0.09477554133401
  H   8.39967265277182      6.14232394875679     -1.06641720484374
  H   10.06480053565011      8.37285694120708      1.52497947116945
  H   9.05580846475118      8.91360285455702      0.19593153930692
  H   10.27294600965591      7.67835756848923     -0.07849121223547
  H   8.07954379972717      7.25068441035907      8.79703660308649
  H   5.54559099168213      4.38664680627080      8.53783736288399
  H   5.66674950238485      5.99320687860958      9.25343191228896
  H   7.73155401186803      4.98422099038779     12.19049551126976
  H   7.05756641497211      6.36529747553435     11.34796988143523
  H   8.51735449059123      5.56733407187600     10.74393392115669
  H   5.76218536853846      4.26382012053629     10.93825360952860
  H   6.76066428256168      2.41743604478744      9.59484118370307
  H   7.59595539435501      2.63662364656440     11.12528234483576
  H   8.32537406581626      3.22323525432160      9.64231123931606
  H   13.85122092636350      7.25293400797321      5.63325126755131
  H   15.92585882054049      9.32909224446935      5.56810235896287
  H   15.23826524579141     10.80314675310428      4.88996481485021
  H   15.34881659988643      8.08158862254336      3.51454661095874
  H   16.90603630914815     10.64245782646725      2.93582031857135
  H   17.00664515090287      9.14516336623432      2.02608781944620
  H   17.56724401144019      9.19317564616171      3.69000151303674
  H   14.33345385381827     10.75364882410979      2.43194892773451
  H   13.33241044687004      9.34546167558214      2.78043708318487
  H   14.52615722766243      9.27841392743760      1.49835998474555
  H   10.03969571559836      9.58667210026738      6.10011044483634
  H   8.97456248020923      8.81000777205054      5.29635595294877
  H   12.24646728882004      8.73800816673816     11.17456300811713
  H   9.08656150326481      9.43736448632676      8.56182673351134
  H   12.45592918840218      7.22073528542189      9.04078435351497
