# Supplementary material for: Partial to Total Generation of 3D Transition-Metal Complexes
Source: J Chem Theory Comput. 2024 Sep 9;20(18):8367–77. doi: 10.1021/acs.jctc.4c00775 (PMC11428130; doi:10.1021/acs.jctc.4c00775)
Supplement: Supplementary file 2 — ct4c00775_si_002.zip [file ct4c00775_si_002.zip › sco_338/NIGXUY_comp_0/30_10_22_h.xyz]

56
0 5 -2849.474673479086
  Fe  10.54227273399963      6.92024746419629      6.61377926100648
  N   9.36927295523087      5.92702955449888      4.97608954082685
  N   9.65935943010969      4.76055657684304      4.34660468181669
  N   9.09298556996921      4.73138355172186      3.19279276529230
  N   8.41935291424514      5.89989297061621      3.05769820788139
  N   11.63591713354633      8.06459525692512      5.10006211994387
  N   11.46376124194891      8.10194447829532      3.75878065930693
  N   13.06783552413341      9.40182746015939      4.23708736537757
  N   12.32433212312476      8.90185746257658      3.22657758888062
  C   8.60258176934492      6.62604819503041      4.15984059749950
  C   7.72700222424078      6.25014711370900      1.82352932742610
  C   8.48072959443178      7.28898185819859      0.99666265996338
  C   12.63467511909139      8.87619430113912      5.38620296788095
  C   14.20272961438762     10.28619099625202      4.00035652640050
  C   15.54021574120539      9.61738510454132      4.30751321420493
  C   16.65524839662546     10.63500817335843      4.11378737257947
  C   15.75701744575468      8.37345664752657      3.46090237784330
  C   7.64268050883303      7.64312573553265     -0.22373090770831
  C   9.86909785619828      6.80636479149234      0.60998201977627
  N   9.02222281918256      6.13370544393004      8.18365454319540
  O   9.05010227413369      8.29466835235291      6.48948446336998
  O   6.90394790994104      8.60738730371439      7.11799975497710
  O   8.32956524220290      7.74709909032548      9.67928410306253
  C   8.02974899948244      8.17351759993338      7.28503619905246
  C   8.39955013721541      7.36289975700946      8.54010849798852
  O   11.90572426528622      7.52885017025096      7.90308024511762
  N   11.76626255199407      5.31243243729188      6.60552220305833
  O   13.74801083819116      3.32688529257867      6.87462775533505
  C   12.98224777370851      6.78868844557323      7.99816513997938
  C   12.83715861582255      5.45287921743733      7.33028014003630
  C   13.85620623037759      4.40517707082244      7.44424713343502
  O   14.03973966722997      7.13273907333926      8.51276381149732
  H   8.21402152809271      7.60773187444159      4.36316542219778
  H   6.73554704573073      6.60962573151379      2.09194827831545
  H   7.61395026578227      5.32075530499846      1.27116363834280
  H   8.58731805549678      8.18635474312905      1.61269534523110
  H   8.13235859603578      8.41855355071985     -0.80888127343189
  H   6.65431989941547      8.01020497837293      0.05181992071635
  H   7.51105022550929      6.77681901529792     -0.87280269638000
  H   10.48963752592829      6.61166084320940      1.48060131652215
  H   10.37751840278873      7.56099613930667      0.01296135847587
  H   9.81464416039152      5.89185995582961      0.01865900552551
  H   13.02050236179009      9.07503617190406      6.36965385170416
  H   14.06378038015508     11.17753441327900      4.60915272532478
  H   14.14097874886514     10.57561279460959      2.95449134317810
  H   15.52859989782753      9.32243336143907      5.36070205038452
  H   16.70663892449529     10.96907813297712      3.07694407598373
  H   17.61838496702001     10.19635064672268      4.36493081158412
  H   16.51721508797768     11.51297786967132      4.74389411293316
  H   15.77410784823842      8.62127727448758      2.39925425414580
  H   14.97886980639602      7.62827122625371      3.61512133212990
  H   16.70788168551343      7.90688014053091      3.70937951095966
  H   9.29687462888034      5.59287061155844      8.99438240803627
  H   8.48254020246624      5.57481347735842      7.53398273396767
  H   11.72620500169227      4.41254242949288      6.12438555212565
  H   14.72224953233844      4.64960236572561      8.07708258574001
