# Supplementary material for: Partial to Total Generation of 3D Transition-Metal Complexes
Source: J Chem Theory Comput. 2024 Sep 9;20(18):8367–77. doi: 10.1021/acs.jctc.4c00775 (PMC11428130; doi:10.1021/acs.jctc.4c00775)
Supplement: Supplementary file 2 — ct4c00775_si_002.zip [file ct4c00775_si_002.zip › sco_338/NIGXUY_comp_0/29_9_111_h.xyz]

83
1 5 -3440.015136124929
  Fe  10.81763447691502      7.37813335626090      6.88305385856614
  N   12.06239352619372      5.68444667094396      7.49562777622219
  C   12.39279229086717      4.59564643459950      6.82870947366885
  N   12.67767778946803      3.63909108926475      7.72084434766445
  N   12.14997598910455      5.36584784135047      8.81068647255485
  N   12.43659828414175      8.86568861727840      6.88237651603878
  N   12.34232799772217     10.14105650843577      7.34595570609147
  N   14.14075100242017     10.00170930270757      6.23173425176389
  N   13.36298358978729     10.82779934955540      6.96211544752187
  N   8.20993504453453     10.45197015644661      5.58319116252756
  N   8.04421307519862      8.80428351318815      6.89738809631623
  N   9.35843790582143      8.94276356667702      6.58741530548388
  N   7.34558566905175      9.70669966542967      6.29951013775974
  C   12.33503356450652     -0.00367628461341      6.70271246814706
  C   13.55693633626991      8.80169227125039      6.18762956549343
  C   15.35146644422168     10.47237985748812      5.56229278235388
  C   15.14463631970671     10.73317593951559      4.07213545498485
  C   16.48757224625316     11.08577918043854      3.44813441792662
  C   14.10710414924131     11.81522707306688      3.82537783851001
  C   13.01958947057524      2.23438596351699      7.50456939805371
  C   11.86122507961526      1.42597691660492      6.92491440979455
  C   10.62773235770082      1.48708515049366      7.81182332983130
  C   8.05044316871517     11.19473304098340      3.21988446837195
  C   7.58651759271427     12.36498684679293      2.36444793505626
  C   7.41159134403858      9.88582869867664      2.78556265989276
  C   7.75682328841410     11.51289995672982      4.68380532314406
  C   9.44345046942243      9.97486182649103      5.76948758691268
  N   12.51394964728429      4.13912054617299      8.95705761297127
  N   11.16413064599309      7.03852651052569      4.90947108334622
  C   11.35155781361092      7.84306816471689      4.04869075127850
  S   11.61909691586590      8.97329756159273      2.94208043953344
  N   9.17401467171947      5.86538812443176      6.73362695037875
  N   9.04578831785087      4.92982006126154      7.79935915357587
  N   7.39641769723777      6.35124378963534      8.76833791359699
  C   7.55036517984663      6.78328171876418     12.24339443473333
  C   7.33601550057333      7.30494429592734     11.04449367815919
  C   8.21243555569492      5.27420481863923      8.71973102727731
  C   6.58098423187157      6.62129879554557      9.94932996159780
  O   10.51198339027039      7.53821486522646      9.01030278101901
  C   10.71362346340646      8.69837827372019      9.83005696776825
  H   12.41571836215478      4.49150333263638      5.75979989670257
  H   12.59553688490486     -0.48051449791096      7.64761301564219
  H   13.20662686029975     -0.05062524211081      6.05060067941914
  H   11.54699659909086     -0.59654291736540      6.24458302904101
  H   13.31112532243283      1.85158673403053      8.47868324933955
  H   13.88985731613824      2.20060698580213      6.85191916556746
  H   11.61193593372328      1.85567987241139      5.94911848595135
  H   10.84643854821335      1.09669128642650      8.80609577558028
  H   9.83172268899106      0.87812822561234      7.38795703089367
  H   10.24069092707505      2.49863317212858      7.91985358258013
  H   13.93329585233579      7.94416314933766      5.66292842497190
  H   16.12428876457412      9.72393190825122      5.72501381805673
  H   15.64573813367891     11.38065092230725      6.08144793573497
  H   14.78597653271792      9.80493586904689      3.61818141261187
  H   16.89001103121208     12.00740319351321      3.86910063097309
  H   16.37871384958412     11.23709499225655      2.37673061220475
  H   17.22616064771797     10.29869019130465      3.59668172762136
  H   14.40852056612993     12.75994659749681      4.27795580409026
  H   13.13224322816772     11.54423552002241      4.22474185626353
  H   13.98303610939840     11.98051862620861      2.75732038237178
  H   9.13425270743148     11.09849120741770      3.10894904770904
  H   7.82794848133008     12.18772586314084      1.31908586271274
  H   8.06168557210191     13.29979052947925      2.65971600336074
  H   6.50704145761278     12.49995229319291      2.43314858381624
  H   6.32777741687302      9.92031858056563      2.89728332553394
  H   7.78333219898387      9.03653575548936      3.35651834430137
  H   7.63314350153084      9.68829458794700      1.73950796043278
  H   8.23971578855691     12.43857847611363      4.99071213172141
  H   6.68924819343110     11.61142045696079      4.85997789883704
  H   10.33545094790088     10.35235901168449      5.30725426509117
  H   9.49563181763393      5.33847186682600      5.93155223439661
  H   8.27196079056636      6.26029582095731      6.46209536972484
  H   7.61772755794898      7.16154020774970      8.20253508933916
  H   8.09689372684672      7.31579833135678     13.00973308768858
  H   7.17183715017352      5.80511987257592     12.51431082302874
  H   7.71923209821294      8.29229691389001     10.80658234977564
  H   8.11272000496440      4.57229209021269      9.53911657522150
  H   5.74010635714374      7.23566906854806      9.62640786478790
  H   6.16251027885621      5.68109976146094     10.30411964610833
  H   11.00806824976272      6.78565531500852      9.38985451048234
  H   11.77029312886806      8.94208768963023      9.91456567104327
  H   10.20206335157626      9.52481442491452      9.35149304709795
  H   10.29045355935008      8.52661391736409     10.81765484633539
