# Supplementary material for: Partial to Total Generation of 3D Transition-Metal Complexes
Source: J Chem Theory Comput. 2024 Sep 9;20(18):8367–77. doi: 10.1021/acs.jctc.4c00775 (PMC11428130; doi:10.1021/acs.jctc.4c00775)
Supplement: Supplementary file 2 — ct4c00775_si_002.zip [file ct4c00775_si_002.zip › sco_338/NIGXUY_comp_0/29_45_211_l.xyz]

75
2 1 -2836.884409386585
  Fe  10.66919733665690      7.29307021574698      6.77657487105895
  N   9.19955396306666      6.18421817556591      7.38818757748627
  N   9.46209956059109      4.88327025503329      7.68683837035934
  N   8.40103006786945      4.30459821080095      8.12271706801599
  N   7.42104787939573      5.22400675518149      8.11089127143166
  N   8.05483463354164     10.11026817290649      5.46205876079364
  N   8.85564656176018      8.26794119094045      4.81734230763192
  N   9.44921355625650      8.56291617712582      6.01208471380951
  N   8.02824333132400      9.19536424209655      4.48371726859792
  C   7.92040197296149      6.37994903580300      7.66012174537513
  C   6.07791240353341      4.91426887585129      8.61312475807794
  C   6.02360506423663      6.77078406356828     10.33718836596100
  C   5.88797230302796      5.27627321477000     10.08662309312340
  C   6.78763940118787      4.46170849983321     11.00257445564005
  C   8.17867977279217     12.55969723825870      5.01651659923321
  C   7.30500452178115     13.80678616115477      4.98871393110808
  C   8.92270264383523     12.36146550645838      3.70607959832871
  C   7.29585981985698     11.36180281974959      5.36164748724285
  C   8.92755101925567      9.72122762879966      6.40113492047579
  O   11.87676564733473      5.93011080779429      7.57061805383973
  N   12.52711369735249      8.07916523266145      6.17300545486386
  C   12.79725715001547      9.09103614998181      5.08447605871332
  C   13.37305482768427      6.87089674764008      5.97509143531300
  C   13.26299739268905      5.98081434025560      7.18316873705614
  C   12.17114176752508      8.73311444064224      3.75488456909990
  C   12.40408375477054     10.48190992287445      5.53555332155306
  N   10.73868615432101      8.21651775303857      8.47252120087438
  N   11.43169021659076     10.63331595899126     10.98817158979297
  C   11.24614001961903      9.44677267650976      8.79228872015893
  N   10.32920206465766      7.59266669564819      9.54589978943523
  C   11.15044863583543      9.59577949703037     10.16510203235794
  N   10.58136019351677      8.43379591531031     10.56882462616953
  O   10.63648611056312      6.31329982902274      4.96283478857775
  C   10.49374200834053      4.90162553019037      4.70730666580718
  H   7.36517757113888      7.28974837517777      7.54624094225930
  H   5.94094628500056      3.84972295587619      8.45035484284000
  H   5.37324516504105      5.45042006943173      7.98164498626230
  H   5.74103588714936      7.00870224561174     11.35974891152788
  H   5.38087156884386      7.35743333193415      9.67986179383912
  H   7.05420341471466      7.10603549424685     10.20520775768984
  H   4.85142092634286      4.99400635117240     10.28746486329110
  H   6.67275641450525      3.39245977568301     10.83780019273864
  H   6.54500665261604      4.66206205816837     12.04358844674866
  H   7.83943561204300      4.70798673600891     10.85843311069367
  H   8.91079159522620     12.67457786249497      5.82392748420422
  H   7.91153344135488     14.68765297926812      4.79479185771040
  H   6.78488873109939     13.96476221606635      5.93228163368488
  H   6.55841945450915     13.74501837312539      4.19794182720796
  H   8.22971981480917     12.22914419994039      2.87628959002657
  H   9.58516083859094     11.49648803689425      3.72491023589278
  H   9.53392946991217     13.23318806703750      3.48526225918509
  H   6.78270257107805     11.50852170254889      6.30955349562291
  H   6.54888430486132     11.18921317642455      4.59185709762621
  H   9.14618108200168     10.25544759752662      7.30528127375111
  H   11.47795444953419      5.04376024265850      7.59385471973803
  H   12.87264454804685      8.51691863791032      7.02377007504251
  H   13.88324330476553      9.09143461274109      4.94983902671188
  H   13.02520050027629      6.36155004285457      5.08579423845303
  H   14.41638247730106      7.15086758588428      5.81817138469691
  H   13.81711144222144      6.38575976426879      8.03017464811031
  H   13.64081511239045      4.98269794972858      6.97680412645285
  H   11.08974323160914      8.81834218246529      3.78131932098649
  H   12.53694635726010      9.42453692993948      2.99959763385902
  H   12.42622801275611      7.73185922061184      3.42325756685770
  H   11.33451143686182     10.56430172855184      5.71112872136985
  H   12.94179380972216     10.78824212838417      6.43323337750226
  H   12.66095777070125     11.20010945432001      4.76146883517918
  H   11.57327283757698     10.44912587710114     11.96699901929496
  H   12.03946846363091     11.34965455846540     10.63128681486078
  H   11.62717466042622     10.13262169955344      8.06290631185779
  H   9.92919829483555      6.78418353237836      4.47846744081396
  H   11.25763282012558      4.37930201813621      5.27084305093439
  H   9.51522187012834      4.53394534176873      5.00298479846166
  H   10.65183864424665      4.72153707182018      3.64680745779656
  H   10.33508370176539      8.14207987824120     11.50119462107931
