# Supplementary material for: Partial to Total Generation of 3D Transition-Metal Complexes
Source: J Chem Theory Comput. 2024 Sep 9;20(18):8367–77. doi: 10.1021/acs.jctc.4c00775 (PMC11428130; doi:10.1021/acs.jctc.4c00775)
Supplement: Supplementary file 2 — ct4c00775_si_002.zip [file ct4c00775_si_002.zip › sco_338/NIGXUY_comp_0/30_48_5_l.xyz]

45
2 1 -2077.632053923121
  Fe  10.67898590705538      7.48229073462000      6.84780372991855
  N   8.24071026439056     10.69283157996864      6.25670847143092
  N   8.14469397918758      8.57869443680523      6.20283932066841
  N   9.42871428422326      8.91534028561080      6.55754864010452
  N   7.44416930104781      9.64314452646059      6.02323522531853
  C   8.39730484861373     12.76388889742142      4.87051353786452
  C   7.84745631925899     14.18207738949337      4.78916958434183
  C   8.15962840911508     11.99197869831558      3.58259668586187
  C   7.76423364667883     12.07200453282108      6.07525676054149
  C   9.46205890491535     10.24615555885738      6.57960423812646
  N   9.22784859406299      6.51465906594966      7.90050037261575
  N   12.11883986748481      8.31232012559919      5.67511650067154
  N   10.06883088834299      6.58485346605719      5.13604861703573
  N   11.38172774278639      8.31974763061600      8.56953026785079
  N   11.98449909357834      5.92768096752225      6.89010306060917
  C   11.11137939867494      5.62293888149851      4.67713540399568
  C   13.02308087321011      7.23151000547460      5.16902768388013
  C   12.38552859521700      5.88548545081229      5.45846924237750
  H   9.47619430782309     12.83031356587109      5.05061435866200
  H   8.31705137817772     14.72163123995023      3.97084155670961
  H   8.02848601961997     14.74563766580441      5.70288731448111
  H   6.77429918225005     14.17662199280476      4.60317891724028
  H   7.09529720569258     11.89202140076924      3.37478906312820
  H   8.58602917815290     10.98786624260396      3.61000067741501
  H   8.61032974727976     12.51210307257321      2.74118631666795
  H   7.96686571651089     12.61173342922262      6.99771603609678
  H   6.68753086307219     11.98726035624999      5.95991508628621
  H   10.30026280899013     10.87643105659623      6.81215300602028
  H   8.33116075999478      6.81000397720684      7.51526366359128
  H   9.22609539831682      5.49940298810875      7.86113517304395
  H   9.17244054960472      6.73141440683075      8.89134798867847
  H   12.68854734372620      9.03104878364604      6.11004168573644
  H   11.68767564557260      8.78603550332000      4.88799729684191
  H   9.89105292238174      7.27866652016867      4.41748517395339
  H   9.17551782959636      6.11348944722019      5.22780441502250
  H   12.22109110546713      8.88851549598385      8.49357691938449
  H   10.69341502308069      8.93329065954956      8.99742581022587
  H   11.60444709976870      7.63630471183024      9.28835065581126
  H   11.59712600817763      5.02726267150104      7.15923373557968
  H   12.81165923662188      6.03910104120265      7.47052764986746
  H   10.76798277879786      4.60832942131549      4.86856730545179
  H   11.28652278515188      5.69667846890975      3.60627592784462
  H   13.23138785259060      7.34622215396457      4.10787507188544
  H   13.97758311021204      7.30105226942527      5.68645515608940
  H   13.10792022552598      5.09322022345969      5.25308869506867
