# Supplementary material for: Partial to Total Generation of 3D Transition-Metal Complexes
Source: J Chem Theory Comput. 2024 Sep 9;20(18):8367–77. doi: 10.1021/acs.jctc.4c00775 (PMC11428130; doi:10.1021/acs.jctc.4c00775)
Supplement: Supplementary file 2 — ct4c00775_si_002.zip [file ct4c00775_si_002.zip › sco_338/NIGXUY_comp_0/31_13_41_h.xyz]

47
2 5 -2245.120982932628
  Fe  10.35379488984355      7.53474458543735      6.95866509134538
  N   10.02050881369548      6.80664155786918      4.83524330601027
  N   11.19304998295903      6.68309155209679      4.14912942439571
  N   10.97164005930232      6.24570664758742      2.96026303337831
  N   9.64193903343689      6.07296106882937      2.84430617282486
  C   9.06868471992000      6.42385949003201      3.99917903542935
  C   9.02926972435229      5.63439894553245      1.58197647558449
  C   8.30211359129889      6.76222211108695      0.85264374106749
  C   7.66358682980198      6.18438300915106     -0.40386488382018
  C   9.22974389978297      7.92321886375483      0.53188432421362
  N   12.09662854961367      6.07944064025538      6.95141791136872
  N   9.95276513466791      5.41951881878428      7.69095604977474
  N   11.40307885572705      9.22041700507486      6.01182565310566
  N   8.38065235110423      8.54456918983639      7.03759387273355
  C   11.25531002731780      4.90547959805082      7.21251695231843
  N   10.85927825828352      8.19100096029269      8.95841887865804
  C   12.12485961668690      8.57328239045551      9.36122165104638
  C   12.13129055671922      8.82316516808287     10.70087202331974
  N   10.83665459541732      8.60519207568398     11.10226992941408
  O   10.38632441924772      8.58811710530078     12.39757790169035
  C   10.09577098459983      8.21650937157894     10.04693268051034
  H   8.01155824937579      6.38442070167499      4.19165660265001
  H   8.35513273574628      4.81394874196623      1.81667259715939
  H   9.84731828557540      5.24467828811240      0.98313606359757
  H   7.49961823377957      7.12017771802339      1.50722082276670
  H   7.09341378265390      6.95076333056762     -0.92235849646944
  H   6.98482828118065      5.36357026747919     -0.17828021071251
  H   8.42125266571831      5.81739836600996     -1.09491339460810
  H   9.66939226444132      8.36969801215421      1.42418261257440
  H   8.68521444066509      8.70762014943132      0.01238970754794
  H   10.04569748797202      7.60558040097603     -0.11587273957553
  H   12.82166246902269      6.18028129487299      7.64888317168837
  H   12.54091733143454      6.02397466415236      6.04306012047299
  H   9.18824758254787      4.86179219617931      7.33146366171183
  H   9.89709478340290      5.36543521431816      8.70073648061432
  H   10.87135349989045      9.70290068157869      5.29557951778745
  H   11.74047351762743      9.93938667767514      6.64188306722664
  H   12.21478224190054      8.85056365130433      5.52812402293820
  H   7.65030260713413      7.95289120928138      7.41940688207837
  H   8.39693407979826      9.37136435480373      7.62557572707444
  H   8.03126639498978      8.85694099975541      6.13810550386943
  H   11.09667664055859      4.36297255917536      6.28750140466991
  H   11.71119342924243      4.22617755457374      7.92822945996440
  H   12.94741101933008      8.64168066016554      8.67202046726685
  H   12.89967082890483      9.11872593400244     11.39100953911695
  H   10.27061117892124      9.51668519154982     12.66083250950696
  H   9.05483107490498      7.96276102542360     10.13321567469784
