# Supplementary material for: Partial to Total Generation of 3D Transition-Metal Complexes
Source: J Chem Theory Comput. 2024 Sep 9;20(18):8367–77. doi: 10.1021/acs.jctc.4c00775 (PMC11428130; doi:10.1021/acs.jctc.4c00775)
Supplement: Supplementary file 2 — ct4c00775_si_002.zip [file ct4c00775_si_002.zip › sco_338/NIGXUY_comp_0/29_42_4_h.xyz]

58
2 5 -2360.541566558269
  Fe  10.77794765850115      7.30886446510502      6.71216774381768
  N   9.13152247842291      6.10860540338352      7.61204861609847
  N   9.52286293047526      5.28410100061416      8.62401975584720
  N   8.51515168094740      4.62845985850596      9.08185641015138
  N   7.44183217519688      5.01238882102932      8.36763379413182
  N   8.06645318891356     10.77240878050523      6.32843388589571
  N   8.19621876615415      8.72808349005253      5.80170149623679
  N   9.35349520628262      9.04713826321118      6.44452081170573
  N   7.42617027920796      9.75640136835858      5.72572602769708
  C   7.82925127483803      5.92786742125859      7.47206832584923
  C   6.10005071074829      4.49100747325932      8.66157794371734
  C   5.01601363037158      6.74825908803183      9.04995099469978
  C   5.30783988905482      5.37229629390495      9.62822508102518
  C   5.95436261732417      5.45230582500693     11.00176586767281
  C   8.23230077078713     13.10669500863229      5.45819989369524
  C   7.57183854772015     14.47277791057596      5.59280803053853
  C   8.25977821545564     12.63055747480102      4.01478811404118
  C   7.49552018363303     12.12665167175279      6.36859866775717
  C   9.25233547845939     10.32837853788070      6.75869400325462
  N   10.05648366565704      6.62520851894585      4.71548215915766
  N   11.18758193918420      7.88495926147686      8.81720759684948
  N   12.42517457105119      8.48329270260414      5.74621497872796
  N   12.08360473572929      5.52866731876203      7.02152237007406
  C   13.50617165235335      5.66464654042572      7.39897081722265
  H   7.18683022895306      6.42440017214896      6.76895792760500
  H   6.25443684596407      3.49779933889670      9.07168939758878
  H   5.58606571234617      4.39400682959033      7.70834892159042
  H   4.34111834902457      7.29598366933696      9.70278626760967
  H   4.54385710714653      6.69101902172561      8.06915007203823
  H   5.92291934330747      7.35043237527352      8.96149684407922
  H   4.35681572854441      4.84369248318344      9.73080527410908
  H   6.14844953787024      4.46570953589053     11.41732855698585
  H   5.30267931371414      5.97976599423018     11.69402281383961
  H   6.90119752532481      5.99219811982624     10.97304155767433
  H   9.26182470497575     13.19206639075663      5.82303529435966
  H   8.10557271537038     15.20845417556648      4.99693406070777
  H   7.56432253630461     14.82479237770997      6.62306639211124
  H   6.54287481627639     14.44764153002271      5.23637567600677
  H   7.25124883397486     12.51372114124219      3.62035446647737
  H   8.77456660940525     11.67634802366708      3.89796610921751
  H   8.77489183648293     13.35450249628419      3.38862627274317
  H   7.51210592950295     12.45667132570647      7.40489514511997
  H   6.45954996502039     12.01089562368728      6.06351020377840
  H   9.98098205942345     10.93058847181034      7.27097004734785
  H   10.60316412137717      6.84396092934985      3.89026106891026
  H   9.87975081987422      5.62800511215039      4.67615486843372
  H   9.15462362420462      7.07672755220390      4.58472226469231
  H   12.08997531827128      8.27478389276177      9.06432632229378
  H   10.49359619696920      8.53464071598891      9.16871016403682
  H   11.07601503848671      7.04453769137001      9.37757647823751
  H   12.99927760587861      7.95133371551304      5.10092205208643
  H   12.08204855530553      9.27603531217304      5.21456929280227
  H   13.07958985312746      8.87196422853668      6.41683289398271
  H   12.03084427783427      4.93495609092325      6.20045241522077
  H   11.60072370229281      5.00172391885816      7.74566320563960
  H   13.58975098013096      6.26952384865949      8.29725178664519
  H   13.98080886858997      4.70494617889011      7.59368630481611
  H   14.05626509228392      6.15815321798051      6.60315619536430
