# Supplementary material for: Partial to Total Generation of 3D Transition-Metal Complexes
Source: J Chem Theory Comput. 2024 Sep 9;20(18):8367–77. doi: 10.1021/acs.jctc.4c00775 (PMC11428130; doi:10.1021/acs.jctc.4c00775)
Supplement: Supplementary file 2 — ct4c00775_si_002.zip [file ct4c00775_si_002.zip › sco_338/NIGXUY_comp_0/30_8_4_l.xyz]

60
2 1 -2436.768246374733
  Fe  10.67847447640239      7.29007367604080      6.78784748753208
  N   10.27892739686981      7.28454488497413      4.84973319331244
  N   10.26942532952775      8.49323182783236      4.20147517725183
  N   10.12409850887278      8.32337937718665      2.93588284397895
  N   10.04300884966714      7.00401397688716      2.71830884236726
  N   12.48579583454999      7.86321537344935      6.31636016872671
  N   13.05932235769053      8.83927206967569      7.08248527647508
  N   14.37834435192811      8.45282199075863      5.47723671148005
  N   14.18977949042753      9.19084004730019      6.57970152608171
  C   10.13408656144185      6.37010498798020      3.89370812143935
  C   9.78826663525594      6.45751181757432      1.37796883186785
  C   8.38561770970231      5.87019638054834      1.23760669671842
  C   13.32798023460415      7.63947586196390      5.31713788581886
  C   15.54147530630610      8.66236407027157      4.60574823563443
  C   15.16039205980729      9.25075785595293      3.24910900130931
  C   16.43277937034902      9.43777643676679      2.43336208755734
  C   14.38119465945061     10.54835546750964      3.39128186494332
  C   8.23736037694684      5.31466423144343     -0.17271185512111
  C   7.30780331805849      6.89268038259543      1.55976062378964
  N   8.87804806665029      6.74709842003561      7.37144402644251
  N   10.48468194211192      5.20195620742874      6.83401968182570
  N   11.29086379558870      7.40708577044717      8.71729641273726
  N   9.95334255531932      9.15471463926200      6.86244619940521
  C   9.01088974810282      5.37061624817892      6.87903325115931
  C   7.93228029325668      7.74246774548231      6.83098065743942
  C   8.50847182415081      9.09371998914106      7.22741249209888
  H   10.09967450716669      5.30212269195422      3.99415057938511
  H   10.55422324988480      5.71187988421316      1.17564618334744
  H   9.93398987719827      7.29137113542034      0.69731310104754
  H   8.30102214003572      5.03328619608403      1.94020770204697
  H   7.26588378241267      4.84183875725659     -0.29037314260946
  H   8.99690142289019      4.56898264969475     -0.40190898672253
  H   8.30619176303211      6.10738918848859     -0.91654078625418
  H   7.37208421566721      7.26209609376507      2.58414403514380
  H   6.32123016114155      6.45339291079394      1.43636207200163
  H   7.37003026438377      7.75264080054618      0.89444412320009
  H   13.21195949130126      6.93828620645056      4.51342755963479
  H   16.05013784600069      7.70673654568070      4.49864949645951
  H   16.19277230376787      9.33461329865226      5.15673690849494
  H   14.53129338795098      8.51751735782916      2.73145320067415
  H   17.09425820308512     10.16516350238455      2.90203799833363
  H   16.19337044009896      9.80805165059516      1.43983564086924
  H   16.98566481185763      8.50715378180365      2.31517794156890
  H   14.96308358902541     11.29979785070029      3.92340103516261
  H   13.44038022580826     10.41412724967881      3.92517833533748
  H   14.14121072657169     10.95385375662652      2.41148951823866
  H   8.77512489845486      6.73194382580859      8.38179823296981
  H   10.81658554714818      4.72735193048873      7.66741041669210
  H   10.77721539050858      4.61442376610078      6.06241401524742
  H   11.99702464051251      8.14415105934855      8.72884463896002
  H   10.61364966693458      7.65854878552244      9.43210265542115
  H   11.76709616501477      6.58288636927244      9.07158272588004
  H   10.05404145428720      9.53234946473792      5.92193437948156
  H   10.44348959604734      9.79929347342078      7.47439266494016
  H   8.51443402782833      4.63944270109181      7.51579207185816
  H   8.59227403012305      5.29735261181424      5.88297480882608
  H   7.88830313464350      7.63069847461732      5.75260247494263
  H   6.92403157526575      7.61884725654985      7.22626960662186
  H   8.42206759553728      9.22493188948547      8.30518036023220
  H   7.94590981696046      9.90252414580890      6.76482299016392
