# Supplementary material for: Partial to Total Generation of 3D Transition-Metal Complexes
Source: J Chem Theory Comput. 2024 Sep 9;20(18):8367–77. doi: 10.1021/acs.jctc.4c00775 (PMC11428130; doi:10.1021/acs.jctc.4c00775)
Supplement: Supplementary file 2 — ct4c00775_si_002.zip [file ct4c00775_si_002.zip › sco_338/NIGXUY_comp_0/29_39_22_h.xyz]

70
2 5 -2749.801607933783
  Fe  10.10441165710388      7.08564879616560      6.61269345879885
  N   11.85068251160799      8.23686250267563      6.29689532896666
  N   11.85966689624101      9.53224662093878      6.70980231497808
  N   13.75930014663628      9.10801481273203      5.86669651872078
  N   13.00200729808405     10.05971069058680      6.45330968560054
  N   8.09075578845509     10.61528724215587      5.24133530320949
  N   8.44611144651130      8.61619879508824      4.67538468077874
  N   8.90384825508047      8.75632105184699      5.94828306353337
  N   7.95943744563222      9.72290464285974      4.24422280314145
  C   13.03960523532905      7.98995405536296      5.77477658421886
  C   15.10739843995972      9.40049012319712      5.36116378893853
  C   15.15882871145540      9.48344259814922      3.83692353342744
  C   16.59939758972378      9.74665258719240      3.41941512217166
  C   14.20841407660972     10.53757542475410      3.29200946274927
  C   8.91793041689641     12.95734165986153      5.05755348444135
  C   8.41738719650258     14.38694601666381      4.89939856243200
  C   9.91562924556419     12.58253610680713      3.97305294722650
  C   7.70899856235352     12.02393097841173      5.06811378376326
  C   8.67783587979852     10.01511399640855      6.28009554032588
  O   11.31846450847831      5.35950107949485      7.01974592894647
  O   10.09116178631628      7.30336618059487      8.76751112638441
  C   13.34840339866776      5.73043191353599      9.81217321641683
  C   11.68844299025464      8.35060473779795     10.24482951001044
  C   11.33035671240189      7.15810903409104      9.44526560685248
  C   11.99453091425407      6.01774581803959      9.25064898018020
  C   11.38029859520729      4.93394832980219      8.42436382002839
  O   8.37907132692693      5.75951951600365      6.85995951718273
  O   9.65353162063730      6.23354941420390      4.68807138405511
  C   8.85968755807322      5.06486041898741      4.70266517206291
  C   7.35767227445348      3.65020299327852      6.18961769180974
  C   8.83924716620294      4.31565610190760      3.42788381797862
  C   8.22715008709636      4.79595104923049      5.84598482185018
  H   13.37699499785196      7.05887761393432      5.35818766020841
  H   15.77112752893537      8.62651423972722      5.73951790999217
  H   15.38896319292684     10.34545552212306      5.81668890724090
  H   14.86458877610635      8.50565413688322      3.44101727345573
  H   16.94561289711281     10.71338660230583      3.78333673602620
  H   16.68014655287098      9.75881958901872      2.33556986779923
  H   17.27995969252223      8.98250403491110      3.79155717377142
  H   14.45475664970190     11.52590835211155      3.67864305193704
  H   13.16728032271846     10.33173276660995      3.54060850431100
  H   14.27785842921111     10.58230083521480      2.20804727343691
  H   9.41146813123495     12.87634584547660      6.03166139455053
  H   9.25055323144531     15.08400603875827      4.93678736718092
  H   7.71879598932302     14.66541699817662      5.68661582742456
  H   7.91799149446433     14.52424618625024      3.94114920014703
  H   9.46141793718168     12.63905239133670      2.98450178431456
  H   10.31327059911688     11.57556647941686      4.10154029027601
  H   10.76003026905611     13.26726891598357      3.98653026502981
  H   7.01719729204215     12.27633679734052      5.86834315921402
  H   7.17085663267885     12.06375116693326      4.12567836123596
  H   8.93801526612334     10.49508071845491      7.20465451388404
  H   11.06867453747165      4.59692162821197      6.47823715510339
  H   9.59617442667558      8.02054171791910      9.18313080307027
  H   14.04447117042219      5.46731186472718      9.01416502955558
  H   13.77527367137138      6.56080760502936     10.36178527291360
  H   13.31328613308480      4.87533651699718     10.48796861740900
  H   10.91735357141535      8.55922100239343     10.99115597696122
  H   12.61627518166983      8.21775405516745     10.78608424217857
  H   11.78597805628477      9.23344084237827      9.61139596142493
  H   10.36866445013775      4.69843450051242      8.75610018604372
  H   11.98121778804215      4.03019850138381      8.47554988154293
  H   8.02156453018548      5.42835639660626      7.69274815373384
  H   9.14498246240210      6.96172516156968      4.25120863274517
  H   7.72748390293377      3.11987437480944      7.06998010973320
  H   6.34143440012337      3.98425618082012      6.40304683101103
  H   7.30328536143906      2.93216450288145      5.38066558058206
  H   8.25952519014298      3.40212205853110      3.49453524933359
  H   8.40355598098770      4.92405869294615      2.63367667395471
  H   9.85049856400995      4.05761187725140      3.11541856009174
