# Supplementary material for: Partial to Total Generation of 3D Transition-Metal Complexes
Source: J Chem Theory Comput. 2024 Sep 9;20(18):8367–77. doi: 10.1021/acs.jctc.4c00775 (PMC11428130; doi:10.1021/acs.jctc.4c00775)
Supplement: Supplementary file 2 — ct4c00775_si_002.zip [file ct4c00775_si_002.zip › sco_338/NIGXUY_comp_0/31_23_221_h.xyz]

57
2 5 -2521.062886558407
  Fe  10.47530478094622      7.13442175922559      6.28704925461855
  N   11.88646136607099      5.59919798573116      6.92023472160351
  C   12.39076318959843      4.44287232968812      6.52108780810564
  N   13.35678254890467      4.09709349874108      7.38011272971890
  N   12.57477229123834      5.94081358501438      8.04493143788284
  C   14.31693658701931      0.44048715844160      7.80573809299683
  C   14.18016108067672      2.87856528618796      7.42695407939377
  C   13.37995219633820      1.64110361180124      7.82840000026066
  C   12.71165799288898      1.81133056082993      9.18328594485880
  N   13.44954997721267      5.04343319457037      8.32763796138495
  O   10.33240571953016      6.29569478391108      4.33114204364063
  O   8.73761307359138      6.02196238444896      6.76650978311333
  C   7.70890325563473      5.71692607378757      5.78078665425031
  C   8.26558044337214      5.01655961270968      4.56170938133407
  C   9.10859022672151      5.86962031539731      3.64978481467890
  O   12.11250864110527      8.37183764042162      5.57265354837934
  N   9.47616777444450      9.00887134695449      5.75749635608125
  C   12.76859837952329     10.69618186978962      5.30244611473470
  C   11.79233021740586      9.73416131982572      5.47699202116887
  C   10.45060951502419     10.07296890920874      5.56213274298899
  C   12.39303214207248     12.02804543343023      5.21675285845432
  C   10.08658871674402     11.40830581190015      5.46838660340535
  C   11.05443905734821     12.38525017469351      5.29985358858859
  O   10.68769926807340      7.86728362754806      8.27711881818690
  C   11.02993526689017      7.55960641828148     11.21053726066508
  C   9.70193208464053      8.06231688910488      9.28464864796291
  N   9.82780644511581      7.93619943282652     10.51057083237456
  H   12.09551738504921      3.87444697700512      5.65834427719436
  H   15.10772769150657      0.54574415101199      8.54736424516250
  H   14.78305296407490      0.30142738085285      6.83171970749040
  H   13.76859021849705     -0.46781021228592      8.04127767429565
  H   14.96631635571925      3.08841622679086      8.14632108584549
  H   14.63494258932728      2.75920088365956      6.44635228619847
  H   12.60656775683543      1.48293326174614      7.06864777897000
  H   13.44791341579635      1.99157628904211      9.96550161998063
  H   12.16507962041769      0.91035229532007      9.44976229257322
  H   12.00026304241521      2.63772471635092      9.20093140903770
  H   10.92415545932062      6.70122052847246      3.68366703318726
  H   8.84084113709254      5.26829368132147      7.36006972321075
  H   6.94358294194293      5.11484090933103      6.26411660929921
  H   7.25942750791978      6.67335203425414      5.52138173785117
  H   8.81220793962125      4.12003998539619      4.85861422268990
  H   7.41944365499991      4.66629870649072      3.96710843999054
  H   9.40117047642988      5.30708761099574      2.76589644598843
  H   8.56146446738508      6.75684797979980      3.32618807321607
  H   13.02985161780580      8.27604009989779      5.86125699990251
  H   8.79996982817827      9.30661592274322      6.45358418868078
  H   8.93691082487027      8.89121264665643      4.90458203327866
  H   13.81121570594690     10.41450344238039      5.22973621193140
  H   13.15097937379247     12.78574049399332      5.08306729523027
  H   9.04217722103147     11.68513989659766      5.53409065111465
  H   10.76374211732750     13.42289800106458      5.23344845530515
  H   11.48917879917307      7.43564077474859      8.64777091572673
  H   10.81185640035358      6.69091009779734     11.82774951216904
  H   11.90405766278730      7.33550615754184     10.59079881166274
  H   11.29196694652310      8.36631793258891     11.89180676760747
  H   8.77315764063511      8.36741611520701      8.82033939436335
