# Supplementary material for: Partial to Total Generation of 3D Transition-Metal Complexes
Source: J Chem Theory Comput. 2024 Sep 9;20(18):8367–77. doi: 10.1021/acs.jctc.4c00775 (PMC11428130; doi:10.1021/acs.jctc.4c00775)
Supplement: Supplementary file 2 — ct4c00775_si_002.zip [file ct4c00775_si_002.zip › sco_338/NIGXUY_comp_0/28_11_2_h.xyz]

90
2 5 -3230.147769805141
  Fe  10.81895708099549      7.74693837996088      7.23682856026718
  N   11.23503502007492      8.44574869747226      9.16361223141245
  N   10.36654497266045      8.25183694098454     10.19854569530883
  N   10.86275385060114      8.72537701834505     11.28156548265051
  N   12.06808459741000      9.25142902800678     10.96880305314552
  N   8.69853851535807      7.29890850699614      7.68058221451127
  N   8.02092425388713      6.86051069870479      6.58483828787740
  N   6.91921559059649      6.29828635540931      6.93466995076125
  N   6.85944169482587      6.36479284834404      8.28065908582297
  N   12.78695843525140      8.09536284934109      6.42233521180347
  N   13.74112398574209      8.87902609175380      6.98899069012176
  N   14.39135898979356      8.40274373600241      5.03169958628133
  N   14.70520200340918      9.07063560877443      6.16210069996257
  N   8.96641005572459     10.66701200411909      4.77360290667636
  N   10.69559523084809      9.44078214778924      4.69425947652859
  N   10.08835919094167      9.22116707436989      5.89239303971315
  N   10.02834802295486     10.30400476936436      4.02026111048310
  C   12.29089780650932      9.06869388075653      9.67019694874716
  C   12.94610821222291      9.80366530017467     12.00480609559581
  C   14.46472766418555      7.78539344873765     11.95983200785428
  C   13.63484072884225      8.71747203097842     12.82806429971150
  C   14.47906744709685      9.39126883861352     13.90136104482244
  C   7.95957236548167      6.97737389012316      8.72798057489532
  C   5.75741905198129      5.74953182220407      9.02839309313278
  C   7.21545580858642      4.23390099720524     10.44249968752085
  C   6.05435523306290      4.31328492714679      9.46323197853089
  C   6.24046022955291      3.37500792808118      8.28171795135007
  C   13.20862130022404      7.81394580114956      5.20133972771759
  C   15.23777447618926      8.47479018595144      3.83683159433695
  C   14.57909287486989      9.25309062438345      2.70025734669449
  C   15.51531624034075      9.23879396918478      1.49957802475294
  C   14.21690708172064     10.66886588094873      3.11995547134382
  C   8.22488943635300     13.03717446066134      5.02589261927948
  C   7.15851661003727     14.00389550522742      4.52815805621040
  C   9.62698175878784     13.58503068393318      4.81342982240127
  C   8.02172862340981     11.69584152432062      4.32493530640903
  C   9.01636279791046      9.99607024367399      5.92257141697174
  N   10.34644285517019      5.73765668963794      4.87834043683416
  N   11.12793127672494      5.69063952762544      7.06004971286617
  C   11.46344176040979      3.74762126434624      5.71463109300434
  C   12.23254712532831      3.78459262330395      7.98436739958466
  C   11.73614488905387      5.05926327480317      8.08559596327615
  C   12.10143544680510      3.12491443654351      6.76230126601802
  C   10.96133877842274      5.04200874698129      5.88762892118830
  H   13.16619326131567      9.36142566269621      9.11650197152370
  H   12.32703035339082     10.43980861027998     12.63093942078831
  H   13.67462327323864     10.42907691393197     11.49346992168545
  H   13.85996742783552      7.24935624737326     11.22741228623491
  H   14.95715018403075      7.03582542426763     12.57432798101462
  H   15.24366273197481      8.32930670177921     11.42396198609044
  H   12.84953332884339      8.13762044616697     13.31848695645198
  H   15.28040350787712      9.98448089965632     13.46100971732423
  H   14.94072938035256      8.64410249269004     14.54190970924168
  H   13.88365650649798     10.04499211653601     14.53626008854846
  H   8.20278414972895      7.18371767789504      9.75306980950431
  H   4.89319333056962      5.79134446945820      8.37257475867084
  H   5.56792028743555      6.38579834190703      9.88935078537106
  H   7.30931202853432      3.22448592672573     10.83523475580888
  H   7.08191858213178      4.90224768575204     11.29298135909807
  H   8.16590516450856      4.47411424481982      9.96257226868410
  H   5.14636288378490      4.01523161024797      9.99370091278774
  H   5.40624083826073      3.42641433688477      7.58472950863908
  H   6.31893400772069      2.34701924155215      8.62767217606389
  H   7.15148384484695      3.59971593198658      7.72636409245981
  H   12.67834822833372      7.23662507465481      4.46725274936675
  H   15.47268541000499      7.45583553882350      3.53693116688665
  H   16.15717299267564      8.95482138814897      4.15947860102355
  H   13.66053169882189      8.72565412302915      2.42339717709138
  H   16.44715508154633      9.75765299099391      1.72216893323997
  H   15.05444469425612      9.74464654790852      0.65487744202966
  H   15.76147995830366      8.22603088164111      1.18382187574778
  H   15.10212212295536     11.22512277594379      3.42659263636237
  H   13.50516307987624     10.68693333924082      3.94396704187384
  H   13.76276386774464     11.20308464734918      2.28883756267798
  H   8.06648871548736     12.87884456458469      6.09811798898588
  H   7.24656208492386     14.95886114002609      5.03980062109952
  H   6.15136466377104     13.62778514114026      4.70169434236003
  H   7.26817705413241     14.19411236101028      3.46105145438570
  H   9.82680062677886     13.74838804614752      3.75501391050693
  H   10.40005107959897     12.92143658511769      5.19929791676946
  H   9.73801677573842     14.54080439645608      5.31966760787931
  H   7.01890146179449     11.30953788637486      4.49183517776458
  H   8.17808230817062     11.78639526586031      3.25377560838761
  H   8.30050692872491     10.06910979211897      6.71963855505532
  H   10.14474109881691      5.19623463971571      4.05301343320444
  H   9.54266045026887      6.28968603452710      5.16013112675802
  H   11.32852063911209      3.24181025842118      4.76917144831132
  H   12.71486683398193      3.31786298278066      8.82895821252029
  H   11.82170655001737      5.62453030771469      9.00336525006373
  H   12.48337115108767      2.12132704541265      6.64006654947569
