# Supplementary material for: Partial to Total Generation of 3D Transition-Metal Complexes
Source: J Chem Theory Comput. 2024 Sep 9;20(18):8367–77. doi: 10.1021/acs.jctc.4c00775 (PMC11428130; doi:10.1021/acs.jctc.4c00775)
Supplement: Supplementary file 2 — ct4c00775_si_002.zip [file ct4c00775_si_002.zip › sco_338/NIGXUY_comp_0/29_39_22_l.xyz]

70
2 1 -2749.78711282951
  Fe  10.45369747312754      7.11203525944108      6.52013633323730
  N   12.06226510483453      8.04003911930644      6.12990319762145
  N   12.22097333117696      9.32255513449406      6.56201852105603
  N   13.99989719264446      8.75421711584783      5.56175598392049
  N   13.38551022518332      9.75055260024683      6.22069871352052
  N   8.28116223758152     10.25494597405761      5.12171964167943
  N   9.53038009839239      8.71418230169768      4.39504422464155
  N   9.43380050900522      8.55388269246616      5.74744107531450
  N   8.84016572045879      9.73145837021794      4.02132179135205
  C   13.18140368226294      7.69989449937497      5.50540933887117
  C   15.32746382165188      8.93749843742647      4.96067381548540
  C   15.28302525834046      8.99276154435193      3.43523775326488
  C   16.70601453855067      9.17062055107354      2.92245100687651
  C   14.35811453999545     10.08986147441627      2.93287993247863
  C   8.20994951389285     12.67706954893840      5.71056587284656
  C   7.30495722075554     13.89774124578237      5.60607619292876
  C   9.57312636970015     12.92398250095049      5.08408804230095
  C   7.49158879767318     11.49354800567809      5.06588591641975
  C   8.64908555936278      9.52977285660881      6.18389288242369
  O   11.52215774949356      5.51172893674073      7.28634989818563
  O   10.52364295831476      7.97549516515849      8.42641601736884
  C   12.84749196025108      5.88057779736472     10.56806238345182
  C   12.00254855653834      8.83588760661784     10.11202924186198
  C   11.52277799205379      7.63434408321489      9.38811368742656
  C   11.86710791959653      6.35637664999671      9.54404233271002
  C   11.25489733417210      5.27481011199188      8.71383364609945
  O   8.72714345931481      5.87407237765313      6.80232966631657
  O   10.31966861036439      6.16666703238791      4.73388408167011
  C   9.15730302510765      5.35857415840748      4.56351196484835
  C   7.11737537872490      4.40463967891691      5.72796340443387
  C   9.06233442242320      4.75077024765616      3.21923480785133
  C   8.34660615272674      5.21839965200530      5.60985387459260
  H   13.40032575885840      6.75509859083657      5.04514229823582
  H   15.95910633607905      8.12476880851382      5.31212991458183
  H   15.70393754977713      9.86770735783585      5.37669479809572
  H   14.91253509060100      8.02652845361269      3.07630452321337
  H   17.12417931344513     10.12251803234425      3.24759056330468
  H   16.71788064235073      9.16330506581138      1.83564444751993
  H   17.36760468132328      8.37641070406367      3.26461676262491
  H   14.68021836715224     11.06815034035500      3.28775383405081
  H   13.32442896851311      9.94428009242728      3.24750399174453
  H   14.36287262481168     10.11761547539593      1.84611396793738
  H   8.34579741790984     12.44725960248515      6.77300944553814
  H   7.76386354843704     14.74894594991429      6.10216048230518
  H   6.33443819297683     13.72927642488636      6.06984901721646
  H   7.13900479227729     14.17585338756120      4.56603539639414
  H   9.48399792891763     13.12704894658055      4.01745560592313
  H   10.25255219291937     12.08077645030764      5.20985417801045
  H   10.04628904603322     13.78842048951440      5.54308096283513
  H   6.53707761588745     11.29353984597538      5.54759014924837
  H   7.31127272151228     11.67027385772941      4.00946085106844
  H   8.35047514480498      9.71951263414378      7.19821005375736
  H   11.25831847311612      4.71118116624558      6.81041632115601
  H   10.70025355543684      8.90489045842946      8.20145654252102
  H   13.67913420202835      5.36312758555977     10.08808087056044
  H   13.25758265700935      6.67298059549019     11.18104740644478
  H   12.37794627073126      5.16232653477342     11.24129860069959
  H   11.18326446322677      9.31227688449129     10.65226115633956
  H   12.77375724582165      8.59536848662705     10.83142053100905
  H   12.41887316577147      9.57203049951443      9.42149884723270
  H   10.17636770369978      5.20153430667822      8.85197326033006
  H   11.69919689578585      4.31589902912284      8.96641557015110
  H   7.93765985726548      6.17246579593861      7.27444304458702
  H   10.25248147026485      6.91015058841828      4.09213045300001
  H   7.22444727978885      3.64474817638585      6.50189477625232
  H   6.26044034126037      5.02871782498335      5.99238081252159
  H   6.87185383577405      3.90546344897043      4.79868244884116
  H   8.17773737601634      4.13410146907280      3.11324644348505
  H   9.01662964185405      5.52301679665705      2.44917014485333
  H   9.93481191682919      4.13245511178751      3.01049228335931
