# Supplementary material for: Partial to Total Generation of 3D Transition-Metal Complexes
Source: J Chem Theory Comput. 2024 Sep 9;20(18):8367–77. doi: 10.1021/acs.jctc.4c00775 (PMC11428130; doi:10.1021/acs.jctc.4c00775)
Supplement: Supplementary file 2 — ct4c00775_si_002.zip [file ct4c00775_si_002.zip › sco_338/NIGXUY_comp_0/28_11_2_l.xyz]

90
2 1 -3230.143108533945
  Fe  10.73327741400071      7.38383639445320      6.81572698234829
  N   11.01859831037257      8.08551927721576      8.57493344814451
  N   10.00979353517795      8.54176306339386      9.37310384082426
  N   10.49852792450191      8.99834156599986     10.47243647405930
  N   11.83419479831147      8.86111975254084     10.40424081061380
  N   9.07992909390832      6.37322555577513      7.32981611331590
  N   8.78655966108389      5.18824504078250      6.72890304617374
  N   7.62438362625630      4.78372343869295      7.09536891441155
  N   7.13827949723844      5.70655270089416      7.94613361863855
  N   12.30761340439871      8.39028917257365      6.10840800959302
  N   12.62717681705896      9.63605899292174      6.56490534642492
  N   13.94549339064014      9.18721606601263      4.96719827782522
  N   13.60638009487698     10.11439314699976      5.88051382808606
  N   8.59910824292020     10.73802315870566      5.83600955593767
  N   8.52058020660860      8.65223020632414      5.44812972182324
  N   9.57635774092105      8.88498628412660      6.27894259163283
  N   7.93721108670551      9.76440312089205      5.17656849710151
  C   12.15127984006780      8.29841827788169      9.23809186164833
  C   12.69123056756052      9.21629717680509     11.53888087188040
  C   13.07511584042847      6.80024315773564     12.16530517119152
  C   12.65079430031884      8.17562212318062     12.65502900285049
  C   13.52728626152248      8.66241837101397     13.80107224556345
  C   8.03702030548993      6.68310089794724      8.08480687629386
  C   5.84493816362123      5.52198209747419      8.61223333551519
  C   6.66786787149634      5.87353338036459     10.98508119099142
  C   5.96871486809786      4.93133360577991     10.01677656184711
  C   6.60476745486256      3.55014810310216     10.00525893794350
  C   13.14097065678761      8.13130549716244      5.11031818089344
  C   14.97709739382170      9.44391329174303      3.95653253742374
  C   14.39363316236352      9.66335787296005      2.56251617016958
  C   15.54235535278939      9.88256973816416      1.58731390934919
  C   13.40090340205186     10.81435739276857      2.53755402314578
  C   9.28118461026408     12.93361638086919      4.88147913364863
  C   8.84157683474132     14.38965717016897      4.81062974812327
  C   9.49532429427528     12.34056068578069      3.49783957129292
  C   8.24242769776909     12.15060229552754      5.68090877962709
  C   9.60972112507794     10.18896316730190      6.51071949118501
  N   10.87013707191017      5.73504841024017      4.86416403692152
  N   11.82599424136612      5.67727696642528      6.93304496004414
  C   12.56622431558050      3.98523226514565      5.41506144692467
  C   13.37084597164949      4.02522360703413      7.67007872578773
  C   12.57923122367703      5.13408411731062      7.89861293741144
  C   13.38034776140067      3.45452246784939      6.40498975589457
  C   11.78318309362180      5.08190195799471      5.72203335823339
  H   13.14697168673020      8.08918196608706      8.90099449612383
  H   12.35116145501545     10.18564388636392     11.89192814157062
  H   13.69935849175051      9.33043774141926     11.14586421299958
  H   12.40475050257719      6.40913355197886     11.39875644382913
  H   13.06783943931187      6.08634910400191     12.98504208471967
  H   14.08889172580168      6.81947481190274     11.76143495948155
  H   11.61855488236325      8.12083216115326     13.00772402735724
  H   14.57225030941401      8.73581088568284     13.49970307696876
  H   13.47622437579923      7.96776885886575     14.63556306729838
  H   13.21230392488652      9.63789596145971     14.16729607850990
  H   7.93627639708885      7.55775481483739      8.69616352114838
  H   5.27398360809284      4.86791400644785      7.96041130537978
  H   5.35831252970244      6.49419065377737      8.63428546235546
  H   6.61368901479438      5.48097990536196     11.99756382612751
  H   6.21188950921399      6.86348240219293     10.99532390051648
  H   7.72732820952995      5.98605355694623     10.74857939151177
  H   4.93070777342469      4.82636455335916     10.34268035733662
  H   6.09756158514627      2.87452886451051      9.31940362286954
  H   6.56342504464065      3.10701761839637     10.99740563148051
  H   7.65430550170950      3.59350851962917      9.71341538914864
  H   13.18124510683129      7.23887245135985      4.51795590687855
  H   15.66720583492023      8.60319615930070      3.97018034300847
  H   15.50858341243768     10.32595498626238      4.30255554194389
  H   13.87354324461688      8.74443915992160      2.27093995463709
  H   16.09908388648547     10.78691286802609      1.83065888639047
  H   15.16191609196119      9.99632527784494      0.57545790945171
  H   16.24155363011914      9.04775586833743      1.58470666940969
  H   13.87525972856641     11.74755100060296      2.83941015729268
  H   12.54906590083634     10.64572890593712      3.19592268235999
  H   13.00998735537191     10.95368283144792      1.53262834746099
  H   10.22678240641412     12.88962111127817      5.43235364062304
  H   9.58649543481209     14.98555571582368      4.28922547004670
  H   8.70443851353494     14.82391059943050      5.79970576277496
  H   7.90365289833329     14.48936150114150      4.26554174263629
  H   8.57479902832446     12.35999171804221      2.91585779932374
  H   9.83904226985607     11.30700433684363      3.53532712436896
  H   10.24179801742079     12.91342955196551      2.95245562957521
  H   8.11124523993513     12.56942542714632      6.67621037615728
  H   7.27832717316705     12.15291867899732      5.18008837580150
  H   10.32494789908777     10.71121265599007      7.11565860062117
  H   11.07042751393421      5.62877100561771      3.87953926929762
  H   9.92329626116821      5.40479611440825      5.05271622106153
  H   12.50983125483629      3.53405873538060      4.43464272347803
  H   13.96756103560695      3.61683289731539      8.47158346101380
  H   12.53887484959485      5.60798661747508      8.86753616429110
  H   13.99253151739607      2.58873258587680      6.19808034480352
