# Supplementary material for: Partial to Total Generation of 3D Transition-Metal Complexes
Source: J Chem Theory Comput. 2024 Sep 9;20(18):8367–77. doi: 10.1021/acs.jctc.4c00775 (PMC11428130; doi:10.1021/acs.jctc.4c00775)
Supplement: Supplementary file 2 — ct4c00775_si_002.zip [file ct4c00775_si_002.zip › sco_338/NIGXUY_comp_0/31_23_221_l.xyz]

57
2 1 -2521.047156688856
  Fe  10.57894095176703      7.13140171608899      6.28221290282398
  N   11.83277682021377      5.76403535802723      6.82115596251480
  C   12.14998077811385      4.52197598149392      6.47625266838332
  N   13.24067726922669      4.17553657208041      7.17281212757722
  N   12.76433700310447      6.15156035081872      7.74390631233703
  C   13.98574748777846      0.51436761114664      7.89194562695399
  C   13.95533041725403      2.89031291729691      7.21476489758379
  C   13.16157723819399      1.79528623286346      7.92449981934838
  C   12.78770410602620      2.19064846811527      9.34389281193764
  N   13.60394166325753      5.19830937532729      7.95552987551168
  O   10.55874018631407      6.35492011452088      4.43361655909799
  O   8.97161403528180      6.08089870405089      6.80393347495526
  C   7.93974123879774      5.73275588938375      5.83296650075163
  C   8.48546186977124      5.11204840317435      4.56938108003904
  C   9.33052314696701      6.02625134653602      3.72197612612003
  O   12.10275632322450      8.27475044162135      5.71714678093594
  N   9.49814284793375      8.76655373771828      5.78205113216631
  C   12.69502130631503     10.63125980490991      5.45323571113417
  C   11.75194678439373      9.63531308655548      5.59973049846196
  C   10.39738878777576      9.90133536319716      5.59642440753071
  C   12.25088052453919     11.93749218217612      5.30230981185308
  C   9.96098808310778     11.20672686665452      5.43371264126872
  C   10.89178257873748     12.22438857898132      5.28920716371715
  O   10.73704330667805      7.88697369716761      8.14219768725522
  C   11.15651162672320      7.30509530123103     11.02492498906583
  C   9.74184512775398      7.83510070788740      9.16330289071360
  N   9.90798109589417      7.60240195588775     10.36849960924200
  H   11.65575233838191      3.90393297886692      5.75116596956058
  H   14.91160234660730      0.62896408030927      8.45404195156759
  H   14.24114106693262      0.21633276054024      6.87646515509391
  H   13.42850588381621     -0.30151534550728      8.34466229698929
  H   14.88760349910406      3.09877694305279      7.73164498500793
  H   14.18595519794302      2.61564032870111      6.18809637449266
  H   12.24443808539645      1.62200953811690      7.35060931246626
  H   13.67549038240866      2.37960318097094      9.94594539988731
  H   12.23286187104174      1.38846829225333      9.82372549419821
  H   12.16274234253742      3.08369075516929      9.38280086417521
  H   11.13999640252138      6.85687735315713      3.84508255314156
  H   9.20613313190439      5.28869547131187      7.30410497261648
  H   7.24021031400463      5.06457147677139      6.32996530900296
  H   7.41416605237183      6.66209960197675      5.62691261270664
  H   9.03233626842805      4.19561573804682      4.79744952883230
  H   7.63194765386578      4.80318826681297      3.96306927976335
  H   9.61448867077960      5.53573494895412      2.79302176894835
  H   8.79251505785635      6.94225887671975      3.46902947552602
  H   12.91800958230819      8.17901150826676      6.23454624665029
  H   8.83693793659855      8.99471398462289      6.51939000993465
  H   8.93155954444327      8.65862879341187      4.94521342524684
  H   13.75174505247404     10.40027914443618      5.44914796476144
  H   12.97324367622807     12.73250295986621      5.19028815002996
  H   8.90213644292379     11.43058976967415      5.43147019108384
  H   10.55542821173385     13.24332325843830      5.16941927505056
  H   11.59044734591633      7.56451673835994      8.50016420159312
  H   11.01435085565214      6.42988741442952     11.65390381335400
  H   12.01915566428083      7.12784661135917     10.37418294961243
  H   11.39467652273925      8.13151162200948     11.69189497087474
  H   8.77545099456445      8.06558818523233      8.73744542853852
