# Supplementary material for: Partial to Total Generation of 3D Transition-Metal Complexes
Source: J Chem Theory Comput. 2024 Sep 9;20(18):8367–77. doi: 10.1021/acs.jctc.4c00775 (PMC11428130; doi:10.1021/acs.jctc.4c00775)
Supplement: Supplementary file 2 — ct4c00775_si_002.zip [file ct4c00775_si_002.zip › sco_338/NIGXUY_comp_0/30_8_4_h.xyz]

60
2 5 -2436.767009644121
  Fe  10.77448867066330      7.12720781960518      6.81657025574952
  N   10.25567887681335      6.97394276407396      4.61747083860604
  N   10.07969801906798      8.19270229738433      4.03185033213137
  N   9.86622390229680      8.05892036695115      2.77061185520364
  N   9.90582965818500      6.74384278440248      2.50130945305201
  N   12.75899481846781      7.73884679723417      6.21003263143769
  N   13.35194901791847      8.59228573067962      7.09434274443852
  N   14.60640654933092      8.47903189217593      5.39499226802099
  N   14.45309861828093      9.04002249567706      6.60860817780008
  C   10.14204143587634      6.08533777945527      3.64272722762928
  C   9.62733509007677      6.22505960236183      1.15473483342121
  C   8.26198774176951      5.54915383086303      1.05055997465907
  C   13.55560954946332      7.69077605638232      5.15534023064456
  C   15.74702618550748      8.81759435318351      4.53332407540538
  C   15.34717370198245      9.67123285702161      3.33223420104668
  C   16.59578148696997      9.94458223224742      2.50382407718370
  C   14.65474084842351     10.95762187226796      3.75339485298056
  C   8.09294829622591      5.02929972366986     -0.37123815545080
  C   7.13042214053655      6.48261024538333      1.44919286766770
  N   8.65316679269776      6.96028322402409      7.60571991985578
  N   9.85785265809373      5.06026616144092      6.95662077814213
  N   11.62054244735528      7.01622567777865      8.86813896349309
  N   10.08592840231568      9.18930366110092      6.79144892269413
  C   8.48558237102175      5.61312910443505      7.08454844953113
  C   7.91450075473239      8.08408944211442      7.01891514227825
  C   8.70593479037607      9.34633555338526      7.30390005256024
  H   10.23145618518298      5.01689162417689      3.71784431438393
  H   10.43019069140375      5.53759878176314      0.89774225041510
  H   9.69070020371864      7.08626956508836      0.49577482246820
  H   8.26425519815127      4.68709126964958      1.72698655491424
  H   7.15062722194692      4.49632261775710     -0.46677341786255
  H   8.89000289712496      4.34369620720722     -0.65438374587180
  H   8.07941242879370      5.84798156961957     -1.08961633304795
  H   7.21457544264715      6.83023284486956      2.47936514753166
  H   6.17381622728526      5.97454290671644      1.35691831451713
  H   7.09847806141299      7.36076590618984      0.80556272659419
  H   13.40547480746893      7.12036249211883      4.25787208911297
  H   16.20985526611596      7.88352880901016      4.22294439183676
  H   16.44531468840355      9.34665529875625      5.17531326432417
  H   14.65538448073437      9.08274888165093      2.71924862113317
  H   17.31963215413700     10.53085009916007      3.06833252459354
  H   16.34020845717857     10.51229242793299      1.61285167798308
  H   17.08351740264887      9.02573115824553      2.18224894709945
  H   15.30495729949862     11.56614685988641      4.38053632962019
  H   13.73318042066857     10.77559917711522      4.30684739993316
  H   14.39451777194752     11.54915356322157      2.87924020246761
  H   8.54289990846532      6.97132550702953      8.61205694157233
  H   10.12314326051432      4.57378886123758      7.80576466192842
  H   9.90131809645909      4.36301365359863      6.22273047390024
  H   12.26922900842633      7.79866277114947      8.91719524146819
  H   11.01126146133018      7.09634418602738      9.67444276808837
  H   12.19509723371787      6.19707093344582      9.03834244378663
  H   10.11181624468331      9.42224970356604      5.80044109156322
  H   10.71597418051703      9.83466105539082      7.25397808034615
  H   7.85037368501422      4.99018558992522      7.71296012785318
  H   8.04184067241827      5.66176160857512      6.09593094235882
  H   7.84470803908397      7.92098171241929      5.94560923233314
  H   6.89888830193891      8.17594390461856      7.40576350720884
  H   8.75782201113741      9.51703480353813      8.37795128838175
  H   8.20844876696101     10.21079632341663      6.86639214675153
