# Supplementary material for: Partial to Total Generation of 3D Transition-Metal Complexes
Source: J Chem Theory Comput. 2024 Sep 9;20(18):8367–77. doi: 10.1021/acs.jctc.4c00775 (PMC11428130; doi:10.1021/acs.jctc.4c00775)
Supplement: Supplementary file 2 — ct4c00775_si_002.zip [file ct4c00775_si_002.zip › sco_338/NIGXUY_comp_0/29_42_4_l.xyz]

58
2 1 -2360.547595764824
  Fe  10.37020154997307      7.54045363244915      6.77145292240297
  N   8.91454576502930      6.39278395523436      7.34220970907726
  N   9.00625107125351      5.04383975077123      7.13733040353577
  N   7.91749726606608      4.46467159989511      7.50191199780021
  N   7.09118653591891      5.42254150854303      7.94878968014419
  N   8.06958719467841     10.82562397139355      5.99681059614476
  N   8.01923233142020      8.74081184475949      5.62219398407118
  N   9.15182791393776      8.99058906569428      6.35451023432389
  N   7.38038970791379      9.83823208806012      5.41009090578148
  C   7.70684162252490      6.60619158597030      7.85095507344408
  C   5.76541446822535      5.09206797067949      8.48894741508912
  C   6.03147328466016      6.28337961438825     10.71118801330790
  C   5.74937752618777      4.96208058869611     10.01248528730295
  C   6.65877671431482      3.84845817519364     10.50633810314154
  C   8.56911039156768     13.05189902435775      4.98473311195763
  C   8.05873875982043     14.48685991851327      4.96202236331702
  C   8.66882700463617     12.46597902932363      3.58541163662623
  C   7.64886226056222     12.22893686777414      5.88380265948612
  C   9.16158526021047     10.30497883549154      6.57191500724430
  N   10.05016363090292      6.79810771804936      4.90767084193651
  N   10.59085280111894      8.20894639950096      8.68115223040160
  N   11.94080266805432      8.67116801627945      6.10122278184065
  N   11.66736344144630      5.97576826524016      7.07267791285097
  C   12.61828693599960      5.92586202201349      8.20369452214913
  H   7.26645782000546      7.54978338607303      8.10591682870083
  H   5.48520058001752      4.15817739086500      8.01186281117527
  H   5.08389788209915      5.86902674030673      8.15082241843244
  H   5.87329446499565      6.18701059341977     11.78222136048637
  H   5.38079588930608      7.08300442350075     10.35683140460230
  H   7.06977983374359      6.59642890856927     10.57722326022971
  H   4.71633665182711      4.68175755897720     10.23252060604323
  H   6.44846691930315      2.90175615172176     10.01322696238035
  H   6.52732448547759      3.70038702819161     11.57527152093996
  H   7.71071622354476      4.08333573549655     10.33976898529723
  H   9.56595919991608     13.05506228561136      5.44009851331085
  H   8.72015006198037     15.11202453481718      4.36801024197210
  H   8.00366972822883     14.91894676549669      5.95986617098165
  H   7.06744736772350     14.54263001111221      4.51423885844711
  H   7.69494228062953     12.44561774618168      3.09826055771004
  H   9.06138011252201     11.44829647119899      3.58179096732119
  H   9.32971742553635     13.07043893365293      2.96931998113813
  H   7.60443516618322     12.64026914446406      6.88992255071882
  H   6.63963383887503     12.19337149515549      5.48387551123323
  H   9.89981545452050     10.87866415736196      7.10107987641158
  H   10.71544485402376      6.99878225504571      4.16746422811858
  H   9.93690284134844      5.78810005530885      4.92096400452530
  H   9.15515396458777      7.16418123700859      4.58845716004478
  H   11.53648122547135      8.42147092739125      8.98464690617256
  H   10.04260276127343      9.03702727411545      8.89504041571056
  H   10.26008706606008      7.50236639108131      9.33035478428109
  H   12.67526757040978      8.13186498687031      5.65191375337799
  H   11.64640458609276      9.34547122752577      5.40061506901589
  H   12.42627121991159      9.21867768285185      6.80615283660435
  H   12.20281055729899      5.82193792148339      6.22367434352925
  H   11.05780257486911      5.15995699416685      7.13394866304831
  H   12.07386239980265      5.91037476662474      9.14229070729190
  H   13.23865336708981      5.03287986368120      8.16694119279795
  H   13.27434351893083      6.79269150639861      8.18771915458855
