# Supplementary material for: Partial to Total Generation of 3D Transition-Metal Complexes
Source: J Chem Theory Comput. 2024 Sep 9;20(18):8367–77. doi: 10.1021/acs.jctc.4c00775 (PMC11428130; doi:10.1021/acs.jctc.4c00775)
Supplement: Supplementary file 2 — ct4c00775_si_002.zip [file ct4c00775_si_002.zip › sco_338/NIGXUY_comp_0/31_13_41_l.xyz]

47
2 1 -2245.127876812092
  Fe  10.50863578843847      7.41777222156411      6.80008031246705
  N   10.27935044450766      6.80621716112358      4.97261645464901
  N   11.39919516862245      6.70650468964093      4.18539554746325
  N   11.07732156384404      6.28152238465654      3.01374246080049
  N   9.75181421646070      6.09113942599574      3.00620324109949
  C   9.26182046297097      6.41686912884792      4.20948334235709
  C   9.04339133137576      5.67261412591642      1.78819612490523
  C   8.25585782767619      6.80961955230104      1.14004574437797
  C   7.53835209861099      6.25623028126049     -0.08438966547537
  C   9.14677470553282      7.98982895803781      0.78763090692075
  N   12.09480605470006      6.18991035806322      6.93585950585901
  N   9.92598393098226      5.60725299435328      7.51467558003655
  N   11.47377434245320      9.02655930039383      6.04101300737375
  N   8.74394530647058      8.42937988115306      6.75798672410019
  C   11.26198735581149      5.02105951771665      7.25982361818586
  N   10.83572802262985      8.04567096430754      8.64943017322591
  C   12.04473738622644      8.48799532508960      9.16050947977634
  C   11.91206764889100      8.76894941823401     10.48939023996295
  N   10.59923804428385      8.51432531977851     10.77387805958105
  O   10.02968799365523      8.50128176697732     12.02015315999152
  C   9.97064332541099      8.06839520548432      9.66490929524461
  H   8.22444033397896      6.35629448564759      4.48199637972800
  H   8.39450638488151      4.84271205437202      2.05880136364912
  H   9.81554177825606      5.29982776555778      1.12128488998511
  H   7.49604917278059      7.14035828579333      1.85716068137646
  H   6.92792128904055      7.02949983580899     -0.54340226682986
  H   6.88317103183907      5.42339113241892      0.16559728261816
  H   8.25026873958229      5.91411436225345     -0.83427906346017
  H   9.64103948756940      8.41963554167952      1.65959725030951
  H   8.56029123361420      8.77997708643310      0.32563331854748
  H   9.92093100597803      7.69918781379941      0.07887091994632
  H   12.77111588105440      6.37870637785740      7.66585453201611
  H   12.59723630342459      6.06834782068409      6.06193566477787
  H   9.20314532575275      5.08276059548604      7.03503395236188
  H   9.70147064686692      5.57586615471441      8.50311156977492
  H   10.89766021668019      9.65053426614229      5.48378768153389
  H   11.92011029125743      9.62111719095057      6.73188590472258
  H   12.20422876415308      8.71623068296434      5.40595249067502
  H   7.93127119621001      7.89843920943918      7.05611932129948
  H   8.77310389855758      9.23931326989713      7.37071117490002
  H   8.49909130586384      8.79409009500135      5.84170599595271
  H   11.21483914924659      4.35101749555529      6.40888495519924
  H   11.63864019684103      4.46707504998635      8.11553540857975
  H   12.93148182153041      8.57643830587310      8.55931361803855
  H   12.60586735274537      9.10668622714103     11.23685639385014
  H   9.84960758701240      9.42820980908795     12.25171070835854
  H   8.93565658622547      7.78138110454092      9.66419655917130
