# Supplementary material for: Partial to Total Generation of 3D Transition-Metal Complexes
Source: J Chem Theory Comput. 2024 Sep 9;20(18):8367–77. doi: 10.1021/acs.jctc.4c00775 (PMC11428130; doi:10.1021/acs.jctc.4c00775)
Supplement: Supplementary file 2 — ct4c00775_si_002.zip [file ct4c00775_si_002.zip › sco_338/NIGXUY_comp_0/30_48_5_h.xyz]

45
2 5 -2077.623862544587
  Fe  10.76416559605322      7.45982562343834      7.00768721097138
  N   8.18207930478680     10.88037256010680      6.22970638960716
  N   8.18645431276493      8.76366526803099      6.22142721389283
  N   9.43641339100917      9.16774220506111      6.59408128948269
  N   7.43663999613282      9.78217739693457      6.00149866403378
  C   8.22192555910673     12.91367352071621      4.77993031320798
  C   7.62258093767985     14.31063234997432      4.67941124974561
  C   7.97717392879918     12.10321892427784      3.51725121347758
  C   7.64293246864086     12.23236642323499      6.01776851526532
  C   9.40853953233787     10.49185209954051      6.58735973903014
  N   9.04151952511585      6.50647272352270      8.05588584596946
  N   12.44119159897522      8.19801873187385      5.67346388677558
  N   10.14907222618432      6.58368719497330      5.02954714402843
  N   11.57920274877180      8.17789039208109      8.94585488833076
  N   12.10980899575806      5.66254113578341      6.83390205963055
  C   11.15345073049534      5.57932197743059      4.60125530149726
  C   13.19618564154166      7.02759769399529      5.14743194313467
  C   12.44669883856521      5.72488971000951      5.39220623021098
  H   9.30200634656136     13.01884703751541      4.93089402284488
  H   8.05169291489833     14.84329087006470      3.83481895456525
  H   7.81029134411045     14.90303861230553      5.57333774691028
  H   6.54552773015774     14.26491656363522      4.52387656917002
  H   6.91155141489919     11.96624237567576      3.33892746465725
  H   8.43606505520994     11.11437529577709      3.55611455331559
  H   8.39051218869981     12.61757556440293      2.65339467660453
  H   7.84399586738409     12.80637090074402      6.91935596069988
  H   6.56834717254917     12.10177838481573      5.92869670121278
  H   10.21591496423788     11.15927940113155      6.82954090635313
  H   8.22541801527091      6.76898617068307      7.50930609616778
  H   9.03296620675419      5.49449696175535      8.12062861850288
  H   8.84188279638721      6.83326249871064      8.99549320205812
  H   13.08699457582475      8.84446531336909      6.10920549436156
  H   12.03694062154477      8.72232334566585      4.90720653581823
  H   10.05431026439802      7.31301293458355      4.33369460239189
  H   9.22818895640782      6.16638640439204      5.07483278530862
  H   12.47582494959785      8.64673980710553      8.87185236406020
  H   10.96912211882108      8.84341689916086      9.40961015727357
  H   11.72488199423931      7.43270530777635      9.61998729398778
  H   11.67996267098555      4.76754607657430      7.04280885058142
  H   12.96499265896653      5.68092164998920      7.37989049191352
  H   10.74721539262185      4.58415468210435      4.77190148891697
  H   11.36253174655323      5.64570912619547      3.53521926005588
  H   13.41572628343566      7.13567901672307      4.08713495543506
  H   14.15694875479032      6.98074690335918      5.65649673684966
  H   13.10781466197493      4.90704696479147      5.09704641168838
