# Supplementary material for: Partial to Total Generation of 3D Transition-Metal Complexes
Source: J Chem Theory Comput. 2024 Sep 9;20(18):8367–77. doi: 10.1021/acs.jctc.4c00775 (PMC11428130; doi:10.1021/acs.jctc.4c00775)
Supplement: Supplementary file 2 — ct4c00775_si_002.zip [file ct4c00775_si_002.zip › sco_338/NIGXUY_comp_0/29_45_211_h.xyz]

75
2 5 -2836.88579271162
  Fe  10.74654192905574      7.26271110645633      6.68783553723936
  N   9.17124425681325      6.07103718169451      7.66856299895574
  N   9.60233608398781      5.00974114798090      8.40186040700844
  N   8.60465522205664      4.32389532230196      8.82772710783251
  N   7.48915979744996      4.93087053810372      8.37201607609552
  N   7.93234628033129     10.28326558209261      5.37620939736345
  N   8.83583552252979      8.50669519476056      4.68407136717569
  N   9.32428810361878      8.73727486785053      5.93387806447075
  N   8.00534652138048      9.42911151907437      4.34461076751852
  C   7.85300472631046      6.00437394957122      7.66408042103706
  C   6.15232464929964      4.43473702012296      8.71853180410756
  C   5.36987997247520      6.57716916068848      9.81737227747422
  C   5.57512310565456      5.07873232873423      9.97922105006591
  C   6.38265794188342      4.74406601709745     11.22311269172005
  C   7.98858694594046     12.76848586358016      5.19052404455636
  C   7.06626463536190     13.98007631209974      5.16968687193343
  C   8.89795629916382     12.72867675117266      3.97297086011447
  C   7.13012155883787     11.51041285806570      5.30192519845304
  C   8.74657138040577      9.85207398042917      6.34929594269059
  O   12.00346690202981      5.65538006892846      7.24171072622259
  N   12.79731673505454      8.00557249033795      6.03800150116784
  C   13.06343790411062      8.93686668381213      4.89668690464641
  C   13.63928364927438      6.79054659406300      5.98836756644232
  C   13.41018604515273      5.94384684843934      7.21230731846441
  C   12.43406199756522      8.46277664404716      3.60454464083817
  C   12.59586525748900     10.32890260743091      5.27001308443888
  N   11.10858784720515      8.35241426726535      8.56458914560609
  N   11.89168487819892     10.81646036019707     10.99684117029050
  C   11.41676381616672      9.64997740392947      8.83090528118151
  N   11.12167959985475      7.63554173415500      9.65232521955387
  C   11.63483404392102      9.75788775572246     10.19629781529712
  N   11.43901944836220      8.49037030438004     10.64251098221454
  O   10.36869016806058      6.26365027786923      4.85904739792626
  C   10.06551873062691      4.86531984919729      4.67994398839925
  H   7.17597485980328      6.67547402877535      7.16950994232784
  H   6.25744671229239      3.36087270061791      8.83914847170508
  H   5.51565316086800      4.62184757477862      7.85690032160921
  H   4.83404425161485      6.98038090696608     10.67304478507750
  H   4.78728928130445      6.81710211276140      8.92740259266123
  H   6.32220936289896      7.10835549946198      9.76359028609932
  H   4.59109004726599      4.61319429101642     10.07684417902994
  H   6.51641161759859      3.67098183237354     11.34330314580419
  H   5.87605914708092      5.11511851819510     12.11096776523324
  H   7.37186087775959      5.20067734337163     11.19716702582615
  H   8.60747014372562     12.82948028863259      6.09282942673871
  H   7.64895100709871     14.89704602015022      5.13538871237192
  H   6.42930786821171     14.02586739582194      6.05175249005151
  H   6.42352897414376     13.96961959140303      4.29024935331030
  H   8.31857773456298     12.65432490730263      3.05364202154344
  H   9.59313097712565     11.88947294414053      3.99471617118058
  H   9.49013665489922     13.63863737785707      3.91398475259239
  H   6.49490097191929     11.53986544509170      6.18454938562777
  H   6.49627475764092     11.39061334845329      4.42810858638213
  H   8.88511934985332     10.33249758774320      7.29985747253699
  H   11.71447850486730      5.18096083736133      8.03873885642992
  H   13.08730946037728      8.51092486659872      6.87095665928576
  H   14.14909729903099      8.97264673071415      4.75509117226810
  H   13.37360234303359      6.22176867243815      5.10183954815620
  H   14.70015574813064      7.04150642448678      5.91483362570555
  H   13.69859299881463      6.47012098542880      8.12546757142935
  H   13.98256748557173      5.01974555595632      7.14894994045410
  H   11.34981663241360      8.52435964843963      3.64634106029774
  H   12.76984817229255      9.09652719600309      2.78729069887527
  H   12.70889131570368      7.44229730662346      3.35332024649428
  H   11.52388156238814     10.34158012807515      5.46075714497398
  H   13.11738034283247     10.70847859158893      6.14938204914420
  H   12.79515197606109     11.02162184848518      4.45692113422331
  H   12.29296094935781     10.65950492010895     11.90546653493818
  H   12.21348905150815     11.66103335625220     10.55819972202483
  H   11.48151433249543     10.40233424090433      8.06781575536871
  H   9.74614618729173      6.81187725426344      4.34364768198560
  H   10.74253124749057      4.30950731099779      5.31597956978415
  H   9.03734237257111      4.65264910094818      4.96651075333535
  H   10.22480890306775      4.58697837505889      3.64164789384953
  H   11.48745340216795      8.13908634235676     11.58652986498943
