# Supplementary material for: Partial to Total Generation of 3D Transition-Metal Complexes
Source: J Chem Theory Comput. 2024 Sep 9;20(18):8367–77. doi: 10.1021/acs.jctc.4c00775 (PMC11428130; doi:10.1021/acs.jctc.4c00775)
Supplement: Supplementary file 2 — ct4c00775_si_002.zip [file ct4c00775_si_002.zip › sco_338/NIGXUY_comp_0/29_9_111_l.xyz]

83
1 1 -3440.023259824813
  Fe  10.69583950715325      7.41190507197391      6.94043063197610
  N   11.83576058943048      5.91223416491095      7.37364928745330
  C   12.23031914398862      4.88476749978823      6.63894031500037
  N   12.78494636402207      3.99195162096988      7.46725693662636
  N   12.17115105718354      5.62412190835046      8.65807763678762
  N   12.17630704181085      8.66920601099133      6.91883078370319
  N   12.14727902542736      9.94337624885369      7.40433276292815
  N   13.98167279099064      9.69381662731108      6.36836619930607
  N   13.22981074950122     10.56022357102254      7.07492622336387
  N   8.42584965357285     10.44858971389490      5.59556161852261
  N   8.20829303648465      8.91605133420139      7.03587890379417
  N   9.46432106177661      8.81663027002436      6.52098002298184
  N   7.57814892382357      9.89648601021922      6.47815101687689
  C   12.74533513036908      0.33224445888188      6.46154402718578
  C   13.32507423053288      8.53577708659872      6.27161580144295
  C   15.23616821314757     10.09795627971804      5.73839994653730
  C   15.09683088298298     10.30658519770233      4.23192564341733
  C   16.46780542597615     10.62930424643691      3.65469169154896
  C   14.07755511105046     11.38389516360315      3.90197519349493
  C   13.26637120714839      2.64168916611042      7.18271175777746
  C   12.14514095348863      1.70270932595337      6.74268338508380
  C   11.02592883335363      1.63597474212045      7.76986541265269
  C   8.04686896652938     11.10996586185449      3.23397828914389
  C   7.65956194290210     12.30584957931911      2.37593419702663
  C   7.14919623637724      9.91110320953369      2.97365456616166
  C   8.01882292915872     11.53157821101089      4.70122974657965
  C   9.58236593639023      9.78153414109113      5.62089191470952
  N   12.73526573864979      4.46795022909880      8.72199463498186
  N   10.98810239948381      7.12823009511200      5.06533079845946
  C   11.28297758928946      7.67019370571982      4.04818011552007
  S   11.68840124113303      8.42592279720363      2.68576792295179
  N   9.17613067169293      6.07911977708524      6.81290404786595
  N   9.00003794136238      5.12852825325636      7.86034574623642
  N   7.34579329266611      6.54830747374392      8.83449199455261
  C   7.30318706354751      6.84616524133752     12.32362128013935
  C   7.14520878134429      7.41414330790378     11.13710143801715
  C   8.13583466326405      5.46094418502547      8.76107637463695
  C   6.46018515030473      6.76452744535428      9.97719914363067
  O   10.32141695378105      7.57427083986866      8.93514550680474
  C   10.48751808192449      8.75309895331658      9.74058906818157
  H   12.11133783023218      4.78739501657603      5.57683994554286
  H   13.16801503112499     -0.10349329653049      7.36674957193472
  H   13.53258436499886      0.37597496339736      5.70971102403538
  H   11.97945737264740     -0.34880723781888      6.09827105208445
  H   13.72433097638490      2.29540823799024      8.10511753201421
  H   14.04190176687663      2.71502256660088      6.42269587699259
  H   11.73453679562955      2.09139658960315      5.80518371226206
  H   11.40083931131274      1.28712183265008      8.73217361459205
  H   10.25900214293342      0.93728497402451      7.44247711907787
  H   10.54270699992126      2.59930298267558      7.92413061555059
  H   13.66081370066114      7.67061267624093      5.73557503864093
  H   15.97809805388406      9.33397289950634      5.96222662950655
  H   15.53488961447121     11.01669798540028      6.23617178303565
  H   14.75100968613205      9.36605297746720      3.79357358029931
  H   16.85589781936326     11.56599488080276      4.05539938180187
  H   16.40684247190255     10.73682762957677      2.57431001998869
  H   17.19491407535087      9.84643989312813      3.86791385193967
  H   14.36115363713736     12.34204456557764      4.33769627956386
  H   13.08293288600528     11.12849456378126      4.26196221540927
  H   14.00290612302783     11.51297424596784      2.82473228738051
  H   9.07445272300530     10.82976559004909      2.98438629454585
  H   7.71272392557707     12.04706773120816      1.32116367097118
  H   8.31949134979784     13.15671494777651      2.54103811112106
  H   6.63866183232625     12.62629241652704      2.58417265364347
  H   6.11078294686030     10.13646405036209      3.21682423606659
  H   7.44893806416320      9.03863950154625      3.55235281786640
  H   7.19178658675562      9.62922399991194      1.92428236476611
  H   8.67915898015443     12.37777323898678      4.88113440118032
  H   7.01591732242575     11.80919713137276      5.01374715152186
  H   10.42919218483563      9.97553002711267      4.99154993207285
  H   9.43203740480016      5.54562871886601      5.99083239219252
  H   8.30028552152087      6.54939997260560      6.57506220311942
  H   7.60856983415567      7.38156600868981      8.31968544159478
  H   7.79794431241382      7.35529155413948     13.13924367970262
  H   6.92805287428770      5.85192225781606     12.53406458165328
  H   7.52105322819669      8.41732575095622     10.96226646500231
  H   7.98939692065770      4.72250828371647      9.54114615464317
  H   5.63120822679075      7.38149794212091      9.62972034115709
  H   6.03554394344488      5.80676626068775     10.27161130226742
  H   10.87917557519880      6.86848028072616      9.31489000311613
  H   11.53078933859336      9.04818330592279      9.80716323051569
  H   9.92404623923770      9.55009322177971      9.27291083476402
  H   10.08935549183115      8.55421983365548     10.73342862085436
