# Supplementary material for: Partial to Total Generation of 3D Transition-Metal Complexes
Source: J Chem Theory Comput. 2024 Sep 9;20(18):8367–77. doi: 10.1021/acs.jctc.4c00775 (PMC11428130; doi:10.1021/acs.jctc.4c00775)
Supplement: Supplementary file 2 — ct4c00775_si_002.zip [file ct4c00775_si_002.zip › sco_338/NIGXUY_comp_0/30_10_22_l.xyz]

56
0 1 -2849.489980545628
  Fe  10.65768494593769      6.83077346764381      6.22687522071122
  N   9.48000503208635      6.19725255460711      4.86469210901990
  N   9.28936019583363      4.89155211371525      4.52708940790209
  N   8.53264627082274      4.81958216978048      3.48547397816693
  N   8.21175799853599      6.08368560261401      3.14220913300429
  N   11.74833711485396      7.76798319855713      4.93712499409698
  N   11.91577039211586      7.51284768452898      3.61668646229550
  N   13.11301735469379      9.19238376457568      4.11994816968035
  N   12.74340395321367      8.36522391701202      3.11623873417876
  C   8.79499597054326      6.92773323814544      3.99762192130981
  C   7.44454877607037      6.37322020470549      1.93823589391874
  C   8.27105636248424      7.08611766367768      0.87082759895264
  C   12.49573798706678      8.81502166024336      5.24029152476791
  C   14.13355587989405     10.21693131163211      3.93686110879007
  C   15.41112589729320      9.91262053682586      4.71567898656066
  C   16.39868083550813     11.05123089566994      4.50434395585388
  C   16.00432052565776      8.56857336168881      4.32447858470351
  C   7.38728104485729      7.34689645528044     -0.34063439247802
  C   9.52060126039516      6.30070369549595      0.50500604384364
  N   9.43684296463991      6.22664738107059      7.70570583636328
  O   9.56557595125367      8.46155224103735      6.33353360954841
  O   8.07565808858954      9.49681401647638      7.67585098549431
  O   9.20208017076941      7.54701515299320      9.60833498068610
  C   8.86835751659726      8.61057498352049      7.41525951529330
  C   9.13718170277832      7.47363316611069      8.41678494802670
  O   11.90950826369112      7.44798647479041      7.59238282635183
  N   11.71906013506834      5.34882197959443      6.23935121295344
  O   13.51515733238725      3.19095865793651      6.48876101517552
  C   12.91087718552824      6.63137317258724      7.79736433068942
  C   12.75120473778471      5.35553130241185      7.03366301492360
  C   13.66832312435167      4.22173466178846      7.13010077486052
  O   13.89019137935569      6.85674751460093      8.49870463228421
  H   8.72607691365520      7.99811899514021      4.00183137290021
  H   6.57702735150855      6.96648122321152      2.22317127642824
  H   7.09285014963342      5.40985207595857      1.57799265985508
  H   8.57878963275094      8.05292038280035      1.28050134824056
  H   7.93585933431516      7.90088411595893     -1.09927351244129
  H   6.50086153366143      7.92604736599856     -0.08279450207695
  H   7.05708714552565      6.41122042134320     -0.79272083047536
  H   10.19062078549718      6.17654636001974      1.35274439692532
  H   10.07708122376457      6.81763894377780     -0.27443511352129
  H   9.26363188562010      5.31015527119116      0.12890206641677
  H   12.58950219422036      9.24835839828007      6.21787700222421
  H   13.70982320119904     11.17280960493553      4.23954429226257
  H   14.32702166897067     10.25235977723094      2.86775249831332
  H   15.15308666349318      9.87957435822240      5.77783527476454
  H   16.69351419976788     11.12614971110634      3.45708210312668
  H   17.30100576047948     10.88437157599846      5.08823599696396
  H   15.98218374140846     12.01179662459154      4.80628097539773
  H   16.26582655313814      8.54894187825477      3.26614028207453
  H   15.31868026704754      7.74488708668781      4.51401111092847
  H   16.90895311849848      8.37306862192517      4.89609188394668
  H   9.80432438629034      5.54889856110025      8.36677545205047
  H   8.60405471757586      5.84029084425258      7.27138404612033
  H   11.59910915571985      4.49491668396859      5.69001398778925
  H   14.51187206561683      4.36299691673008      7.82366881387306
