# Supplementary material for: Partial to Total Generation of 3D Transition-Metal Complexes
Source: J Chem Theory Comput. 2024 Sep 9;20(18):8367–77. doi: 10.1021/acs.jctc.4c00775 (PMC11428130; doi:10.1021/acs.jctc.4c00775)
Supplement: Supplementary file 2 — ct4c00775_si_002.zip [file ct4c00775_si_002.zip › sco_338/NIGXUY_comp_0/28_34_11_h.xyz]

88
2 5 -3245.183724559021
  Fe  10.57334740414868      7.38392162560273      6.70893987357229
  N   11.83482254918624      5.65629680901120      7.11747841223393
  C   11.78987015446724      4.42355769228380      6.64449228329490
  N   12.71076982431439      3.70244249104983      7.28885363953527
  N   12.80317501130946      5.66269241501965      8.06904574272855
  N   10.39728835083624      6.71900015426481      4.62276320979130
  N   11.53204736124645      6.53605345834302      3.89517177715219
  N   11.23266269660897      6.14578331051880      2.70720147097049
  N   9.88717601562415      6.06412255237629      2.64243786738110
  N   8.82293773310475      6.24036084409506      7.29733119118637
  N   8.57641982894510      5.03180031872469      6.72201075958599
  N   7.58704432678425      4.45774615211839      7.31159642533016
  N   7.17174780711630      5.28779888151078      8.28938455236362
  N   12.22410296964450      8.65513653981414      6.02948851601957
  N   11.89614833677067      9.93431386732266      5.72342735770416
  N   13.92689643938245      9.67653973175247      5.21721590210404
  N   12.90789552926493     10.55597101466109      5.23329071950293
  C   12.24733612904752     -0.06337086157220      7.51897199558899
  C   9.38609540794762      6.42149365954319      3.82631899299472
  C   9.19402700352275      5.71759440013765      1.39672912215146
  C   8.52543621858230      6.92200485168020      0.73782013249592
  C   7.94125816977690      6.37970309072639      8.27196430834655
  C   6.09667677579840      4.91126330593293      9.21433175634943
  C   7.43258065639115      5.27724271759168     11.33933405742363
  C   6.61125638434202      4.29643458091193     10.51666278582953
  C   7.35204927676714      2.98892611180173     10.28327715454878
  C   13.49367310040133      8.50995696100021      5.70286387952865
  C   15.22848498753012     10.02552320541499      4.63528084019754
  C   15.48833867283306      9.31194354874039      3.31056477691010
  C   16.85789687818746      9.73773448571619      2.79858318366710
  C   14.39255576974419      9.58463116754580      2.29239930375158
  C   13.00932542825998      2.26799383584634      7.19717932986643
  C   11.84743483280173      1.39812383123322      7.67156553220514
  C   11.43835823518369      1.72780831315046      9.09836583201379
  N   13.32866637883100      4.49342180752390      8.18465402950415
  C   7.79103524814541      6.44413741847315     -0.50785859856970
  C   9.52362242543352      8.02318562459767      0.41786094789749
  O   9.34811820622991      9.19889710274049      6.30541664850379
  N   10.77656953226564      8.20921473838110      8.69344939036317
  N   10.62629177758465      9.47976531436127     10.53429994939050
  C   11.62930431226984      8.62424203161561     10.67351450083560
  N   11.73412930207843      7.85351625612285      9.58325405895292
  C   10.13543012733624      9.20152306684107      9.31712762253313
  H   11.12009168449759      4.05614740430241      5.89062376837818
  H   13.08747160894029     -0.31101431679209      8.16665982833994
  H   12.52875611801266     -0.30478566881229      6.49524671606221
  H   11.42001241175193     -0.71225270684130      7.79482588730972
  H   13.89146115274970      2.11602745963991      7.81233588244208
  H   13.27131187945066      2.05236498786670      6.16382796020033
  H   10.99609415369083      1.58709405370808      7.00923782761013
  H   12.26394070235345      1.56760132920433      9.79067922038960
  H   10.61681661368057      1.08868761051735      9.41287541354142
  H   11.10668465492089      2.76050710358379      9.20885764902676
  H   8.34232690282774      6.43100895142996      4.07908412448892
  H   8.46850814560011      4.94232047458996      1.63243272024064
  H   9.95425501057410      5.28978170223143      0.74946846185357
  H   7.78112597743067      7.31377006049556      1.43975338117828
  H   7.26653453970566      7.27218853890747     -0.97767094525691
  H   7.05543335132957      5.67458253570309     -0.27897888765813
  H   8.48577919320377      6.03891313689466     -1.24273923556954
  H   10.03320555824479      8.39945143256763      1.30477205405009
  H   9.01859591059834      8.86603827644499     -0.04758471881201
  H   10.28481735756168      7.67156024833520     -0.27773307672735
  H   7.84550069427712      7.21641527072914      8.93777904008227
  H   5.47162775608920      4.21084631571008      8.66905415196668
  H   5.51596766030604      5.81010330403379      9.40742994742009
  H   7.65343895972236      4.85715217553041     12.31738492987365
  H   6.90779782247594      6.21824614115517     11.50348593459848
  H   8.39339992998562      5.49514534261251     10.86889380703639
  H   5.69679300698712      4.07529607641922     11.07273234041955
  H   6.75703843695520      2.28159046062386      9.70880250939867
  H   7.59764106683005      2.52060334676165     11.23346528348578
  H   8.28842046534239      3.14809914419320      9.74819074944491
  H   14.08100682094715      7.61610874833760      5.79637730285143
  H   15.99160737008235      9.78705966858528      5.37260236486177
  H   15.20652776071295     11.10348636715182      4.50387550304420
  H   15.51928409379770      8.23594706140674      3.51128883985739
  H   16.87870509301380     10.80347845588467      2.57371621622662
  H   17.10060554383688      9.20631332827333      1.88181986063888
  H   17.64741444910444      9.53001591198993      3.51918171778040
  H   14.30293192693101     10.65092722629100      2.08752877240652
  H   13.41898272571052      9.22211042062452      2.62124346153096
  H   14.62135241929970      9.08711310986451      1.35300827376378
  H   10.02430015869773      9.85691024759486      6.03204671418157
  H   8.65967961076356      9.23216722072469      5.63247919619314
  H   12.28164893331322      8.53956761956844     11.52578902657618
  H   9.31732143948680      9.72696331912340      8.85742899566124
  H   12.38754935204174      7.11185267836634      9.32932979584355
