# Supplementary material for: Partial to Total Generation of 3D Transition-Metal Complexes
Source: J Chem Theory Comput. 2024 Sep 9;20(18):8367–77. doi: 10.1021/acs.jctc.4c00775 (PMC11428130; doi:10.1021/acs.jctc.4c00775)
Supplement: Supplementary file 2 — ct4c00775_si_002.zip [file ct4c00775_si_002.zip › sco_338/NIGXUY_comp_0/29_23_21_l.xyz]

73
2 1 -2777.706793986087
  Fe  10.85276919314746      7.61014422130047      6.55932879838660
  N   12.00778606906402      6.05824185978215      6.77830836150947
  C   11.78651904148110      4.75131656709032      6.69731438628209
  N   12.95203976627422      4.12935562953785      6.90229972041497
  N   13.34137526595575      6.20618538624850      7.03823372414456
  N   11.22888084788543      8.26871594608707      8.31553378216001
  N   10.29654804145119      8.97876364827884      9.02092706513142
  N   10.78348876211878      9.32831603540421     10.16145349668485
  N   12.04093313469634      8.86683607727950     10.21453261924404
  N   9.26315293454553      6.63876037144680      7.14814105528926
  N   8.76412697442954      5.66078206219911      6.33539462869972
  N   7.69273794031311      5.15675218430565      6.84244294326191
  N   7.47387823250773      5.79827725670010      7.99754242470494
  C   12.93134195409667      0.55336044680510      8.19637874958002
  C   12.31375011316334      8.21121940152178      9.08212722989820
  C   12.85623805478095      9.01423129015641     11.42519973515271
  C   12.62225276776014      6.56786177551848     12.01860417233660
  C   12.48959014843058      8.00172508112277     12.50810264450091
  C   13.36437425979878      8.26715837637089     13.72636641054156
  C   8.43870410937517      6.70828515223367      8.18475731997026
  C   6.36321247430934      5.42225808133309      8.88173449109198
  C   7.75380257669718      5.11097548344398     10.98407793682286
  C   6.78480875259783      4.47000826631738     10.00186267094166
  C   7.31140104577783      3.14837011551412      9.46518521349041
  C   13.23825135910889      2.69239556365271      6.99284539843175
  C   12.58286674324579      2.03600590903535      8.20584187162151
  C   12.99647334589383      2.70586651629530      9.50684471271529
  N   13.90360630108093      5.05006008862014      7.11869032574865
  N   12.36788890159194      8.68472920896803      5.78951771068215
  N   9.77294329333322      9.25613534688195      6.18307711973844
  C   10.67159138997295     10.39500354493470      5.87898801772765
  C   11.82249000028660      9.86196171186890      5.06637642501170
  O   10.34189423229437      7.00192525052544      4.65811568154234
  H   10.84810115742768      4.26913585263860      6.49957286074997
  H   14.00403354746461      0.40224586906456      8.31014778219657
  H   12.61785558456786      0.06560500282132      7.27496434041260
  H   12.44058165997220      0.04437936662170      9.02203233959649
  H   14.32072692125600      2.61760303147848      7.04226095071896
  H   12.90618833097346      2.23186248233304      6.06511447451050
  H   11.49737309132862      2.12944764683200      8.09091901933770
  H   14.07460409729898      2.64850871399232      9.65172560753174
  H   12.52530080288165      2.21055216974195     10.35239331039828
  H   12.71059607213915      3.75758099075114      9.54505217869206
  H   13.23835101126250      7.71882903358692      8.84621861832936
  H   12.71194201764325     10.03296775342316     11.77281902750037
  H   13.89357448428539      8.90001143754178     11.11794012477675
  H   11.94254053651808      6.34337011870085     11.19510252448705
  H   12.38991209786405      5.87209912801078     12.82106229487804
  H   13.64007286502569      6.35377289386950     11.68929083335124
  H   11.44866928166489      8.18674074657821     12.78357713873344
  H   14.41721011354727      8.09409110821804     13.50438430481112
  H   13.08799554396969      7.60273520223814     14.54100956042961
  H   13.25854534950626      9.28884960324563     14.08601995655520
  H   8.50815458144919      7.38880462113370      9.01079022780043
  H   5.61985225605345      4.96445701598370      8.23673714018837
  H   5.95077876315664      6.34521247833520      9.28201141715842
  H   7.90596012191189      4.45868926042194     11.84044439598089
  H   7.38615862926615      6.06399343819395     11.36410197540051
  H   8.73672605952527      5.27304998800135     10.53620431327659
  H   5.85013924813022      4.27418694693355     10.53291669339791
  H   6.61800238258681      2.68576584884053      8.76593565310203
  H   7.47426305724366      2.44845972756543     10.28110234417971
  H   8.26635316115736      3.27658133144508      8.95308204379649
  H   12.98324311541512      8.15318501887610      5.18228470860112
  H   12.97256258026137      9.00063536913619      6.54155888620531
  H   9.17010145500231      9.49936714447836      6.96286227752967
  H   9.17247214203666      9.07385519930428      5.38496301532137
  H   10.15185197369664     11.19402097559976      5.35275238207111
  H   11.02255104110492     10.80073059025736      6.82560501217086
  H   11.47610155313000      9.52578166579241      4.09196447353288
  H   12.58226275817796     10.62485944274367      4.90301358942159
  H   9.67875569905407      6.29349708213086      4.81071220029557
  H   11.03629183227015      6.58986783861025      4.12933415794063
