# Supplementary material for: Partial to Total Generation of 3D Transition-Metal Complexes
Source: J Chem Theory Comput. 2024 Sep 9;20(18):8367–77. doi: 10.1021/acs.jctc.4c00775 (PMC11428130; doi:10.1021/acs.jctc.4c00775)
Supplement: Supplementary file 2 — ct4c00775_si_002.zip [file ct4c00775_si_002.zip › sco_338/NIGXUY_comp_0/28_56_3_l.xyz]

77
1 1 -2988.098665773915
  Fe  10.12239427827573      7.58223115903304      7.21306903418748
  N   10.21879412538072      7.10115579203312      5.38717637221577
  N   11.37880659514516      6.82423508654003      4.72336579482630
  N   11.12471632318986      6.58877627465320      3.48329344069460
  N   9.79375074214248      6.71180572159900      3.31853081914257
  N   8.56833488395066      6.47743423967791      7.54624876688418
  N   8.19107869461884      5.38161520234624      6.81943451499413
  N   7.09863875787159      4.89291238986526      7.29861626608491
  N   6.74425943290474      5.66481567631074      8.34527836853987
  N   8.41161097756051     11.00846696617454      5.96144660442581
  N   7.72478976487175      9.32655579150433      7.05753587806164
  N   9.03331981094868      9.11063551597996      6.74452500312106
  N   7.34772978226538     10.46613141448838      6.58693348920903
  C   9.24183061443909      7.03234661912349      4.49177036352659
  C   9.17302686745311      6.58269364400880      2.00464589362362
  C   8.65405686331365      7.91250927373042      1.46464433383635
  C   7.64995715883539      6.63558937312084      8.49040379088629
  C   5.57676550052989      5.34908414753686      9.16464584047727
  C   6.78045972580141      5.30306525386214     11.39557457872974
  C   5.91135836666653      4.53209137733715     10.41313941124791
  C   6.51073768384570      3.17722283361369     10.07053300040215
  C   8.31548318924050     12.11221682658530      3.73395282658522
  C   8.29147397370837     13.48866350318329      3.08510385647043
  C   7.15566783685813     11.24898047305958      3.26436493517304
  C   8.31718259383346     12.28115772279867      5.25106240418491
  C   9.44545566468989     10.16826453976699      6.05595279409714
  C   7.99531445944253      7.67267021867085      0.11367106975492
  C   9.75703816853480      8.95542729408074      1.37713719027119
  O   10.11090205145091      8.19683389089150      9.18006390658382
  O   11.61343983570907      8.77862816438597      7.09640073979489
  N   11.49557096664646      6.20540706486622      7.84281697732315
  O   13.81722743278558      8.95337274254078      7.45462817595930
  C   11.18264498125601      7.52304712709304      9.89808118994609
  C   11.39612179898226      4.83045810462293      7.31217321349272
  C   11.30253981685324      6.14910113225585      9.31177182845471
  C   12.82921879571489      6.77851908565896      7.50245582966889
  C   12.80147105948050      8.29224662185836      7.35577896052462
  H   8.19547597195445      7.17607619834307      4.67357141341171
  H   8.37166188914705      5.85060520298961      2.08213339358012
  H   9.94420574812247      6.17390591987194      1.35726114960792
  H   7.88637388355318      8.27434030425751      2.15594388126164
  H   7.56899107369539      8.59576861639043     -0.27265704176160
  H   7.19335694144677      6.93848711647005      0.17675223068088
  H   8.72060434454302      7.31634180935201     -0.61737731247691
  H   10.21369826915526      9.15718289363869      2.34524127948996
  H   9.36191345207874      9.89472599639708      0.99599388752494
  H   10.54865221516851      8.63234113046163      0.70219789843317
  H   7.61629748794520      7.42106876527303      9.21763050265229
  H   4.89877659584006      4.80348322711943      8.51492973374864
  H   5.10786915664135      6.29358762846237      9.43195260523231
  H   6.88124497585226      4.75168360583627     12.32755472731265
  H   6.35952119957742      6.27948493954695     11.63528478109560
  H   7.78818020864995      5.45320586016299     11.00590870642976
  H   4.93954820336274      4.36520760617282     10.88568165742712
  H   5.88385340313859      2.62023137597929      9.37683432401340
  H   6.62859864272170      2.57632654517465     10.96969520891702
  H   7.49521458203540      3.27836948964759      9.61452967647661
  H   9.25310660245434     11.62182931616520      3.45485814005739
  H   8.33297410906766     13.39898538311338      2.00198822319035
  H   9.13607191441809     14.10089404648004      3.39775313260323
  H   7.37624217450457     14.02561116710540      3.33399016581892
  H   6.19955428873025     11.69631777968342      3.53430219960040
  H   7.18329586059172     10.24910599654574      3.69528222067809
  H   7.17515056879515     11.14224689783634      2.18184110823606
  H   9.14995941990895     12.90194508947179      5.57440416570578
  H   7.39520873779210     12.74317268601788      5.59360658617606
  H   10.44353266015429     10.32565614935263      5.69376338948130
  H   10.39662222380924      9.11082027694551      9.04080220433995
  H   12.10343158411934      8.09107143071874      9.79385501602658
  H   10.92188121119951      7.47315973643249     10.95391787765481
  H   12.17287155203317      4.19902637008402      7.74720449943245
  H   10.42332483280638      4.41365787514207      7.54295591945709
  H   11.52067594032120      4.84919933152633      6.23773390803086
  H   10.38983304364335      5.58827048083355      9.50140751826328
  H   12.12619905808296      5.61159587910260      9.78880523532438
  H   13.58290235185203      6.47830175011277      8.22948468056874
  H   13.12514404583830      6.38617986088934      6.53490364295648
