# Supplementary material for: Partial to Total Generation of 3D Transition-Metal Complexes
Source: J Chem Theory Comput. 2024 Sep 9;20(18):8367–77. doi: 10.1021/acs.jctc.4c00775 (PMC11428130; doi:10.1021/acs.jctc.4c00775)
Supplement: Supplementary file 2 — ct4c00775_si_002.zip [file ct4c00775_si_002.zip › sco_338/NIGXUY_comp_0/30_28_4_l.xyz]

60
2 1 -2436.785389854624
  Fe  10.90719232920975      7.12008760747522      6.56080270287642
  N   12.12933188690334      5.64638070067768      6.82624697315369
  C   12.14549047211135      4.38291665728621      6.41174391401961
  N   13.23274524350059      3.79486586784602      6.92623909988280
  N   13.24189431616623      5.79890915979614      7.61155071456376
  N   12.30380549685145      8.28938300520233      5.89025383343767
  N   12.09553995310918      9.64214581914636      5.93871147562705
  N   14.07259053552005      9.33362702415881      5.24982763444322
  N   13.15437204590512     10.26317901435469      5.55211356352475
  C   13.28719172184244      0.01919604082453      7.39355064519386
  C   13.54583302681075      8.12102008221590      5.45209194582282
  C   15.39397332521239      9.70452824958702      4.72677433866975
  C   15.56405625746169      9.36370463649126      3.24819652884979
  C   16.96959151102465      9.76726128620163      2.82200688452743
  C   14.50092719274728     10.02636068580156      2.38691649757528
  C   13.67452599409842      2.39702216469576      6.83258362033660
  C   12.75752327466598      1.43438822953048      7.58409516812989
  C   12.63419364578188      1.79979946372085      9.05433814479288
  N   13.89608800281630      4.69098193107379      7.66997414601354
  N   9.33409174985968      6.10037780491246      7.33511729642574
  N   10.26620506535652      6.78966959153734      4.65677227363598
  N   9.50659069099740      8.46816330294350      6.07233577219968
  N   11.38137090600886      7.85936079156295      8.38326726403623
  C   8.24662730459078      8.21040142620146      6.79496971235118
  C   9.52538947941462      8.07293405791333      4.65629615817505
  C   8.04735772591683      6.71782005212510      6.90618145307991
  H   11.43837110240286      3.89917398754114      5.76413352967815
  H   14.27781447175917     -0.09286280661150      7.83249257376819
  H   13.35050353699369     -0.25672642420694      6.34213298620919
  H   12.63160704042036     -0.69644571311193      7.88282433529120
  H   14.67824946634338      2.38551224843623      7.24760474249414
  H   13.73755465504669      2.14310167951357      5.77665032376387
  H   11.76583936810847      1.48775239731218      7.12056867319640
  H   13.60361812037724      1.76570487463795      9.54963056898939
  H   11.98087444575335      1.09680467480731      9.56501050073864
  H   12.22074871829503      2.79737007117048      9.20598125661077
  H   14.06389384754242      7.19218168327450      5.31335184731366
  H   16.13898194233245      9.20207159861593      5.33959459035009
  H   15.47870850260491     10.77431457743301      4.89442329456482
  H   15.47754225593438      8.27644435227971      3.14395757820634
  H   17.11061979890543     10.84396865816766      2.90687058273712
  H   17.14015298760716      9.49668825683479      1.78326099784738
  H   17.73580105377460      9.27800587053728      3.42112235400600
  H   14.54514737709202     11.11122043005873      2.47328727762229
  H   13.49035595104606      9.71458485136789      2.65393175636309
  H   14.65147774158171      9.77457091424594      1.34011830226467
  H   9.38403846392892      6.12434164150334      8.34906671040396
  H   9.31493041550914      5.10921505489909      7.11429342648608
  H   9.65684762749997      6.00861991149238      4.44234595311137
  H   10.99304937243159      6.78869093543103      3.95089326321923
  H   9.80460738911789      9.43308068248158      6.17295239046491
  H   10.77519862536357      7.68165508560168      9.17862244310864
  H   12.29386608555786      7.48721203048591      8.64109966982748
  H   11.48833608385422      8.86829042078396      8.33949135385321
  H   8.33860597892383      8.66347131288023      7.78036760750879
  H   7.39257405798512      8.67681233149026      6.30188468113832
  H   8.52754902156870      7.97955357272310      4.23038660958507
  H   10.07355389851056      8.81450276568678      4.08754200088985
  H   7.23343394601823      6.48405034212300      7.58992675095960
  H   7.77467249594330      6.29218507682523      5.94277530610913
