# Supplementary material for: Partial to Total Generation of 3D Transition-Metal Complexes
Source: J Chem Theory Comput. 2024 Sep 9;20(18):8367–77. doi: 10.1021/acs.jctc.4c00775 (PMC11428130; doi:10.1021/acs.jctc.4c00775)
Supplement: Supplementary file 2 — ct4c00775_si_002.zip [file ct4c00775_si_002.zip › sco_338/NIGXUY_comp_0/31_12_5_l.xyz]

47
2 1 -2078.83594706413
  Fe  10.62697039628068      7.32051323577485      6.81598234641663
  N   10.37736444137620      6.82384122479140      4.96027968169901
  N   11.46945682650134      6.93057677736146      4.13270394874752
  N   11.16116221289726      6.55794849506216      2.94058706207973
  N   9.87481051050804      6.19476526652638      2.95445072854676
  C   9.39181074545289      6.35964198734353      4.19399622503885
  C   9.18366813978065      5.76809036877654      1.72843777543646
  C   8.16985375396288      6.79531043502588      1.23074151953320
  C   7.50146942949396      6.23839189825780     -0.01950779631111
  C   8.81141660691521      8.14915581080359      0.97400550285035
  N   12.30366855433418      6.13581486839055      6.78321918753992
  N   11.77956380695151      8.87424872764154      6.26080832748020
  N   8.93526309070643      8.47943240138724      6.74385742387421
  N   9.53267805558638      5.71238239545661      7.47663817114276
  N   11.08672743234533      7.94559578506911      8.69970490676800
  C   11.71930206711866      9.29457019745663      8.63673993482124
  C   8.13746692880637      8.80289782830783      7.95294891624570
  C   12.59064853336453      9.34787467315900      7.40950687164512
  H   8.38288383784494      6.12989720897682      4.48353817339166
  H   8.71203160706028      4.81044240375593      1.93799387751435
  H   9.97207357437205      5.60707205329081      0.99880625083989
  H   7.40007740025023      6.90825879388941      2.00269182800968
  H   6.73828240202731      6.92510209528211     -0.37624893349663
  H   7.02150297151937      5.27859749029145      0.16451733040683
  H   8.22298670733025      6.10577366839459     -0.82463580457177
  H   9.26614846718489      8.57566853283560      1.86904347301290
  H   8.06750907752608      8.85827957442393      0.61982117190405
  H   9.58583745513618      8.07957742849009      0.21129751012531
  H   13.07799645637761      6.38538308427616      7.39165046758512
  H   12.14437339175349      5.14876125877696      6.96251263860262
  H   12.67976887180055      6.17166185789744      5.83686707143432
  H   11.24696042211581      9.66057251149097      5.89652104339725
  H   12.37941926810122      8.60659659622357      5.48391423273612
  H   8.30465918076525      8.03630661741914      6.08216172234101
  H   9.15028833862498      9.36346680229485      6.28971675897261
  H   8.53462069224931      5.86370858154275      7.58934031799801
  H   9.60276954773595      4.91887043305427      6.84522643576553
  H   9.83441417737544      5.35371384449618      8.37842467279380
  H   11.74301398309172      7.31232567475640      9.14814844954573
  H   10.30208097995675      7.98836981011935      9.34222321796713
  H   10.92585220182202     10.03604608526300      8.56552322207428
  H   12.28784536397029      9.51916507563217      9.53780247951273
  H   8.70178526070671      9.46032891810951      8.60530719465527
  H   7.20647936163545      9.30597908291023      7.70106675871706
  H   7.89599915855424      7.89555307397003      8.49841425399333
  H   13.45168719231361      8.69117205901942      7.51616791464086
  H   12.98045011840961     10.35208900652693      7.24990053658730
