# Supplementary material for: Partial to Total Generation of 3D Transition-Metal Complexes
Source: J Chem Theory Comput. 2024 Sep 9;20(18):8367–77. doi: 10.1021/acs.jctc.4c00775 (PMC11428130; doi:10.1021/acs.jctc.4c00775)
Supplement: Supplementary file 2 — ct4c00775_si_002.zip [file ct4c00775_si_002.zip › sco_338/NIGXUY_comp_0/30_38_4_l.xyz]

60
2 1 -2436.788087126078
  Fe  10.88044314444115      7.32096409546942      6.55039602020670
  N   12.21923647756384      5.93974371273944      6.67963257948860
  C   12.16997821441609      4.61249930240883      6.62730527884227
  N   13.41532387942672      4.14861950693974      6.79289000575263
  N   13.53387264006706      6.26012091597062      6.88595389132228
  N   11.23040171108748      7.86434921071424      8.38474076512763
  N   10.18781004877861      8.18916950313629      9.21060111040486
  N   10.63242677672708      8.52070151044693     10.37298606924029
  N   11.96807345643093      8.42546850522575     10.32623756947914
  C   13.94057446737881      0.62864263986188      8.13847365016432
  C   12.33508480857800      8.01643014700454      9.10746768438005
  C   12.78767108696448      8.66385152906441     11.52043981004787
  C   13.33131192022211      6.21249634441967     11.80204673086403
  C   12.80344824788100      7.47060213839983     12.47282875495792
  C   13.62829109068728      7.84651562783823     13.69711426459470
  C   13.89370135333475      2.76263011191045      6.88836318737217
  C   13.40551661625321      2.05459982140317      8.15007119352525
  C   13.80891817184277      2.80217486829230      9.41097771957026
  N   14.24397289441597      5.18797423195947      6.95759871173980
  N   9.22437503757755      6.32350733232055      7.19131627476476
  N   10.56808166613413      6.87615867031787      4.59155451289912
  N   9.25696534279591      8.55401281311343      6.55343723104576
  N   12.24961870877372      8.59223129914783      5.82262024016672
  C   12.48912285955267      8.32356690978808      4.38413047078164
  C   11.17399587215449      7.94932186004714      3.75586892084954
  C   8.32765196279607      7.45315847312984      6.87325198325579
  H   11.30060980282046      3.99697490675391      6.49176015807045
  H   15.02874681368046      0.61676246418302      8.18568998781684
  H   13.63543917361906      0.08416475418469      7.24642015629275
  H   13.57010842663460      0.08077462677457      9.00096630126052
  H   14.97750309476794      2.83244159355461      6.87133278933739
  H   13.57052969936499      2.24201072493513      5.98967318041182
  H   12.31206494292959      2.00537982873005      8.10458682611675
  H   14.89241474434077      2.88108205770583      9.49133298301952
  H   13.45191814769005      2.27522761756574     10.29231439700224
  H   13.39766373001040      3.81103046878210      9.44676607584921
  H   13.34336729038844      7.82728697810106      8.79193433013172
  H   12.37703285744551      9.54654316280654     12.00164379651028
  H   13.79047135093803      8.89900567409907     11.17016172175948
  H   12.70466946302512      5.89001920219984     10.96921508547050
  H   13.36127433699786      5.38979724088604     12.51205259278219
  H   14.34661967554995      6.35716448918791     11.42978735798358
  H   11.77296406189484      7.29687435944504     12.79086057694465
  H   14.66892290762663      8.03448372379159     13.43328789238730
  H   13.61562164917449      7.03667520593029     14.42196246930179
  H   13.23846344629957      8.73468188198919     14.19059032469077
  H   9.24188374305864      6.16242814506933      8.19234949837550
  H   8.90545763684827      5.46617490477820      6.75605354485163
  H   9.60817194530466      6.73408804689997      4.29049397766172
  H   11.03897002107916      6.00266383877712      4.37179804889242
  H   8.96570776389107      9.06007856941872      5.72544306806869
  H   9.28034116705824      9.21768298216639      7.32025803086932
  H   13.13049493485723      8.49043597262238      6.31792789783597
  H   11.95916967908849      9.55652752028099      5.94878135859009
  H   12.94006517721935      9.17524512124255      3.87759297852678
  H   13.19051753624591      7.49471952538205      4.31887836780592
  H   11.30427595782552      7.63293669263542      2.72190710850703
  H   10.49362380483384      8.79926866125837      3.75086500291676
  H   7.66988731059253      7.70098489308220      7.70018252398189
  H   7.72040725059926      7.21394208371860      6.00604795910326
