# Supplementary material for: Partial to Total Generation of 3D Transition-Metal Complexes
Source: J Chem Theory Comput. 2024 Sep 9;20(18):8367–77. doi: 10.1021/acs.jctc.4c00775 (PMC11428130; doi:10.1021/acs.jctc.4c00775)
Supplement: Supplementary file 2 — ct4c00775_si_002.zip [file ct4c00775_si_002.zip › sco_338/NIGXUY_comp_0/28_27_2_l.xyz]

81
1 1 -3207.067837702066
  Fe  11.40934473547488      6.35341884405784      6.59091259944080
  N   12.50097649051664      5.03401449034836      7.43682087049023
  C   12.90463180343602      3.89844994044091      6.89153408402438
  N   13.50601776747321      3.18866328810321      7.84792535927925
  N   12.86722140462279      5.00069794047258      8.74417389053148
  N   11.51583289969873      7.60346699997144      8.04592032148033
  N   10.43436733504434      8.30915150684993      8.47606617904771
  N   10.77231132557154      9.06322354741052      9.46388106283886
  N   12.08783167248578      8.86488051071666      9.67948453785170
  N   9.83434815513390      5.52955442197696      7.39012633570177
  N   9.77627636002482      4.24707407546727      7.83704778252160
  N   8.59536422289922      3.99689325520043      8.27846682650021
  N   7.86246695577033      5.12061057289900      8.11639879090169
  N   12.94679419339848      7.18985098235306      5.75647741829479
  N   14.20458619243326      7.15733162825041      6.27922482681589
  N   14.28656569006146      8.27918149281800      4.48188136483617
  N   15.00961530491130      7.81459327395735      5.51769167063858
  C   13.59312673639407     -0.59793739570962      7.57334476333673
  C   12.53861278269968      7.96184887012763      8.80668624773973
  C   12.77172229734619      9.49856421404556     10.80264152364082
  C   13.02233735126863      7.34057560741063     12.09208857305598
  C   12.52652727880394      8.77747672853370     12.12566629564241
  C   13.18350604404983      9.57513376149636     13.24354139730705
  C   8.63539264052450      6.05941006693851      7.56684430768264
  C   6.47816197645847      5.20131259186800      8.57733972098805
  C   6.74971179752793      7.27842183393909     10.00588193798357
  C   6.33492768543119      5.81500565720382      9.97047835075293
  C   7.05370563714771      4.99725490166998     11.03251616778003
  C   13.01577443624415      7.89823695651015      4.63868126033537
  C   14.87942588860091      9.13217826949788      3.45410216945172
  C   14.39897347013053     10.57888131558573      3.53441221797609
  C   15.04865996141498     11.37109882536725      2.40849152110462
  C   14.68116812758463     11.19485068427115      4.89540092950598
  C   14.03343663139674      1.82778355791890      7.80055965176940
  C   12.94073847794356      0.77664152369947      7.62101276557988
  C   11.88329664878383      0.86797047918300      8.70976659241678
  N   13.47087371368632      3.89126049574978      8.99635635589284
  O   11.01520889065656      5.37389825084173      4.92650887718740
  O   10.20808161121535      7.30576355515712      5.34836280056662
  O   9.63862511593109      6.29608582290409      3.45707006254951
  N   10.23825243849036      6.31729514812089      4.49990338600850
  H   12.75358006097070      3.59034550367503      5.87464359223454
  H   14.07711251181175     -0.83493717076093      8.52084007940458
  H   14.34298577324956     -0.66787512287435      6.78605058188583
  H   12.84630666868003     -1.36611507805996      7.38693216428019
  H   14.55866232386962      1.68689453324208      8.74150009109443
  H   14.76281148364685      1.78059493078521      6.99420579133898
  H   12.46001940915535      0.95827953715494      6.65463417726033
  H   12.32623052089060      0.73205124207821      9.69650916061057
  H   11.13386262286546      0.09117710541919      8.57386970608065
  H   11.36503327244850      1.82445825973021      8.70166615440911
  H   13.54092086060983      7.58762154070065      8.74345025229967
  H   12.41485908405665     10.52403560049326     10.84421977745768
  H   13.83272052214886      9.51620621992308     10.56082998421494
  H   12.52938492312239      6.74195221919737     11.32820186803902
  H   12.84096739249537      6.85504750155158     13.04856138848184
  H   14.09678140628887      7.30004034440265     11.90629847311928
  H   11.44645180044702      8.77409648899747     12.29141811999538
  H   14.26587629140368      9.61477398083194     13.11711043856573
  H   12.98547015627788      9.11227697043951     14.20752738049711
  H   12.81182299292256     10.59803160542675     13.28559084074026
  H   8.34074495353821      7.05961018864396      7.31912417863897
  H   6.10372914752450      4.18202209611273      8.56113827905593
  H   5.92746163174395      5.77983176635299      7.83893581831281
  H   6.51140896936902      7.71480979051806     10.97339836973824
  H   6.23413571088914      7.86678503157977      9.24680593516961
  H   7.82231242554232      7.40104160811771      9.85841927713394
  H   5.26073674130488      5.76374314727234     10.16904248477550
  H   6.74937207557674      3.95223343680880     11.01509539287998
  H   6.83762855635343      5.39159376041583     12.02321800205425
  H   8.13423528250587      5.02830976372228     10.89724518307999
  H   12.20491066141026      8.14279735779451      3.98000468173431
  H   14.64791873101415      8.69521456586443      2.48490412081854
  H   15.95328020924067      9.06830656383889      3.60786184919559
  H   13.31705848759315     10.58028720233601      3.36902482914300
  H   16.13187253703337     11.40247892960547      2.52514134027722
  H   14.68937523195378     12.39739537508978      2.40998635430293
  H   14.82809204711505     10.94515253074935      1.43063702797473
  H   15.75000030445839     11.20223449763813      5.10814970913109
  H   14.18487740362467     10.65754090306059      5.70244443693360
  H   14.33035866567739     12.22397677856349      4.92489091020866
