# Supplementary material for: Partial to Total Generation of 3D Transition-Metal Complexes
Source: J Chem Theory Comput. 2024 Sep 9;20(18):8367–77. doi: 10.1021/acs.jctc.4c00775 (PMC11428130; doi:10.1021/acs.jctc.4c00775)
Supplement: Supplementary file 2 — ct4c00775_si_002.zip [file ct4c00775_si_002.zip › sco_338/VESMOX_comp_0/0_20_4_h.xyz]

41
2 5 -2096.132623375138
  Fe  5.76695982892699      8.16779860007312     13.36592117342541
  N   3.71764432662423      8.90177502753392     13.52827539153297
  N   5.50977660463373      8.36912731898783     15.52419421810242
  N   2.06626491778121      9.52140121201265     14.85022771103690
  N   4.19707731104618      8.97077756886000     17.18947465533394
  C   4.29120653025190      8.82708615362379     15.84273428173819
  C   3.35452253813909      9.09552124052639     14.80378520162013
  C   2.62449337037300      9.21476372431275     12.75903292622080
  C   1.59270931631134      9.60206215411917     13.56447326859533
  C   6.19397493194687      8.22437213738945     16.70547195608346
  C   5.39264601011394      8.59233347247279     17.74751013961923
  N   5.13214810854764      6.03338078359555     13.43378527832555
  N   6.55305577767383     10.24338302542000     13.16142374501683
  N   5.81661509740149      8.38378909460789     11.13972312314429
  N   7.74956558945909      7.14085010089002     13.53759411229996
  C   6.26632022206275      5.23403961116493     13.94689756381829
  C   6.60604381535045      9.59538536642927     10.80618723327815
  C   7.54672440711982      5.69203817005898     13.28749166150118
  C   6.27995606006088     10.70251527989725     11.78187545051170
  H   1.52464585193273      9.74494727495201     15.66940610689327
  H   3.40322032385096      9.29762404633114     17.71606563054528
  H   2.63007908428098      9.14499364516869     11.68628745768519
  H   0.59014633312456      9.91930893957699     13.34372258669930
  H   7.20875554121905      7.87236443620786     16.74878669024297
  H   5.56136850502122      8.61792290405054     18.80835006708423
  H   4.84729017190364      5.66761815383597     12.53125030239041
  H   4.32687795027297      5.90979709642180     14.03614036361752
  H   7.54749154529214     10.31970300808003     13.34793772505594
  H   6.11028814776323     10.86924415607442     13.82377548720990
  H   4.87740420135044      8.49146873258839     10.77179467875660
  H   6.19759451271245      7.58698599601100     10.64193518551960
  H   8.13829368696338      7.26377206939673     14.46651560965423
  H   8.46514217688094      7.49247743022298     12.91140803228453
  H   6.32287423509868      5.39040865082764     15.02296107979916
  H   6.12813686959241      4.16516623712191     13.78592104394535
  H   7.66138671390168      9.33433366447107     10.87671555810860
  H   6.43007419319874      9.92976334064194      9.78431897173379
  H   8.38688502515346      5.09441082598362     13.63944337919441
  H   7.48360362650046      5.54687393706903     12.20964478426743
  H   6.84009947646910     11.60090141087445     11.52367367353661
  H   5.22294506369126     10.95641300211678     11.71981049457037
