# Supplementary material for: Partial to Total Generation of 3D Transition-Metal Complexes
Source: J Chem Theory Comput. 2024 Sep 9;20(18):8367–77. doi: 10.1021/acs.jctc.4c00775 (PMC11428130; doi:10.1021/acs.jctc.4c00775)
Supplement: Supplementary file 2 — ct4c00775_si_002.zip [file ct4c00775_si_002.zip › sco_338/VESMOX_comp_0/0_22_22_h.xyz]

50
2 5 -2418.371682312443
  Fe  5.86788011145519      8.06431143094249     13.50159547015331
  N   3.81446694980405      8.84641167009409     13.58907160257601
  N   5.60488633756535      8.55914118386616     15.60782118901749
  N   2.19426735018500      9.70908876434591     14.79879830513311
  N   4.31244435718407      9.32631843125530     17.21254193193404
  C   4.39997374538655      9.06347240718607     15.88582915004125
  C   3.45655344298049      9.21708208536784     14.82127253003969
  C   2.75078264101611      9.10973013485319     12.76838659378327
  C   1.73298623372087      9.64792193169881     13.50412501680161
  C   6.29612662373915      8.50479704055384     16.78851190335963
  C   5.50795715674815      8.98045090001405     17.79809870007766
  N   5.07534603610383      5.88982866933263     13.77498577993917
  N   5.38961150458264      6.84344109025138     11.72418026187288
  C   5.38659182842173      6.86425643668769     10.38460365215542
  C   4.59332646344274      4.58891666535862     11.68027051593172
  C   5.00043869980217      5.76682595211582      9.63548511620808
  C   4.59770173681137      4.61263007759011     10.29116212354602
  C   4.99971297114690      5.72613827039986     12.34868916029046
  N   7.92740264748138      7.72659115227755     13.52266134774997
  N   6.70775558027460     10.00925081605557     12.92981981595542
  C   8.80254465607945      6.56020811827420     13.53295811547915
  N   8.83363729586366     11.22168042862529     13.04299914334137
  C   10.18224030286666      7.10796996735311     13.58494801817729
  C   6.76915246575266     10.11820813863127     11.46046995433193
  C   8.05965157727868     10.15209353939246     13.57889306450286
  C   10.09602160193066      8.45100374136991     13.59837256295700
  C   8.69226412740984      8.78444447893431     13.55068715594464
  H   1.65948929442971     10.06241265395026     15.57591101893342
  H   3.52466807072194      9.70684922983679     17.71176010326101
  H   2.77776360917965      8.89520126522190     11.71548273487006
  H   0.74802787631694      9.98215275412191     13.23486763836458
  H   7.30235151475036      8.13034290635143     16.84220912696100
  H   5.68122936231634      9.10031922052972     18.85163814740269
  H   4.15853190527339      5.83731827577281     14.20505142060359
  H   5.64024175118960      5.16948942291402     14.20968089769405
  H   5.70592982104679      7.78107417844095      9.91169838786534
  H   4.28316027665627      3.70813495184354     12.22428523378035
  H   5.01558026372362      5.81829549291721      8.55707419504693
  H   4.29115559470865      3.74092061675074      9.73131108573387
  H   6.13469980904576     10.77408993054946     13.26986947051542
  H   8.62345232052877      5.95197590161817     12.64278486843320
  H   9.23377298920812     11.83650206700294     13.73059545372608
  H   9.52786650244803     10.95913711039605     12.36215961490985
  H   11.07712713531018      6.50642158789264     13.60856904828987
  H   7.21754308553265     11.05756867219885     11.14725675965887
  H   7.35641816287190      9.29436946681656     11.06318090915784
  H   5.76057933191297     10.05628204132505     11.06349804455115
  H   7.84255895892960     10.37395554801971     14.62549505405496
  H   10.90906325941105      9.15727713769992     13.63849474153622
  H   8.57696465945783      5.92466604500295     14.39297786335057
