# Supplementary material for: Partial to Total Generation of 3D Transition-Metal Complexes
Source: J Chem Theory Comput. 2024 Sep 9;20(18):8367–77. doi: 10.1021/acs.jctc.4c00775 (PMC11428130; doi:10.1021/acs.jctc.4c00775)
Supplement: Supplementary file 2 — ct4c00775_si_002.zip [file ct4c00775_si_002.zip › sco_338/VESMOX_comp_0/0_19_11_l.xyz]

46
0 1 -2920.796548700186
  Fe  5.83498587564877      8.21041845374798     13.48060688505855
  N   5.91753170502194      7.94275548682755     11.50136958241440
  N   5.19868784253754      6.39225920823390     13.52809673517812
  N   7.60345384923571      7.44127256471861     13.51066525485601
  N   6.49764683935480      9.98243460780019     13.01684066101497
  C   5.59755101461928      9.26693292967363     10.91753665155261
  C   6.32147356928849     10.30526618170273     11.71443979231937
  C   8.06265095452364      7.02836254212879     12.30743716695724
  C   4.92062398817392      5.88360843660601     12.30821226383771
  C   4.90846381136691      6.90135022091271     11.21434274867826
  C   7.11685338349173     10.85507364172816     13.82426083942796
  C   5.14542641710284      5.58565774557908     14.59715441791526
  C   7.57689894538702     12.07643939433885     13.36594889985993
  C   4.59950314411521      4.55267594310426     12.12837759586460
  C   4.81911025335311      4.24785527223443     14.48409552706174
  C   9.20204065018079      6.25806352690892     12.17768380653153
  C   4.54508122329778      3.71547026332901     13.23403414701676
  C   6.77013710858564     11.50251876350537     11.19472066260820
  C   9.92207634121549      5.90726379762024     13.31034978965599
  C   7.29322716354833      7.52674354462167     11.13023520265916
  C   9.46188225985608      6.34838025103891     14.54206061325535
  C   8.30485168688480      7.09886259465950     14.60945300608039
  C   7.40453268096916     12.41100253685226     12.03280427787558
  Cl  5.75189323351169      8.60629714476140     15.74425774819369
  O   4.07401837559319      9.02087233021311     13.21797386814195
  O   2.79112838101341      7.54121843088166     14.26020755218880
  O   1.93813796625176      9.32724916848397     13.34067111767407
  N   2.88500903228574      8.59936956475048     13.64276670196993
  H   4.52963174589349      9.42365495317271     11.03675706125069
  H   5.84796527838362      9.31927256686816      9.85483922661954
  H   5.05509614183467      6.44629339583714     10.23149517579347
  H   3.93754183951463      7.39169905898513     11.21449079664818
  H   7.20052939161670     10.54398329317511     14.85471062877487
  H   5.34688490808001      6.06518784407560     15.54268347490511
  H   8.06025851754675     12.75367148661304     14.05539812002572
  H   4.38653439655915      4.17966294316183     11.13586288170965
  H   4.77934788888588      3.63587721503284     15.37371776208335
  H   9.52100021699407      5.93622846460776     11.19526458966167
  H   4.29205770621569      2.67080770709200     13.11899933433144
  H   6.62187436276316     11.72228534984037     10.14628138573923
  H   10.81488424355701      5.30324608818432     13.23093198626372
  H   7.27140865471169      6.78771435991150     10.32847521456302
  H   7.80830582728744      8.40204075254930     10.73560127622683
  H   9.98511744065347      6.10487862741923     15.45581567096729
  H   7.88638997750477      7.45129221543590     15.54045609123319
  H   7.75787376558121     13.35735913107474     11.64786580735469
