# Supplementary material for: Partial to Total Generation of 3D Transition-Metal Complexes
Source: J Chem Theory Comput. 2024 Sep 9;20(18):8367–77. doi: 10.1021/acs.jctc.4c00775 (PMC11428130; doi:10.1021/acs.jctc.4c00775)
Supplement: Supplementary file 2 — ct4c00775_si_002.zip [file ct4c00775_si_002.zip › sco_338/VESMOX_comp_0/0_19_11_h.xyz]

46
0 5 -2920.799126477214
  Fe  5.86566106785003      8.43037506216835     13.86719723252724
  N   6.04748880715100      8.03255786580314     11.57354672488041
  N   5.14037136742888      6.44465617792043     13.66070666830773
  N   7.81127972132564      7.36285298562926     13.63281716903783
  N   6.51072190256633     10.27983569617398     13.00147945315851
  C   5.64289751866960      9.30319202472403     10.96880810618130
  C   6.28246454135712     10.45517370917319     11.68907241921088
  C   8.09725446514359      6.93724127755683     12.38997239469549
  C   5.08596831916812      5.93039150297246     12.41961274089071
  C   5.12928333625652      6.92543346245807     11.29845930443436
  C   7.02164073903094     11.28902110951415     13.71696055107046
  C   4.97454422841356      5.63192822317999     14.71289700911610
  C   7.33095378558778     12.51223768898155     13.15218401106134
  C   4.89660751291424      4.57647740873267     12.20461840361383
  C   4.76574275412870      4.27459875773326     14.56937208206043
  C   8.99021806133341      5.90811776619677     12.14967783249260
  C   4.73633203168354      3.73188436569053     13.29223890939178
  C   6.58228484871865     11.64911797467608     11.05587534547735
  C   9.63495782439003      5.30490818541435     13.22000503679069
  C   7.44224266364168      7.70400689068925     11.28314606104550
  C   9.36084293868667      5.76336831022226     14.49995749053551
  C   8.44139626208085      6.78318307023560     14.66403117447710
  C   7.11007499079254     12.69691659628779     11.79575594525897
  Cl  6.16540165405893      8.78314172863427     16.09125264634257
  O   4.00851021036359      9.21143112678977     13.45494586693287
  O   2.42278942244172      8.29168317845311     12.26740873638641
  O   2.43774616914835      8.03515081510599     14.43364030576409
  N   2.91437828389891      8.48040606036473     13.39635006714765
  H   4.56497977683950      9.39115786247817     11.08906477547567
  H   5.87396733241555      9.34486412970044      9.89852147468966
  H   5.36459439146978      6.42804065455542     10.35186835759623
  H   4.12787479077245      7.34677683343438     11.21505680812851
  H   7.16819497658429     11.08593273388978     14.76848881744933
  H   5.01429281966614      6.10888958148752     15.68172998409502
  H   7.73784928875998     13.30102965747725     13.76835035711878
  H   4.86545617315958      4.19282546302716     11.19380611947931
  H   4.62970926016423      3.65731059691220     15.44557036037441
  H   9.17753188883599      5.58415362566566     11.13460507229765
  H   4.58474113663173      2.67149127755141     13.14517245242370
  H   6.39852580991053     11.75545371454098      9.99524072813346
  H   10.33364898700333      4.49613275559666     13.05646399235709
  H   7.53403686383660      7.16588809370801     10.33392685357486
  H   7.98617387859880      8.64197328360207     11.16986082132594
  H   9.84065729902883      5.33055197269497     15.36626233326566
  H   8.17006752706034      7.15991897116691     15.63997520255580
  H   7.34522237102936     13.63914977102893     11.32029580136835
