# Supplementary material for: Partial to Total Generation of 3D Transition-Metal Complexes
Source: J Chem Theory Comput. 2024 Sep 9;20(18):8367–77. doi: 10.1021/acs.jctc.4c00775 (PMC11428130; doi:10.1021/acs.jctc.4c00775)
Supplement: Supplementary file 2 — ct4c00775_si_002.zip [file ct4c00775_si_002.zip › sco_338/VESMOX_comp_0/0_22_22_l.xyz]

50
2 1 -2418.385317302248
  Fe  5.80438095671999      8.05628557091422     13.53795225305136
  N   3.94188021931587      8.71323312972049     13.57850336573064
  N   5.71475562619560      8.63216668821706     15.40774786089318
  N   2.28382019131059      9.67548394741158     14.66481929138482
  N   4.56507309133300      9.42204346538675     17.11398514767583
  C   4.53656329036308      9.15845660969366     15.78446387243850
  C   3.55335295975078      9.21263295034775     14.76378753802715
  C   2.88590717835768      8.86340223445186     12.71574260599562
  C   1.84949609780926      9.45889801352130     13.37858332733029
  C   6.50062965832367      8.56486020195735     16.53100408209986
  C   5.79908175991527      9.05635936139981     17.59563988407904
  N   5.14903357609167      6.13420683814581     13.84979755213153
  N   5.52750656278155      7.03829906421448     11.83881994760142
  C   5.58608286799583      7.07034689128240     10.49958452605755
  C   4.75569551130368      4.76678805418956     11.75121263863530
  C   5.23616992449243      5.96707709569274      9.73544604499809
  C   4.81682557659165      4.80368100815060     10.35945728109316
  C   5.12076987603676      5.90371478841760     12.42915623166598
  N   7.66266030720771      7.65830008858395     13.59264204822015
  N   6.50540238307654      9.86010178434339     13.00784685403387
  C   8.46277259717079      6.43534040350016     13.55534797122943
  N   8.64288919951504     11.10098923459533     13.09147001501311
  C   9.87475695883539      6.90306252060976     13.56614118089374
  C   6.53229753238765     10.12755347779098     11.55965247754487
  C   7.89034933340347     10.03757832977476     13.64812129697014
  C   9.86997743028701      8.24864591671883     13.60468556823099
  C   8.49278421261489      8.67019385853362     13.60937942358163
  H   1.73447612994725     10.10620792456451     15.39029942978616
  H   3.82507028949296      9.81526189775371     17.67183658278530
  H   2.93021260321263      8.53783100494034     11.69294764956909
  H   0.86411291843956      9.73987996094029     13.05625203393728
  H   7.50213369865884      8.17677356930415     16.50710788952432
  H   6.06488822043864      9.17764699764895     18.62935540170017
  H   4.22554457657135      6.06066592507206     14.26464388100291
  H   5.74685299548878      5.47611426293162     14.33782292469523
  H   5.91602113231690      7.98610276312342     10.03852846636045
  H   4.43341225587356      3.88168468590205     12.28086788434835
  H   5.29587614266115      6.02880677035455      8.65910302283584
  H   4.54131541990009      3.93548185347513      9.77905162671353
  H   5.91187995244216     10.57025555250103     13.42591954124484
  H   8.21726327851873      5.85032295023069     12.66585693474582
  H   9.00813720527280     11.76021685302167     13.75616307139738
  H   9.34589573784291     10.84228574154927     12.41905068682096
  H   10.73017276946864      6.24719020702660     13.55049041285387
  H   6.87118927355452     11.13836827166991     11.35362932190380
  H   7.21082819676419      9.42820319898472     11.08095753320617
  H   5.53146782264247      9.99399157005025     11.16398017318771
  H   7.66953189127711     10.27183321601168     14.68891315122544
  H   10.72526937010338      8.90423433834456     13.62788705109092
  H   8.23743323992883      5.80790895703450     14.42143504245906
