# Supplementary material for: Partial to Total Generation of 3D Transition-Metal Complexes
Source: J Chem Theory Comput. 2024 Sep 9;20(18):8367–77. doi: 10.1021/acs.jctc.4c00775 (PMC11428130; doi:10.1021/acs.jctc.4c00775)
Supplement: Supplementary file 2 — ct4c00775_si_002.zip [file ct4c00775_si_002.zip › sco_338/VESMOX_comp_0/0_20_4_l.xyz]

41
2 1 -2096.145742197408
  Fe  5.71652071899599      8.19164116720696     13.41655475869717
  N   3.86325743585468      8.86968929330475     13.50183509079001
  N   5.53849229866843      8.33554052379454     15.37740977856470
  N   2.13275585645517      9.51790283718175     14.71571562941512
  N   4.32231978561221      8.88926502670057     17.13861790013858
  C   4.34051891238116      8.79311310479815     15.78606345303326
  C   3.41729022843282      9.08505808723740     14.75345149204691
  C   2.81791478920343      9.18032483319441     12.66167729887010
  C   1.74331792374241      9.58352921533015     13.40171803733515
  C   6.28628162317366      8.14188852627441     16.51681005603807
  C   5.54349172302804      8.48000507108028     17.61177317863164
  N   5.09103562322701      6.27859215801221     13.47701238642769
  N   6.42243309532983     10.07462745022526     13.27829899475364
  N   5.79409778909821      8.24672134253948     11.38749789073101
  N   7.56726935773037      7.36220666288065     13.50184728885405
  C   6.20096882168032      5.41225299150797     13.94436032049451
  C   6.55681053687205      9.45016631900661     10.95296300423744
  C   7.46300658967383      5.89291787931508     13.27893766166805
  C   6.22356103172522     10.57541045664986     11.89597782811871
  H   1.54689044546390      9.75518524942642     15.49943839248435
  H   3.55995617477650      9.20301156582283     17.71665223348909
  H   2.87527852432483      9.10316955394865     11.59116493277929
  H   0.75980407570455      9.90410202340345     13.11187393069996
  H   7.29774179484787      7.77856292228794     16.50665422908031
  H   5.77436301993227      8.46361486301737     18.66082411696024
  H   4.75476979321515      5.93807404525999     12.58072729042556
  H   4.29961143335915      6.18029493859936     14.10463737499393
  H   7.40532072271290     10.15283041561945     13.52366987449329
  H   5.94350474567839     10.68702919840602     13.93053842790114
  H   4.85709784388228      8.30841911108222     11.00311623565085
  H   6.19716909024955      7.43133558371716     10.93443001432983
  H   7.98139712094777      7.51711358796061     14.41516115171857
  H   8.25108806508289      7.73693499796709     12.85035962123469
  H   6.27363267453903      5.52050032460298     15.02389232480560
  H   6.02180962203201      4.35948121726091     13.73007861916210
  H   7.61879734704164      9.21335107895942     11.00324072041643
  H   6.33969811648023      9.71996891997672      9.92051743686683
  H   8.33645056196928      5.36043941624014     13.65226548422804
  H   7.41754677354235      5.71665381597641     12.20508462544454
  H   6.82934186058368     11.45552926325242     11.68455287574078
  H   5.17969405274788     10.86244396097280     11.79454203824840
