# Supplementary material for: Partial to Total Generation of 3D Transition-Metal Complexes
Source: J Chem Theory Comput. 2024 Sep 9;20(18):8367–77. doi: 10.1021/acs.jctc.4c00775 (PMC11428130; doi:10.1021/acs.jctc.4c00775)
Supplement: Supplementary file 2 — ct4c00775_si_002.zip [file ct4c00775_si_002.zip › sco_338/NIGXUY_comp_1/26_63_211_h.xyz]

76
2 5 -2816.954465459912
  Fe  5.27895616733714      0.06360763920956      0.40701372593338
  N   3.77616692421811      1.66909306946360      0.09311919389849
  N   2.65048597134394      1.25203587863700     -0.55028696112830
  N   1.83319256787546      2.23403416440642     -0.69949469137027
  N   2.41325481117202      3.31905917388994     -0.15632632881609
  C   3.60824918244792      2.96081483935995      0.32446761806455
  C   1.78332244146296      4.64345185118920     -0.22393722178586
  C   2.45302093232347      5.56631457945519     -1.23959559820878
  C   2.45902202738343      4.96635912448054     -2.63661207406010
  C   1.74455575227866      6.91394496703825     -1.20498801832772
  N   5.04495087277634     -0.39572127731758     -1.70256503825043
  N   6.18959420645482     -0.39738845442571     -2.44156108620736
  N   5.91749325003486     -0.61780428666933     -3.67818492392304
  N   4.58237515371129     -0.77906080778977     -3.76424290390877
  C   4.05550100433586     -0.63131581630071     -2.54751389780108
  C   3.92193714497247     -0.95659306086513     -5.06088185023816
  C   3.03874434223524      1.41081282282344     -5.06810560994166
  C   3.80759118587928      0.35078127006157     -5.84143203116648
  C   3.16072628790604      0.05338881231363     -7.18752386756125
  N   7.04867923599458      1.27562547524043     -0.08453380436842
  N   5.91508607465970      0.89179070235950      2.37935070493067
  C   9.61994447397030      2.05256607349860      5.05949757551943
  C   10.99341934109333      1.57533665386476      5.50019951462764
  C   9.13958935561201      1.33798820898611      3.81167670226600
  C   7.49466254821506      2.03917166105639      1.08158138734130
  N   7.31686034081164      1.21569028698915      2.26104221393414
  N   7.79491748380967      1.80145189495589      3.44621942650127
  O   3.67036783749431     -1.16706988575572      1.36952243283975
  C   2.47346409618314     -0.70420610470221      2.04245619844832
  N   6.34453341607629     -1.76070640294458      0.71223049856671
  C   7.99678390674061     -3.29024964356015      0.73077568061412
  C   7.27946142762273     -3.40948423421522      1.90194486803975
  C   7.38029716242652     -2.26048154261434      0.02238882641041
  N   6.31466481354640     -2.47030480476653      1.86455882024340
  H   4.29336769607578      3.62938340407131      0.81269125815177
  H   1.80970054944524      5.06925105428884      0.77656416220082
  H   0.74590870038533      4.45766437310942     -0.48694989712031
  H   3.48896491088906      5.71949638671649     -0.91781470799227
  H   3.00144711208561      4.02216767071900     -2.68503249954900
  H   2.93337423527472      5.64922525910089     -3.33719112076730
  H   1.44465742587501      4.78486396587936     -2.99012603235502
  H   0.70633072155785      6.82011712349793     -1.52125893068036
  H   2.22988431550404      7.61219207449478     -1.88198546666037
  H   1.75490322327675      7.35741309260424     -0.21059621666060
  H   3.00877955280700     -0.66984893218229     -2.31283262484669
  H   4.50313375985481     -1.69259927305908     -5.60867115200886
  H   2.94015251701804     -1.37844747581615     -4.85672917931897
  H   3.52409165580382      1.67401376035576     -4.12750682170300
  H   2.96196309402152      2.32375522468441     -5.65368366907812
  H   2.02294000413334      1.08122255562619     -4.84532411385958
  H   4.82390114403248      0.71008261518671     -6.01805768253325
  H   2.14138317934352     -0.31311371913740     -7.06624306836477
  H   3.11363069397601      0.95605623172957     -7.79148022345515
  H   3.72166360701634     -0.68949286855829     -7.75158462930583
  H   6.92235641289099      1.87515287192260     -0.89141907041265
  H   7.75734942854100      0.60115675292088     -0.34969545498533
  H   5.87572541182927      0.20236254621109      3.12185812681240
  H   5.41401732129323      1.70349570382203      2.75351175435249
  H   8.89257379502990      1.89929237026583      5.85758539822513
  H   9.65349825844767      3.12965619379470      4.87228246604841
  H   10.98974484870762      0.51087522391553      5.73118914045943
  H   11.74459432816424      1.74689810849814      4.73025983927753
  H   11.31566497025134      2.10253274481584      6.39445537859016
  H   9.85875243478153      1.48941449904701      2.99728102160572
  H   9.07621352652836      0.26534793055125      3.98815954416366
  H   8.54725603361321      2.30992840336100      1.03394389332081
  H   6.90684405691344      2.96951152721396      1.12686395704318
  H   7.77250588792187      2.81932201616905      3.39044746244033
  H   3.44590849613167     -1.95006426532810      0.85157168107492
  H   2.10945010722940     -1.47051315314562      2.72181929459779
  H   2.75780309822600      0.17474042157666      2.60954652371600
  H   1.70534129635734     -0.43855079336785      1.32255227772202
  H   8.84366961629884     -3.87904390865419      0.42917340534517
  H   7.38071806939357     -4.08379242026562      2.73408491152838
  H   7.61507939494896     -1.86564543514739     -0.95059348883887
  H   5.53515336771917     -2.35135268870814      2.48843507252039
