# Supplementary material for: Partial to Total Generation of 3D Transition-Metal Complexes
Source: J Chem Theory Comput. 2024 Sep 9;20(18):8367–77. doi: 10.1021/acs.jctc.4c00775 (PMC11428130; doi:10.1021/acs.jctc.4c00775)
Supplement: Supplementary file 2 — ct4c00775_si_002.zip [file ct4c00775_si_002.zip › sco_338/NIGXUY_comp_1/27_18_32_l.xyz]

48
2 1 -2116.964111358242
  Fe  5.57057073423388      0.13688683379480     -0.10038233761791
  N   7.06565048462128      1.29701525965357     -0.54074157313732
  N   6.75646213696129      2.61698875334077     -0.77925671245451
  N   7.82352269519461      3.28278819384822     -1.04497833751905
  N   8.85320599617277      2.42936028244712     -0.98673396476943
  C   9.73728625052455      3.39421263110512     -3.73884445012882
  C   8.38643197605968      1.21066654842745     -0.68069264333009
  C   10.22235194177926      2.85686209687851     -1.31053233130509
  C   10.60282479060579      2.60475816269479     -2.77025012739960
  C   10.64268371804524      1.12377362870823     -3.11292193415755
  N   6.22160957688679     -1.38809021427626     -1.26521592386365
  N   6.62269677545176     -0.81576501227465      1.34861002519162
  N   4.57789860434022      1.02177952270939     -1.65117679797154
  C   6.65300196482839     -2.51265950518366     -0.39455367362476
  C   7.41981911192342     -1.93386300223448      0.76515242675974
  N   3.86124719638233     -0.84799958419449      0.42894489036215
  N   4.87900264235207      1.54511691945015      1.17269662335584
  C   3.77101950010455      1.00097564714018      1.99392061987343
  C   2.94083126050156      0.10688644044597      1.11234839189684
  H   9.72143752436060      4.45517431449454     -3.49886291083170
  H   10.11622196816746      3.29084860900766     -4.75246432727308
  H   8.70646852142904      3.03840128223749     -3.74190317641562
  H   9.00622516319720      0.34261228480294     -0.56838830962899
  H   10.25946099663135      3.91507403925140     -1.07096494531102
  H   10.88714663358336      2.32735280662930     -0.63195906030025
  H   11.62385869363335      2.98914262293370     -2.83450086399912
  H   9.64187338535051      0.68462932395339     -3.12411992774229
  H   11.05377643044619      0.97653469154010     -4.10823573703423
  H   11.26454654658411      0.55657092934814     -2.41980367223321
  H   7.01089237953539     -1.09698327399462     -1.83713570154685
  H   5.54396173346554     -1.74360184886590     -1.93374809765318
  H   6.02927777945490     -1.20178805095604      2.07877550951974
  H   7.25328505940471     -0.19473479097233      1.84655970811665
  H   3.56440217882566      1.07471421488826     -1.61218532195492
  H   4.90648683109227      1.98546159215653     -1.70932441551166
  H   4.78313631119911      0.62331387373369     -2.56213569541215
  H   5.76061815332775     -3.02846714927660     -0.04548211820997
  H   7.25505538205989     -3.24390223120184     -0.93286913925724
  H   7.64856423119095     -2.69869496040423      1.50542809848532
  H   8.37141726497278     -1.53309529740585      0.42522261614828
  H   4.02328972006013     -1.62718706356047      1.06242620343850
  H   3.36418013689799     -1.26833767789115     -0.35092978742605
  H   4.55532336431512      2.35744666150576      0.65461441588802
  H   5.59770480905844      1.92414919547561      1.78105403544156
  H   4.20296542106583      0.43102769766023      2.81553122947004
  H   3.16206878852575      1.78743915563869      2.43753848300417
  H   2.43112599554092      0.69345427301716      0.35037879425798
  H   2.17083023984946     -0.40973982594133      1.68292694371834
